# Supplementary material for: Dietary excess regulates absorption and surface of gut epithelium through intestinal PPARα
Source: Nat Commun. 2021 Dec 2;12:7031. doi: 10.1038/s41467-021-27133-7 (PMC8639731; doi:10.1038/s41467-021-27133-7)
Supplement: Supplementary file 3 — Supplementary Data 1 [file 41467_2021_27133_MOESM3_ESM.xlsx]

## Sheet: Description
Supplementary Data 1
Metabolomic mass spectrometry source data

## Sheet: Jejunum_Cold-vs-RT
difference	index fiaexp	index diff	log2(FC)	p-val	adj p-val (BH)	pFDR (Storey)	q-val (Storey)	m/z	id	name	mzDelta	formula	mod	score
JEJ COLD:JEJ RT	113	113	-0.481372	6.65863e-06	0.00304299			130.051	C00430	5-Aminolevulinate	-0.00021798	C5H9NO3	-H(+)	100
JEJ COLD:JEJ RT	113	113	-0.481372	6.65863e-06	0.00304299			130.051	C01073	N-Acetyl-beta-alanine	-0.00021798	C5H9NO3	-H(+)	100
JEJ COLD:JEJ RT	113	113	-0.481372	6.65863e-06	0.00304299			130.051	C01110	2-Oxo-5-aminovalerate	-0.00021798	C5H9NO3	-H(+)	100
JEJ COLD:JEJ RT	113	113	-0.481372	6.65863e-06	0.00304299			130.051	C01157	Hydroxyproline	-0.00021798	C5H9NO3	-H(+)	100
JEJ COLD:JEJ RT	113	113	-0.481372	6.65863e-06	0.00304299			130.051	C01165	L-Glutamate 5-semialdehyde	-0.00021798	C5H9NO3	-H(+)	100
JEJ COLD:JEJ RT	113	113	-0.481372	6.65863e-06	0.00304299			130.051	C03440	cis-4-Hydroxy-D-proline	-0.00021798	C5H9NO3	-H(+)	100
JEJ COLD:JEJ RT	113	113	-0.481372	6.65863e-06	0.00304299			130.051	C03741	L-Glutamate 1-semialdehyde	-0.00021798	C5H9NO3	-H(+)	100
JEJ COLD:JEJ RT	611	611	0.511395	6.18217e-06	0.00304299			347.222	C05475	5beta-Pregnane-11beta,21-diol-3,20-dione	0.000891743	C21H32O4	-H(+)	100
JEJ COLD:JEJ RT	611	611	0.511395	6.18217e-06	0.00304299			347.222	C05478	5beta-Pregnane-3alpha,21-diol-11,20-dione	0.000891743	C21H32O4	-H(+)	100
JEJ COLD:JEJ RT	611	611	0.511395	6.18217e-06	0.00304299			347.222	C05487	17alpha,21-Dihydroxypregnenolone	0.000891743	C21H32O4	-H(+)	100
JEJ COLD:JEJ RT	1	1	-0.117821	0.241291	0.644351			55.0192	C01471	Acrolein	-0.000259286	C3H4O	-H(+)	100
JEJ COLD:JEJ RT	1	1	-0.117821	0.241291	0.644351			55.0192	C05986	NA 1986	-0.000259286	C3H4O	-H(+)	100
JEJ COLD:JEJ RT	2	2	-0.207984	0.118997	0.514367			57.0347	C00207	Acetone	-4.84542e-05	C3H6O	-H(+)	100
JEJ COLD:JEJ RT	2	2	-0.207984	0.118997	0.514367			57.0347	C00479	Propanal	-4.84542e-05	C3H6O	-H(+)	100
JEJ COLD:JEJ RT	3	3	-0.107751	0.653096	0.888653			57.9756	C01755	Thiocyanate	9.99639e-05	CHNS	-H(+)	100
JEJ COLD:JEJ RT	4	4	-0.204918	0.211913	0.62257			58.03	C06735	Aminoacetaldehyde	-0.000136894	C2H5NO	-H(+)	100
JEJ COLD:JEJ RT	5	5	-0.151145	0.340475	0.728792			59.0139	C00033	Acetate	-5.3657e-05	C2H4O2	-H(+)	100
JEJ COLD:JEJ RT	5	5	-0.151145	0.340475	0.728792			59.0139	C00266	Glycolaldehyde	-5.3657e-05	C2H4O2	-H(+)	100
JEJ COLD:JEJ RT	6	6	0.213841	0.344897	0.733352			59.0205	C00086	Urea	0.00458962	CH4N2O	-H(+)	34
JEJ COLD:JEJ RT	6	6	0.213841	0.344897	0.733352			59.0205	C19568	N-nitrosomethanamine	0.00458962	CH4N2O	-H(+)	34
JEJ COLD:JEJ RT	6	6	0.213841	0.344897	0.733352			59.0205	C20306	Methyldiazohydroxide	0.00458962	CH4N2O	-H(+)	34
JEJ COLD:JEJ RT	8	8	0.0409049	0.736055	0.927937			61.9885	C00244	Nitrate	-0.000147214	HNO3	-H(+)	100
JEJ COLD:JEJ RT	11	11	-0.226737	0.176698	0.590085			67.0191	C06145	3-Butyn-1-al	-0.000223588	C4H4O	-H(+)	100
JEJ COLD:JEJ RT	12	12	0.0701185	0.719299	0.927668			69.0348	C06146	3-Butyn-1-ol	-0.000164392	C4H6O	-H(+)	100
JEJ COLD:JEJ RT	13	13	-0.136751	0.263578	0.667341			71.014	C00546	Methylglyoxal	-0.000203475	C3H4O2	-H(+)	100
JEJ COLD:JEJ RT	14	14	-0.257223	0.368071	0.752611			71.0501	C01412	Butanal	7.05319e-05	C4H8O	-H(+)	100
JEJ COLD:JEJ RT	15	15	0.318679	0.0326961	0.360051			72.0096	C15809	Iminoglycine	-0.000430409	C2H3NO2	-H(+)	100
JEJ COLD:JEJ RT	17	17	0.220717	0.136706	0.546076			72.0454	C01888	Aminoacetone	0.000168889	C3H7NO	-H(+)	100
JEJ COLD:JEJ RT	17	17	0.220717	0.136706	0.546076			72.0454	C05665	3-Aminopropanal	0.000168889	C3H7NO	-H(+)	100
JEJ COLD:JEJ RT	18	18	-0.126635	0.1794	0.590085			72.9934	C00048	Glyoxylate	-0.00027905	C2H2O3	-H(+)	100
JEJ COLD:JEJ RT	19	19	-0.0713927	0.458182	0.794646			73.0297	C00163	Propanoate	-0.000190714	C3H6O2	-H(+)	100
JEJ COLD:JEJ RT	19	19	-0.0713927	0.458182	0.794646			73.0297	C00424	L-Lactaldehyde	-0.000190714	C3H6O2	-H(+)	100
JEJ COLD:JEJ RT	19	19	-0.0713927	0.458182	0.794646			73.0297	C00937	D-Lactaldehyde	-0.000190714	C3H6O2	-H(+)	100
JEJ COLD:JEJ RT	19	19	-0.0713927	0.458182	0.794646			73.0297	C00969	3-Hydroxypropanal	-0.000190714	C3H6O2	-H(+)	100
JEJ COLD:JEJ RT	19	19	-0.0713927	0.458182	0.794646			73.0297	C05235	Acetol	-0.000190714	C3H6O2	-H(+)	100
JEJ COLD:JEJ RT	19	19	-0.0713927	0.458182	0.794646			73.0297	C05999	Lactaldehyde	-0.000190714	C3H6O2	-H(+)	100
JEJ COLD:JEJ RT	20	20	0.0273274	0.772348	0.940961			74.025	C00037	Gly	-0.000294779	C2H5NO2	-H(+)	100
JEJ COLD:JEJ RT	21	21	-0.361269	0.0140143	0.260919			75.0091	C00160	Glycolate	-0.000381482	C2H4O3	-H(+)	100
JEJ COLD:JEJ RT	22	22	-0.481046	0.152724	0.571302			78.919	C13645	HBr	-4.79849e-05	HBr	-H(+)	25
JEJ COLD:JEJ RT	23	23	-0.12449	0.398108	0.763128			79.9576	C11481	HSO3-	-0.00029003	HSO3	-H(+)	100
JEJ COLD:JEJ RT	24	24	-0.0457497	0.788913	0.947323			80.9651	C00094	Sulfite	0.00013215	H2SO3	-H(+)	100
JEJ COLD:JEJ RT	25	25	-0.116334	0.316762	0.707874			83.0141	C06144	3-Butynoate	-0.000291659	C4H4O2	-H(+)	100
JEJ COLD:JEJ RT	26	26	-0.131529	0.252901	0.652971			83.0245	C06195	Imidazolone	0.000596845	C3H4N2O	-H(+)	100
JEJ COLD:JEJ RT	27	27	0.354614	0.0371382	0.373014			84.0457	C02659	Acetone cyanhydrin	-0.000212817	C4H7NO	-H(+)	100
JEJ COLD:JEJ RT	28	28	-0.0770982	0.507803	0.834769			85.0297	C00741	Diacetyl	-0.000183275	C4H6O2	-H(+)	100
JEJ COLD:JEJ RT	28	28	-0.0770982	0.507803	0.834769			85.0297	C16835	Succindialdehyde	-0.000183275	C4H6O2	-H(+)	100
JEJ COLD:JEJ RT	29	29	-0.0651993	0.41948	0.786508			86.025	C02218	Dehydroalanine	-0.000268886	C3H5NO2	-H(+)	100
JEJ COLD:JEJ RT	29	29	-0.0651993	0.41948	0.786508			86.025	C20253	Aminoacrylate	-0.000268886	C3H5NO2	-H(+)	100
JEJ COLD:JEJ RT	31	31	-0.161793	0.270385	0.675223			87.009	C00022	Pyruvate	-0.000296851	C3H4O3	-H(+)	100
JEJ COLD:JEJ RT	31	31	-0.161793	0.270385	0.675223			87.009	C00222	3-Oxopropanoate	-0.000296851	C3H4O3	-H(+)	100
JEJ COLD:JEJ RT	32	32	0.011913	0.904747	0.979615			87.0455	C00246	Butyrate	-0.000342395	C4H8O2	-H(+)	100
JEJ COLD:JEJ RT	32	32	0.011913	0.904747	0.979615			87.0455	C00810	(R)-Acetoin	-0.000342395	C4H8O2	-H(+)	100
JEJ COLD:JEJ RT	32	32	0.011913	0.904747	0.979615			87.0455	C01769	(S)-Acetoin	-0.000342395	C4H8O2	-H(+)	100
JEJ COLD:JEJ RT	32	32	0.011913	0.904747	0.979615			87.0455	C02632	Isobutyrate	-0.000342395	C4H8O2	-H(+)	100
JEJ COLD:JEJ RT	33	33	0.0735063	0.362015	0.745228			88.0407	C00041	L-Alanine	-0.000286758	C3H7NO2	-H(+)	100
JEJ COLD:JEJ RT	33	33	0.0735063	0.362015	0.745228			88.0407	C00099	beta-Alanine	-0.000286758	C3H7NO2	-H(+)	100
JEJ COLD:JEJ RT	33	33	0.0735063	0.362015	0.745228			88.0407	C00133	D-Ala	-0.000286758	C3H7NO2	-H(+)	100
JEJ COLD:JEJ RT	33	33	0.0735063	0.362015	0.745228			88.0407	C00213	Sarcosine	-0.000286758	C3H7NO2	-H(+)	100
JEJ COLD:JEJ RT	33	33	0.0735063	0.362015	0.745228			88.0407	C01401	Alanine	-0.000286758	C3H7NO2	-H(+)	100
JEJ COLD:JEJ RT	34	34	-0.275149	0.200168	0.616006			88.9883	C00209	Oxalate	-0.000231675	C2H2O4	-H(+)	100
JEJ COLD:JEJ RT	35	35	-0.265	0.177295	0.590085			89.0247	C00184	Glycerone	-0.000306859	C3H6O3	-H(+)	100
JEJ COLD:JEJ RT	35	35	-0.265	0.177295	0.590085			89.0247	C00186	L-Lactate	-0.000306859	C3H6O3	-H(+)	100
JEJ COLD:JEJ RT	35	35	-0.265	0.177295	0.590085			89.0247	C00256	D-Lactate	-0.000306859	C3H6O3	-H(+)	100
JEJ COLD:JEJ RT	35	35	-0.265	0.177295	0.590085			89.0247	C00577	D-Glyceraldehyde	-0.000306859	C3H6O3	-H(+)	100
JEJ COLD:JEJ RT	35	35	-0.265	0.177295	0.590085			89.0247	C01013	Hydracrylic acid	-0.000306859	C3H6O3	-H(+)	100
JEJ COLD:JEJ RT	37	37	-0.140057	0.256747	0.65833			91.0403	C00116	Glycerol	-0.000277325	C3H8O3	-H(+)	100
JEJ COLD:JEJ RT	39	39	-0.0630147	0.442224	0.790011			93.0348	C00146	Phenol	-0.000177508	C6H6O	-H(+)	100
JEJ COLD:JEJ RT	39	39	-0.0630147	0.442224	0.790011			93.0348	C15584	Phenol	-0.000177508	C6H6O	-H(+)	100
JEJ COLD:JEJ RT	41	41	-0.130376	0.012561	0.260919			95.014	C07090	Protoanemonin	-0.000139401	C5H4O2	-H(+)	100
JEJ COLD:JEJ RT	42	42	-0.130308	0.0895203	0.463422			96.9603	C00059	Sulfate	-0.000216569	H2SO4	-H(+)	100
JEJ COLD:JEJ RT	43	43	-0.020893	0.797083	0.947323			96.9694	C00009	Phosphate	0.000259661	H3PO4	-H(+)	100
JEJ COLD:JEJ RT	44	44	-0.0115993	0.923945	0.979682			98.0614	C18796	2-Hydroxy-2-methylbutanenitrile	-0.000273402	C5H9NO	-H(+)	100
JEJ COLD:JEJ RT	45	45	0.0948802	0.289921	0.684724			100.041	C01234	1-Aminocyclopropane-1-carboxylate	-0.000239635	C4H7NO2	-H(+)	100
JEJ COLD:JEJ RT	46	46	-0.0716866	0.553695	0.869137			100.077	C12455	5-Aminopentanal	-5.90801e-05	C5H11NO	-H(+)	100
JEJ COLD:JEJ RT	47	47	-0.0894006	0.296484	0.689533			101.025	C00109	2-Oxobutyrate	-0.000409904	C4H6O3	-H(+)	100
JEJ COLD:JEJ RT	47	47	-0.0894006	0.296484	0.689533			101.025	C00164	Acetoacetate	-0.000409904	C4H6O3	-H(+)	100
JEJ COLD:JEJ RT	47	47	-0.0894006	0.296484	0.689533			101.025	C00232	4-Oxobutanoate	-0.000409904	C4H6O3	-H(+)	100
JEJ COLD:JEJ RT	47	47	-0.0894006	0.296484	0.689533			101.025	C06002	(S)-Methylmalonate semialdehyde	-0.000409904	C4H6O3	-H(+)	100
JEJ COLD:JEJ RT	48	48	0.0919527	0.247009	0.645946			101.061	C18319	2-Methylbutyrate	-0.000163147	C5H10O2	-H(+)	100
JEJ COLD:JEJ RT	50	50	0.00668769	0.963031	0.991371			102.056	C00334	GABA	-0.000364815	C4H9NO2	-H(+)	100
JEJ COLD:JEJ RT	50	50	0.00668769	0.963031	0.991371			102.056	C01026	Dimethylglycine	-0.000364815	C4H9NO2	-H(+)	100
JEJ COLD:JEJ RT	50	50	0.00668769	0.963031	0.991371			102.056	C03284	L-3-Amino-isobutyrate	-0.000364815	C4H9NO2	-H(+)	100
JEJ COLD:JEJ RT	50	50	0.00668769	0.963031	0.991371			102.056	C05145	3-Aminoisobutanoate	-0.000364815	C4H9NO2	-H(+)	100
JEJ COLD:JEJ RT	51	51	0.177973	0.325501	0.716045			103.04	C01089	(R)-3-Hydroxybutanoate	-0.000248742	C4H8O3	-H(+)	100
JEJ COLD:JEJ RT	51	51	0.177973	0.325501	0.716045			103.04	C05984	2-Hydroxybutyrate	-0.000248742	C4H8O3	-H(+)	100
JEJ COLD:JEJ RT	51	51	0.177973	0.325501	0.716045			103.04	C06001	(S)-3-Hydroxyisobutyrate	-0.000248742	C4H8O3	-H(+)	100
JEJ COLD:JEJ RT	53	53	0.250636	0.420825	0.786508			104.036	C00065	Serine	-0.000248949	C3H7NO3	-H(+)	100
JEJ COLD:JEJ RT	53	53	0.250636	0.420825	0.786508			104.036	C00740	D-Serine	-0.000248949	C3H7NO3	-H(+)	100
JEJ COLD:JEJ RT	54	54	0.103571	0.482198	0.810253			105.02	C00258	Glycerate	-0.000256299	C3H6O4	-H(+)	100
JEJ COLD:JEJ RT	56	56	0.00319446	0.967968	0.991371			107.05	C01468	4-Cresol	-0.000253443	C7H8O	-H(+)	100
JEJ COLD:JEJ RT	57	57	-0.134195	0.55167	0.869137			108.013	C00519	Hypotaurine	-0.000411626	C2H7NO2S	-H(+)	100
JEJ COLD:JEJ RT	58	58	-0.146105	0.0515294	0.390917			108.046	C01987	2-Aminophenol	-9.48012e-05	C6H7NO	-H(+)	100
JEJ COLD:JEJ RT	59	59	-0.0755582	0.196145	0.607961			109.03	C00530	Quinol	-0.000140672	C6H6O2	-H(+)	100
JEJ COLD:JEJ RT	60	60	-0.0814142	0.227119	0.634821			110.025	C01059	2,5-Dihydroxypyridine	-0.000179445	C5H5NO2	-H(+)	100
JEJ COLD:JEJ RT	60	60	-0.0814142	0.227119	0.634821			110.025	C03056	2,6-Dihydroxypyridine	-0.000179445	C5H5NO2	-H(+)	100
JEJ COLD:JEJ RT	60	60	-0.0814142	0.227119	0.634821			110.025	C05942	Pyrrole-2-carboxylate	-0.000179445	C5H5NO2	-H(+)	100
JEJ COLD:JEJ RT	61	61	0.0169985	0.828382	0.955987			110.036	C00380	Cytosine	0.00018293	C4H5N3O	-H(+)	100
JEJ COLD:JEJ RT	62	62	0.287194	0.236285	0.644351			110.073	C00388	Histamine	-0.000205733	C5H9N3	-H(+)	100
JEJ COLD:JEJ RT	63	63	0.004348	0.972932	0.991371			111.02	C00106	Uracil	-0.000353391	C4H4N2O2	-H(+)	100
JEJ COLD:JEJ RT	65	65	-0.13126	0.214184	0.62257			112.041	C03564	1-Pyrroline-2-carboxylate	-0.000157898	C5H7NO2	-H(+)	100
JEJ COLD:JEJ RT	65	65	-0.13126	0.214184	0.62257			112.041	C03912	1-Pyrroline-5-carboxylate	-0.000157898	C5H7NO2	-H(+)	100
JEJ COLD:JEJ RT	66	66	0.0852453	0.383789	0.757429			112.052	C00791	Creatinine	-8.3132e-05	C4H7N3O	-H(+)	100
JEJ COLD:JEJ RT	67	67	-0.126495	0.182214	0.591029			113.025	C00596	Oxopent-4-enoate	-0.000145787	C5H6O3	-H(+)	100
JEJ COLD:JEJ RT	67	67	-0.126495	0.182214	0.591029			113.025	C07091	cis-Acetylacrylate	-0.000145787	C5H6O3	-H(+)	100
JEJ COLD:JEJ RT	68	68	0.0535664	0.789092	0.947323			113.036	C00429	Hydrouracil	-5.31349e-05	C4H6N2O2	-H(+)	100
JEJ COLD:JEJ RT	68	68	0.0535664	0.789092	0.947323			113.036	C02512	L-3-Cyanoalanine	-5.31349e-05	C4H6N2O2	-H(+)	100
JEJ COLD:JEJ RT	68	68	0.0535664	0.789092	0.947323			113.036	C02565	N-Methylhydantoin	-5.31349e-05	C4H6N2O2	-H(+)	100
JEJ COLD:JEJ RT	70	70	0.120913	0.0719626	0.432841			113.061	C01880	2-Oxepanone	0.000238132	C6H10O2	-H(+)	100
JEJ COLD:JEJ RT	71	71	0.102777	0.484816	0.813067			114.02	C01596	Maleamate	-0.000195521	C4H5NO3	-H(+)	100
JEJ COLD:JEJ RT	73	73	-0.0108697	0.912939	0.979615			114.056	C00148	L-Proline	-0.000214828	C5H9NO2	-H(+)	100
JEJ COLD:JEJ RT	73	73	-0.0108697	0.912939	0.979615			114.056	C00763	D-Proline	-0.000214828	C5H9NO2	-H(+)	100
JEJ COLD:JEJ RT	73	73	-0.0108697	0.912939	0.979615			114.056	C18170	3-Acetamidopropanal	-0.000214828	C5H9NO2	-H(+)	100
JEJ COLD:JEJ RT	74	74	-0.112195	0.375197	0.757429			115.004	C00122	Fumarate	-0.000269871	C4H4O4	-H(+)	100
JEJ COLD:JEJ RT	75	75	0.118307	0.388952	0.757429			115.04	C00141	2-Ketovaline	-0.000277548	C5H8O3	-H(+)	100
JEJ COLD:JEJ RT	75	75	0.118307	0.388952	0.757429			115.04	C03273	5-Oxopentanoate	-0.000277548	C5H8O3	-H(+)	100
JEJ COLD:JEJ RT	78	78	0.0569288	0.627872	0.88249			116.036	C03508	L-2-Amino-acetoacetate	-0.000242393	C4H7NO3	-H(+)	100
JEJ COLD:JEJ RT	79	79	0.509286	0.0151298	0.260919			116.072	C00183	L-Valine	-0.000167992	C5H11NO2	-H(+)	100
JEJ COLD:JEJ RT	79	79	0.509286	0.0151298	0.260919			116.072	C00431	5-Aminopentanoate	-0.000167992	C5H11NO2	-H(+)	100
JEJ COLD:JEJ RT	79	79	0.509286	0.0151298	0.260919			116.072	C00719	Betaine	-0.000167992	C5H11NO2	-H(+)	100
JEJ COLD:JEJ RT	79	79	0.509286	0.0151298	0.260919			116.072	C15987	4-Methylaminobutyrate	-0.000167992	C5H11NO2	-H(+)	100
JEJ COLD:JEJ RT	80	80	-0.140293	0.179479	0.590085			117.019	C00042	Succinate	-0.000147374	C4H6O4	-H(+)	100
JEJ COLD:JEJ RT	80	80	-0.140293	0.179479	0.590085			117.019	C02170	Methylmalonate	-0.000147374	C4H6O4	-H(+)	100
JEJ COLD:JEJ RT	83	83	0.308669	0.216162	0.62257			118.051	C00188	L-Threonine	-0.000274723	C4H9NO3	-H(+)	100
JEJ COLD:JEJ RT	83	83	0.308669	0.216162	0.62257			118.051	C00263	L-Homoserine	-0.000274723	C4H9NO3	-H(+)	100
JEJ COLD:JEJ RT	83	83	0.308669	0.216162	0.62257			118.051	C05519	L-Allothreonine	-0.000274723	C4H9NO3	-H(+)	100
JEJ COLD:JEJ RT	85	85	-0.243881	0.177686	0.590085			118.981	C00957	Mercaptopyruvate	3.57707e-05	C3H4O3S	-H(+)	100
JEJ COLD:JEJ RT	86	86	0.322077	0.000498325	0.101389			119.05	C00601	Phenylacetaldehyde	-0.00017	C8H8O	-H(+)	100
JEJ COLD:JEJ RT	87	87	0.0800312	0.668316	0.898295			120.013	C00097	L-Cysteine	-0.000140737	C3H7NO2S	-H(+)	100
JEJ COLD:JEJ RT	87	87	0.0800312	0.668316	0.898295			120.013	C00736	Cysteine	-0.000140737	C3H7NO2S	-H(+)	100
JEJ COLD:JEJ RT	87	87	0.0800312	0.668316	0.898295			120.013	C00793	D-Cysteine	-0.000140737	C3H7NO2S	-H(+)	100
JEJ COLD:JEJ RT	90	90	-0.0517837	0.641243	0.88249			120.996	C05823	3-Mercaptolactate	0.000234086	C3H6O3S	-H(+)	100
JEJ COLD:JEJ RT	91	91	0.214731	0.208654	0.619771			121.03	C00180	Benzoate	-0.000190599	C7H6O2	-H(+)	100
JEJ COLD:JEJ RT	91	91	0.214731	0.208654	0.619771			121.03	C15474	Tropolone	-0.000190599	C7H6O2	-H(+)	100
JEJ COLD:JEJ RT	92	92	-0.0451618	0.735133	0.927937			121.04	C00153	Vitamin PP	0.000768698	C6H6N2O	-H(+)	100
JEJ COLD:JEJ RT	93	93	-0.10638	0.205304	0.619771			122.025	C00253	Niacin	-0.000152239	C6H5NO2	-H(+)	100
JEJ COLD:JEJ RT	95	95	-0.0692369	0.611019	0.876648			124.008	C00245	Taurine	-0.000341231	C2H7NO3S	-H(+)	100
JEJ COLD:JEJ RT	96	96	-0.102685	0.210041	0.619771			124.991	C05123	Isethionate	8.77835e-05	C2H6O4S	-H(+)	100
JEJ COLD:JEJ RT	98	98	-0.0902203	0.476014	0.807193			125.025	C01108	Pyrogallol	-9.86569e-05	C6H6O3	-H(+)	100
JEJ COLD:JEJ RT	99	99	-0.00860053	0.939741	0.986135			125.036	C00178	Thymine	3.75692e-05	C5H6N2O2	-H(+)	100
JEJ COLD:JEJ RT	99	99	-0.00860053	0.939741	0.986135			125.036	C02835	4-Imidazoleacetate	3.75692e-05	C5H6N2O2	-H(+)	100
JEJ COLD:JEJ RT	102	102	0.0467431	0.579598	0.87614			126.056	C00450	delta1-Piperideine-6-L-carboxylate	-0.00018128	C6H9NO2	-H(+)	100
JEJ COLD:JEJ RT	102	102	0.0467431	0.579598	0.87614			126.056	C04092	delta1-Piperideine-2-carboxylate	-0.00018128	C6H9NO2	-H(+)	100
JEJ COLD:JEJ RT	103	103	0.125881	0.26896	0.675223			126.905	C05590	Hydroiodic acid	-0.0002812	HI	-H(+)	25
JEJ COLD:JEJ RT	104	104	0.266631	0.0513285	0.390917			127.052	C00906	Dihydrothymine	-0.00019173	C5H8N2O2	-H(+)	100
JEJ COLD:JEJ RT	104	104	0.266631	0.0513285	0.390917			127.052	C05715	4-Amino-4-cyanobutanoic acid	-0.00019173	C5H8N2O2	-H(+)	100
JEJ COLD:JEJ RT	106	106	0.0183639	0.865125	0.963124			128.036	C01877	4-Oxoproline	-0.000320005	C5H7NO3	-H(+)	100
JEJ COLD:JEJ RT	106	106	0.0183639	0.865125	0.963124			128.036	C01879	Pidolic acid	-0.000320005	C5H7NO3	-H(+)	100
JEJ COLD:JEJ RT	106	106	0.0183639	0.865125	0.963124			128.036	C02237	5-Oxo-D-proline	-0.000320005	C5H7NO3	-H(+)	100
JEJ COLD:JEJ RT	106	106	0.0183639	0.865125	0.963124			128.036	C04281	L-1-Pyrroline-3-hydroxy-5-carboxylate	-0.000320005	C5H7NO3	-H(+)	100
JEJ COLD:JEJ RT	106	106	0.0183639	0.865125	0.963124			128.036	C04282	1-Pyrroline-4-hydroxy-2-carboxylate	-0.000320005	C5H7NO3	-H(+)	100
JEJ COLD:JEJ RT	107	107	-0.0986681	0.445045	0.790011			128.072	C00408	L-Pipecolate	9.84764e-06	C6H11NO2	-H(+)	100
JEJ COLD:JEJ RT	107	107	-0.0986681	0.445045	0.790011			128.072	C05936	4-Acetamidobutanal	9.84764e-06	C6H11NO2	-H(+)	100
JEJ COLD:JEJ RT	108	108	-0.0817094	0.444691	0.790011			129.02	C00433	2,5-Dioxopentanoate	-0.000196779	C5H6O4	-H(+)	100
JEJ COLD:JEJ RT	108	108	-0.0817094	0.444691	0.790011			129.02	C02226	Citraconate	-0.000196779	C5H6O4	-H(+)	100
JEJ COLD:JEJ RT	108	108	-0.0817094	0.444691	0.790011			129.02	C02800	4,5-Dioxopentanoate	-0.000196779	C5H6O4	-H(+)	100
JEJ COLD:JEJ RT	110	110	0.242325	0.0148896	0.260919			129.056	C00233	2-Oxoisocaproate	-7.73971e-05	C6H10O3	-H(+)	100
JEJ COLD:JEJ RT	110	110	0.242325	0.0148896	0.260919			129.056	C00671	(S)-3-Methyl-2-oxopentanoate	-7.73971e-05	C6H10O3	-H(+)	100
JEJ COLD:JEJ RT	110	110	0.242325	0.0148896	0.260919			129.056	C03467	beta-Ketoisocaproate	-7.73971e-05	C6H10O3	-H(+)	100
JEJ COLD:JEJ RT	110	110	0.242325	0.0148896	0.260919			129.056	C06102	6-Oxohexanoate	-7.73971e-05	C6H10O3	-H(+)	100
JEJ COLD:JEJ RT	111	111	0.020996	0.812322	0.953531			129.103	C02714	N-Acetylputrescine	-0.000118507	C6H14N2O	-H(+)	100
JEJ COLD:JEJ RT	114	114	0.0292957	0.853633	0.963124			130.062	C00300	Creatine	-0.00018131	C4H9N3O2	-H(+)	100
JEJ COLD:JEJ RT	115	115	0.602352	0.0418342	0.381284			130.087	C00123	L-Leucine	-0.000174435	C6H13NO2	-H(+)	100
JEJ COLD:JEJ RT	115	115	0.602352	0.0418342	0.381284			130.087	C00407	L-Isoleucine	-0.000174435	C6H13NO2	-H(+)	100
JEJ COLD:JEJ RT	115	115	0.602352	0.0418342	0.381284			130.087	C02486	(3R)-beta-Leucine	-0.000174435	C6H13NO2	-H(+)	100
JEJ COLD:JEJ RT	116	116	-0.324044	0.0415009	0.381284			131	C00036	Oxaloacetate	-0.00120713	C4H4O5	-H(+)	83
JEJ COLD:JEJ RT	116	116	-0.324044	0.0415009	0.381284			131	C03548	trans-2,3-Epoxysuccinate	-0.00120713	C4H4O5	-H(+)	83
JEJ COLD:JEJ RT	116	116	-0.324044	0.0415009	0.381284			131	C03981	enol-Oxaloacetate	-0.00120713	C4H4O5	-H(+)	83
JEJ COLD:JEJ RT	118	118	0.0410206	0.615368	0.876648			131.035	C00489	Glutarate	-0.000168169	C5H8O4	-H(+)	100
JEJ COLD:JEJ RT	118	118	0.0410206	0.615368	0.876648			131.035	C00900	2-Acetolactate	-0.000168169	C5H8O4	-H(+)	100
JEJ COLD:JEJ RT	118	118	0.0410206	0.615368	0.876648			131.035	C03589	4-Hydroxy-2-oxovalerate	-0.000168169	C5H8O4	-H(+)	100
JEJ COLD:JEJ RT	118	118	0.0410206	0.615368	0.876648			131.035	C04106	2-(Hydroxymethyl)-4-oxobutanoate	-0.000168169	C5H8O4	-H(+)	100
JEJ COLD:JEJ RT	118	118	0.0410206	0.615368	0.876648			131.035	C06010	(S)-2-Acetolactate	-0.000168169	C5H8O4	-H(+)	100
JEJ COLD:JEJ RT	119	119	0.168431	0.584732	0.87614			131.046	C00152	L-Asparagine	-0.000186989	C4H8N2O3	-H(+)	100
JEJ COLD:JEJ RT	119	119	0.168431	0.584732	0.87614			131.046	C01043	N-Carbamoylsarcosine	-0.000186989	C4H8N2O3	-H(+)	100
JEJ COLD:JEJ RT	119	119	0.168431	0.584732	0.87614			131.046	C02642	3-Ureidopropionate	-0.000186989	C4H8N2O3	-H(+)	100
JEJ COLD:JEJ RT	120	120	0.0139274	0.855216	0.963124			131.071	C06103	6-Hydroxyhexanoate	-7.81029e-05	C6H12O3	-H(+)	100
JEJ COLD:JEJ RT	121	121	0.0971141	0.376839	0.757429			131.083	C00077	L-Ornithine	-0.000149522	C5H12N2O2	-H(+)	100
JEJ COLD:JEJ RT	121	121	0.0971141	0.376839	0.757429			131.083	C00515	D-Ornithine	-0.000149522	C5H12N2O2	-H(+)	100
JEJ COLD:JEJ RT	121	121	0.0971141	0.376839	0.757429			131.083	C03943	2,4-Diaminopentanoate	-0.000149522	C5H12N2O2	-H(+)	100
JEJ COLD:JEJ RT	124	124	0.122678	0.468713	0.800755			132.03	C00049	L-Asp	-0.000253804	C4H7NO4	-H(+)	100
JEJ COLD:JEJ RT	124	124	0.122678	0.468713	0.800755			132.03	C00402	D-Aspartate	-0.000253804	C4H7NO4	-H(+)	100
JEJ COLD:JEJ RT	125	125	0.239837	0.113526	0.508604			132.067	C20313	N-Hydroxy-L-valine	3.99986e-05	C5H11NO3	-H(+)	100
JEJ COLD:JEJ RT	128	128	0.0148914	0.849	0.962968			133.014	C00149	Malate	-0.000250296	C4H6O5	-H(+)	100
JEJ COLD:JEJ RT	128	128	0.0148914	0.849	0.962968			133.014	C00497	D-Malate	-0.000250296	C4H6O5	-H(+)	100
JEJ COLD:JEJ RT	128	128	0.0148914	0.849	0.962968			133.014	C03064	3-Dehydro-L-threonate	-0.000250296	C4H6O5	-H(+)	100
JEJ COLD:JEJ RT	129	129	0.075095	0.324565	0.716045			133.051	C01801	Thyminose	-6.50525e-05	C5H10O4	-H(+)	100
JEJ COLD:JEJ RT	129	129	0.075095	0.324565	0.716045			133.051	C04039	2,3-Dihydroxy-isovalerate	-6.50525e-05	C5H10O4	-H(+)	100
JEJ COLD:JEJ RT	129	129	0.075095	0.324565	0.716045			133.051	C04272	(R)-2,3-Dihydroxy-isovalerate	-6.50525e-05	C5H10O4	-H(+)	100
JEJ COLD:JEJ RT	131	131	-0.00308739	0.979346	0.995198			134.047	C00147	Adenine	-8.8245e-05	C5H5N5	-H(+)	100
JEJ COLD:JEJ RT	132	132	0.0308918	0.765472	0.938241			134.061	C02505	2-Phenylacetamide	1.92389e-05	C8H9NO	-H(+)	100
JEJ COLD:JEJ RT	132	132	0.0308918	0.765472	0.938241			134.061	C19714	(E)-Phenylacetaldoxime	1.92389e-05	C8H9NO	-H(+)	100
JEJ COLD:JEJ RT	133	133	0.00108161	0.99451	0.998515			135.031	C00262	Purine-6-ol	9.05822e-05	C5H4N4O	-H(+)	100
JEJ COLD:JEJ RT	134	134	0.228125	0.0838608	0.457563			135.045	C03765	4-Hydroxyphenylacetaldehyde	-7.05528e-05	C8H8O2	-H(+)	100
JEJ COLD:JEJ RT	134	134	0.228125	0.0838608	0.457563			135.045	C07086	Phenylacetate	-7.05528e-05	C8H8O2	-H(+)	100
JEJ COLD:JEJ RT	137	137	-0.110478	0.0662236	0.432841			136.04	C00108	Vitamin L1	-5.79404e-05	C7H7NO2	-H(+)	100
JEJ COLD:JEJ RT	137	137	-0.110478	0.0662236	0.432841			136.04	C00568	ABEE	-5.79404e-05	C7H7NO2	-H(+)	100
JEJ COLD:JEJ RT	137	137	-0.110478	0.0662236	0.432841			136.04	C01004	Gynesine	-5.79404e-05	C7H7NO2	-H(+)	100
JEJ COLD:JEJ RT	139	139	0.106105	0.214118	0.62257			136.077	C00483	Tyramine	2.533e-05	C8H11NO	-H(+)	100
JEJ COLD:JEJ RT	139	139	0.106105	0.214118	0.62257			136.077	C16570	3,5-Dimethyl-4-aminophenol	2.533e-05	C8H11NO	-H(+)	100
JEJ COLD:JEJ RT	140	140	-0.0971631	0.541392	0.862077			137.061	C06044	Tyrosol	5.84002e-05	C8H10O2	-H(+)	100
JEJ COLD:JEJ RT	141	141	-0.192453	0.00377939	0.155135			138.02	C00870	PNP	-0.000707984	C6H5NO3	-H(+)	100
JEJ COLD:JEJ RT	141	141	-0.192453	0.00377939	0.155135			138.02	C01020	6-Hydroxynicotinate	-0.000707984	C6H5NO3	-H(+)	100
JEJ COLD:JEJ RT	143	143	-0.0799553	0.177149	0.590085			138.056	C12110	Gabaculine	-3.01591e-05	C7H9NO2	-H(+)	100
JEJ COLD:JEJ RT	145	145	-0.0434962	0.620956	0.878686			139.976	C00169	Carbamoyl phosphate	-0.00024066	CH4NO5P	-H(+)	100
JEJ COLD:JEJ RT	146	146	0.00482233	0.961872	0.991371			140.012	C00346	Phosphoethanolamine	-0.000234069	C2H8NO4P	-H(+)	100
JEJ COLD:JEJ RT	147	147	0.200974	0.20876	0.619771			140.083	C00860	L-Histidinol	1.05681e-05	C6H11N3O	-H(+)	100
JEJ COLD:JEJ RT	148	148	-0.0757837	0.449858	0.790011			141.067	C06231	Ectoine	-0.000138257	C6H10N2O2	-H(+)	100
JEJ COLD:JEJ RT	149	149	0.0955286	0.174285	0.590085			141.092	C16648	4-Ene-VPA	-3.68236e-05	C8H14O2	-H(+)	100
JEJ COLD:JEJ RT	150	150	0.0777317	0.68344	0.906624			142.066	C14790	1-Naphthylamine	-0.000237687	C10H9N	-H(+)	100
JEJ COLD:JEJ RT	151	151	0.576792	0.155592	0.573032			142.087	C04114	Crotonobetaine	-2.87066e-05	C7H13NO2	-H(+)	100
JEJ COLD:JEJ RT	153	153	-0.156146	0.073297	0.435022			143.035	C00922	2,3-Dimethylmaleate	-0.000142618	C6H8O4	-H(+)	100
JEJ COLD:JEJ RT	153	153	-0.156146	0.073297	0.435022			143.035	C02295	Methylitaconate	-0.000142618	C6H8O4	-H(+)	100
JEJ COLD:JEJ RT	153	153	-0.156146	0.073297	0.435022			143.035	C02930	2-Methyleneglutarate	-0.000142618	C6H8O4	-H(+)	100
JEJ COLD:JEJ RT	154	154	-0.236425	0.0398357	0.381284			143.108	C07185	Valproic acid	-0.000125473	C8H16O2	-H(+)	100
JEJ COLD:JEJ RT	155	155	-0.0305288	0.732283	0.927937			144.03	C00940	2-Oxoglutaramate	-0.000152021	C5H7NO4	-H(+)	100
JEJ COLD:JEJ RT	155	155	-0.0305288	0.732283	0.927937			144.03	C05572	4-Oxoglutaramate	-0.000152021	C5H7NO4	-H(+)	100
JEJ COLD:JEJ RT	156	156	0.123836	0.240599	0.644351			144.067	C02946	4-Acetamidobutanoate	-8.85851e-05	C6H11NO3	-H(+)	100
JEJ COLD:JEJ RT	156	156	0.123836	0.240599	0.644351			144.067	C03239	2-Oxo-6-aminocaproate	-8.85851e-05	C6H11NO3	-H(+)	100
JEJ COLD:JEJ RT	156	156	0.123836	0.240599	0.644351			144.067	C04076	Allysine	-8.85851e-05	C6H11NO3	-H(+)	100
JEJ COLD:JEJ RT	156	156	0.123836	0.240599	0.644351			144.067	C05825	2-Amino-5-oxohexanoate	-8.85851e-05	C6H11NO3	-H(+)	100
JEJ COLD:JEJ RT	158	158	-0.118542	0.410355	0.776531			145.014	C00026	2-Oxoglutarate	-0.000185838	C5H6O5	-H(+)	100
JEJ COLD:JEJ RT	158	158	-0.118542	0.410355	0.776531			145.014	C05406	5-Hydroxy-2,4-dioxopentanoate	-0.000185838	C5H6O5	-H(+)	100
JEJ COLD:JEJ RT	159	159	0.25303	0.346626	0.733352			145.05	C00966	2-Dehydropantoate	0.000140695	C6H10O4	-H(+)	100
JEJ COLD:JEJ RT	159	159	0.25303	0.346626	0.733352			145.05	C01053	(R)-4-Dehydropantoate	0.000140695	C6H10O4	-H(+)	100
JEJ COLD:JEJ RT	159	159	0.25303	0.346626	0.733352			145.05	C06006	(S)-2-Aceto-2-hydroxybutanoate	0.000140695	C6H10O4	-H(+)	100
JEJ COLD:JEJ RT	159	159	0.25303	0.346626	0.733352			145.05	C14463	(R)-3-Hydroxy-3-methyl-2-oxopentanoate	0.000140695	C6H10O4	-H(+)	100
JEJ COLD:JEJ RT	160	160	0.44528	0.01375	0.260919			145.062	C00064	L-Glutamine	-0.000280097	C5H10N2O3	-H(+)	100
JEJ COLD:JEJ RT	160	160	0.44528	0.01375	0.260919			145.062	C00819	D-Glutamine	-0.000280097	C5H10N2O3	-H(+)	100
JEJ COLD:JEJ RT	160	160	0.44528	0.01375	0.260919			145.062	C05100	3-Ureidoisobutyrate	-0.000280097	C5H10N2O3	-H(+)	100
JEJ COLD:JEJ RT	160	160	0.44528	0.01375	0.260919			145.062	C16673	Isoglutamine	-0.000280097	C5H10N2O3	-H(+)	100
JEJ COLD:JEJ RT	162	162	-0.0238991	0.44951	0.790011			146.025	C05579	Indole-5,6-quinone	-5.36849e-06	C8H5NO2	-H(+)	100
JEJ COLD:JEJ RT	164	164	-0.00184207	0.989918	0.998515			146.046	C00025	Glutamate	-0.000250655	C5H9NO4	-H(+)	100
JEJ COLD:JEJ RT	164	164	-0.00184207	0.989918	0.998515			146.046	C00217	D-Glutamate	-0.000250655	C5H9NO4	-H(+)	100
JEJ COLD:JEJ RT	164	164	-0.00184207	0.989918	0.998515			146.046	C00302	Glutamate	-0.000250655	C5H9NO4	-H(+)	100
JEJ COLD:JEJ RT	164	164	-0.00184207	0.989918	0.998515			146.046	C00979	O-Acetyl-L-serine	-0.000250655	C5H9NO4	-H(+)	100
JEJ COLD:JEJ RT	164	164	-0.00184207	0.989918	0.998515			146.046	C05938	L-4-Hydroxyglutamate semialdehyde	-0.000250655	C5H9NO4	-H(+)	100
JEJ COLD:JEJ RT	164	164	-0.00184207	0.989918	0.998515			146.046	C05941	2-Oxo-4-hydroxy-5-aminovalerate	-0.000250655	C5H9NO4	-H(+)	100
JEJ COLD:JEJ RT	165	165	0.0740254	0.592603	0.876648			147.03	C00684	2-Dehydro-3-deoxy-L-pentonate	-0.000210717	C5H8O5	-H(+)	100
JEJ COLD:JEJ RT	165	165	0.0740254	0.592603	0.876648			147.03	C01114	L-Arabonolactone	-0.000210717	C5H8O5	-H(+)	100
JEJ COLD:JEJ RT	165	165	0.0740254	0.592603	0.876648			147.03	C02266	D-Xylonolactone	-0.000210717	C5H8O5	-H(+)	100
JEJ COLD:JEJ RT	165	165	0.0740254	0.592603	0.876648			147.03	C02612	D-Citramalate	-0.000210717	C5H8O5	-H(+)	100
JEJ COLD:JEJ RT	165	165	0.0740254	0.592603	0.876648			147.03	C02614	L-Citramalate	-0.000210717	C5H8O5	-H(+)	100
JEJ COLD:JEJ RT	165	165	0.0740254	0.592603	0.876648			147.03	C02630	2-Hydroxyglutarate	-0.000210717	C5H8O5	-H(+)	100
JEJ COLD:JEJ RT	165	165	0.0740254	0.592603	0.876648			147.03	C03826	2-Dehydro-3-deoxy-D-xylonate	-0.000210717	C5H8O5	-H(+)	100
JEJ COLD:JEJ RT	165	165	0.0740254	0.592603	0.876648			147.03	C06032	(2R,3S)-3-Methylmalate	-0.000210717	C5H8O5	-H(+)	100
JEJ COLD:JEJ RT	167	167	-0.0516918	0.811834	0.953531			147.066	C00418	(R)-Mevalonate	-1.24037e-05	C6H12O4	-H(+)	100
JEJ COLD:JEJ RT	167	167	-0.0516918	0.811834	0.953531			147.066	C00522	Pantoate	-1.24037e-05	C6H12O4	-H(+)	100
JEJ COLD:JEJ RT	167	167	-0.0516918	0.811834	0.953531			147.066	C06007	(R)-2,3-Dihydroxy-3-methylvalerate	-1.24037e-05	C6H12O4	-H(+)	100
JEJ COLD:JEJ RT	169	169	0.277597	0.331255	0.720874			148.044	C00073	Methionine	-0.000214574	C5H11NO2S	-H(+)	100
JEJ COLD:JEJ RT	169	169	0.277597	0.331255	0.720874			148.044	C00855	D-Methionine	-0.000214574	C5H11NO2S	-H(+)	100
JEJ COLD:JEJ RT	170	170	0.0353669	0.69341	0.911909			148.062	C00913	3-Methyladenine	0.000485211	C6H7N5	-H(+)	100
JEJ COLD:JEJ RT	170	170	0.0353669	0.69341	0.911909			148.062	C20314	N,N-Dihydroxy-L-valine	-0.000814789	C5H11NO4	-H(+)	100
JEJ COLD:JEJ RT	172	172	-0.0292563	0.721338	0.927668			148.077	C08301	Cathinone	0.000220041	C9H11NO	-H(+)	100
JEJ COLD:JEJ RT	173	173	-0.446261	0.0961387	0.473019			149.046	C00121	D-Ribose	-0.000245131	C5H10O5	-H(+)	100
JEJ COLD:JEJ RT	173	173	-0.446261	0.0961387	0.473019			149.046	C00181	D-Xylose	-0.000245131	C5H10O5	-H(+)	100
JEJ COLD:JEJ RT	173	173	-0.446261	0.0961387	0.473019			149.046	C00259	L-Arabinose	-0.000245131	C5H10O5	-H(+)	100
JEJ COLD:JEJ RT	173	173	-0.446261	0.0961387	0.473019			149.046	C00309	D-Ribulose	-0.000245131	C5H10O5	-H(+)	100
JEJ COLD:JEJ RT	173	173	-0.446261	0.0961387	0.473019			149.046	C00310	D-Xylulose	-0.000245131	C5H10O5	-H(+)	100
JEJ COLD:JEJ RT	173	173	-0.446261	0.0961387	0.473019			149.046	C00312	L-Xylulose	-0.000245131	C5H10O5	-H(+)	100
JEJ COLD:JEJ RT	173	173	-0.446261	0.0961387	0.473019			149.046	C00476	D-Lyxose	-0.000245131	C5H10O5	-H(+)	100
JEJ COLD:JEJ RT	173	173	-0.446261	0.0961387	0.473019			149.046	C00508	L-Ribulose	-0.000245131	C5H10O5	-H(+)	100
JEJ COLD:JEJ RT	173	173	-0.446261	0.0961387	0.473019			149.046	C01508	L-Lyxose	-0.000245131	C5H10O5	-H(+)	100
JEJ COLD:JEJ RT	174	174	0.21575	0.0387667	0.379798			149.061	C02646	4-Coumaryl alcohol	4.03423e-06	C9H10O2	-H(+)	100
JEJ COLD:JEJ RT	174	174	0.21575	0.0387667	0.379798			149.061	C05629	Phenylpropanoate	4.03423e-06	C9H10O2	-H(+)	100
JEJ COLD:JEJ RT	175	175	0.0604389	0.453266	0.792133			149.097	C02576	Perillaldehyde	-6.77352e-05	C10H14O	-H(+)	100
JEJ COLD:JEJ RT	176	176	0.063873	0.384587	0.757429			150.042	C00242	Guanine	-4.1973e-05	C5H5N5O	-H(+)	100
JEJ COLD:JEJ RT	178	178	-0.142852	0.282407	0.676372			150.056	C06804	Paracetamol	1.71758e-05	C8H9NO2	-H(+)	100
JEJ COLD:JEJ RT	178	178	-0.142852	0.282407	0.676372			150.056	C16571	2-Amino-3-methylbenzoate	1.71758e-05	C8H9NO2	-H(+)	100
JEJ COLD:JEJ RT	180	180	-0.0728897	0.655309	0.888653			150.971	C05527	3-Sulfinopyruvate	-0.000330042	C3H4O5S	-H(+)	100
JEJ COLD:JEJ RT	181	181	-0.00838583	0.911229	0.979615			151.005	C02380	Mercaptopurine	0.00318178	C5H4N4S	-H(+)	36
JEJ COLD:JEJ RT	182	182	0.244133	0.325902	0.716045			151.026	C00385	Xanthine	-0.000227409	C5H4N4O2	-H(+)	100
JEJ COLD:JEJ RT	183	183	0.171214	0.21254	0.62257			151.04	C00642	4-Hydroxyphenylacetate	-0.000251325	C8H8O3	-H(+)	100
JEJ COLD:JEJ RT	183	183	0.171214	0.21254	0.62257			151.04	C00755	Vanillin	-0.000251325	C8H8O3	-H(+)	100
JEJ COLD:JEJ RT	183	183	0.171214	0.21254	0.62257			151.04	C04043	Protocatechuatealdehyde	-0.000251325	C8H8O3	-H(+)	100
JEJ COLD:JEJ RT	183	183	0.171214	0.21254	0.62257			151.04	C05593	3-Hydroxyphenylacetate	-0.000251325	C8H8O3	-H(+)	100
JEJ COLD:JEJ RT	183	183	0.171214	0.21254	0.62257			151.04	C05852	2-Hydroxyphenylacetate	-0.000251325	C8H8O3	-H(+)	100
JEJ COLD:JEJ RT	183	183	0.171214	0.21254	0.62257			151.04	C13636	4-Hydroxyphenyl acetate	-0.000251325	C8H8O3	-H(+)	100
JEJ COLD:JEJ RT	184	184	-0.17249	0.217968	0.62257			152.002	C00606	3-Sulfinoalanine	4.2433e-05	C3H7NO4S	-H(+)	100
JEJ COLD:JEJ RT	186	186	-0.0710361	0.37646	0.757429			152.036	C00632	3-Hydroxyanthranilate	-0.00031288	C7H7NO3	-H(+)	100
JEJ COLD:JEJ RT	186	186	-0.0710361	0.37646	0.757429			152.036	C01270	3-Hydroxy-2-methylpyridine-5-carboxylate	-0.00031288	C7H7NO3	-H(+)	100
JEJ COLD:JEJ RT	188	188	-0.0790361	0.178711	0.590085			152.072	C03758	Dopamine	-0.000194984	C8H11NO2	-H(+)	100
JEJ COLD:JEJ RT	188	188	-0.0790361	0.178711	0.590085			152.072	C04227	Octopamine	-0.000194984	C8H11NO2	-H(+)	100
JEJ COLD:JEJ RT	188	188	-0.0790361	0.178711	0.590085			152.072	C16666	Vanillylamine	-0.000194984	C8H11NO2	-H(+)	100
JEJ COLD:JEJ RT	189	189	-0.086012	0.13861	0.546076			152.082	C05135	N-Acetylhistamine	0.000644286	C7H11N3O	-H(+)	100
JEJ COLD:JEJ RT	190	190	0.0858234	0.463441	0.799852			153.019	C00230	Protocatechuate	-0.00016738	C7H6O4	-H(+)	100
JEJ COLD:JEJ RT	190	190	0.0858234	0.463441	0.799852			153.019	C00628	Gentisate	-0.00016738	C7H6O4	-H(+)	100
JEJ COLD:JEJ RT	191	191	0.00438337	0.959374	0.991371			153.03	C03277	Imidazole pyruvate	0.000457785	C6H6N2O3	-H(+)	100
JEJ COLD:JEJ RT	194	194	0.400218	0.144032	0.555466			154.062	C00135	L-Histidine	-8.1296e-05	C6H9N3O2	-H(+)	100
JEJ COLD:JEJ RT	195	195	-0.326606	0.0978941	0.473019			154.975	C00988	2-Phosphoglycolate	2.15338e-05	C2H5O6P	-H(+)	100
JEJ COLD:JEJ RT	196	196	-0.341035	0.0361561	0.373014			155.047	C03680	4-Imidazolone-5-propanoate	-0.000296311	C6H8N2O3	-H(+)	100
JEJ COLD:JEJ RT	198	198	-0.0554044	0.572301	0.87614			157.014	C02222	Maleylacetate	-1.26617e-05	C6H6O5	-H(+)	100
JEJ COLD:JEJ RT	198	198	-0.0554044	0.572301	0.87614			157.014	C03453	4-Oxalocrotonate	-1.26617e-05	C6H6O5	-H(+)	100
JEJ COLD:JEJ RT	199	199	-0.23706	0.0713448	0.432841			157.037	C02348	(R)-Allantoin	3.70342e-05	C4H6N4O3	-H(+)	100
JEJ COLD:JEJ RT	199	199	-0.23706	0.0713448	0.432841			157.037	C02350	(S)-Allantoin	3.70342e-05	C4H6N4O3	-H(+)	100
JEJ COLD:JEJ RT	200	200	-0.114535	0.101686	0.481539			157.05	C02631	2-Isopropylmaleate	0.000266836	C7H10O4	-H(+)	100
JEJ COLD:JEJ RT	201	201	0.0137445	0.886972	0.975765			157.063	C16432	5-Hydroxyectoine	-0.00075187	C6H10N2O3	-H(+)	100
JEJ COLD:JEJ RT	203	203	0.225284	0.0316803	0.360051			158.061	C00637	Indoleacetaldehyde	9.99317e-05	C10H9NO	-H(+)	100
JEJ COLD:JEJ RT	203	203	0.225284	0.0316803	0.360051			158.061	C14789	1-Naphthylhydroxylamine	9.99317e-05	C10H9NO	-H(+)	100
JEJ COLD:JEJ RT	205	205	0.602955	0.237685	0.644351			158.082	C03087	5-Acetamidopentanoate	-0.000101113	C7H13NO3	-H(+)	100
JEJ COLD:JEJ RT	206	206	-0.240202	0.0132784	0.260919			159.03	C00322	2-Oxoadipate	-0.000246248	C6H8O5	-H(+)	100
JEJ COLD:JEJ RT	206	206	-0.240202	0.0132784	0.260919			159.03	C04287	D-2,3-Diketo-4-deoxy-epi-inositol	-0.000246248	C6H8O5	-H(+)	100
JEJ COLD:JEJ RT	206	206	-0.240202	0.0132784	0.260919			159.03	C16159	2-Formylglutarate	-0.000246248	C6H8O5	-H(+)	100
JEJ COLD:JEJ RT	207	207	-0.147942	0.0345972	0.373014			159.045	C03012	1,2-Naphthalenediol	0.000208292	C10H8O2	-H(+)	100
JEJ COLD:JEJ RT	207	207	-0.147942	0.0345972	0.373014			159.045	C14785	Naphthalene-1,4-diol	0.000208292	C10H8O2	-H(+)	100
JEJ COLD:JEJ RT	208	208	0.195229	0.0918048	0.464984			159.066	C02656	Pimelate	-5.73182e-05	C7H12O4	-H(+)	100
JEJ COLD:JEJ RT	209	209	0.0387436	0.745417	0.930764			159.078	C06442	N-gamma-Acetyldiaminobutyrate	-0.000231954	C6H12N2O3	-H(+)	100
JEJ COLD:JEJ RT	209	209	0.0387436	0.745417	0.930764			159.078	C19929	N-alpha-Acetyl-L-2,4-diaminobutyrate	-0.000231954	C6H12N2O3	-H(+)	100
JEJ COLD:JEJ RT	210	210	0.0763711	0.421651	0.786508			159.103	C16649	4-OH-VPA	-4.23389e-05	C8H16O3	-H(+)	100
JEJ COLD:JEJ RT	210	210	0.0763711	0.421651	0.786508			159.103	C16650	5-OH-VPA	-4.23389e-05	C8H16O3	-H(+)	100
JEJ COLD:JEJ RT	210	210	0.0763711	0.421651	0.786508			159.103	C16651	3-OH-VPA	-4.23389e-05	C8H16O3	-H(+)	100
JEJ COLD:JEJ RT	211	211	-0.144566	0.157232	0.573157			160.025	C01044	N-Formyl-L-aspartate	-0.000120028	C5H7NO5	-H(+)	100
JEJ COLD:JEJ RT	212	212	0.178648	0.241908	0.644351			160.04	C05637	Quinoline-4,8-diol	2.48954e-05	C9H7NO2	-H(+)	100
JEJ COLD:JEJ RT	212	212	0.178648	0.241908	0.644351			160.04	C05639	Quinoline-4,6-diol	2.48954e-05	C9H7NO2	-H(+)	100
JEJ COLD:JEJ RT	213	213	0.0477249	0.658062	0.891065			160.062	C00956	L-2-Aminoadipate	-0.000227588	C6H11NO4	-H(+)	100
JEJ COLD:JEJ RT	213	213	0.0477249	0.658062	0.891065			160.062	C01077	O-Acetylhomoserine	-0.000227588	C6H11NO4	-H(+)	100
JEJ COLD:JEJ RT	213	213	0.0477249	0.658062	0.891065			160.062	C17581	2-Deoxy-3-keto-scyllo-inosamine	-0.000227588	C6H11NO4	-H(+)	100
JEJ COLD:JEJ RT	214	214	-0.288824	0.00367278	0.155135			161.046	C01088	(R)-3,3-Dimethylmalate	-0.000138325	C6H10O5	-H(+)	100
JEJ COLD:JEJ RT	214	214	-0.288824	0.00367278	0.155135			161.046	C01989	3-Ethylmalate	-0.000138325	C6H10O5	-H(+)	100
JEJ COLD:JEJ RT	214	214	-0.288824	0.00367278	0.155135			161.046	C02488	(R)-2-Ethylmalate	-0.000138325	C6H10O5	-H(+)	100
JEJ COLD:JEJ RT	214	214	-0.288824	0.00367278	0.155135			161.046	C02991	L-Rhamno-1,4-lactone	-0.000138325	C6H10O5	-H(+)	100
JEJ COLD:JEJ RT	214	214	-0.288824	0.00367278	0.155135			161.046	C03652	(2R,3S)-2,3-Dimethylmalate	-0.000138325	C6H10O5	-H(+)	100
JEJ COLD:JEJ RT	214	214	-0.288824	0.00367278	0.155135			161.046	C03979	2-Dehydro-3-deoxy-L-rhamnonate	-0.000138325	C6H10O5	-H(+)	100
JEJ COLD:JEJ RT	214	214	-0.288824	0.00367278	0.155135			161.046	C06159	2-Dehydro-3-deoxy-D-fuconate	-0.000138325	C6H10O5	-H(+)	100
JEJ COLD:JEJ RT	214	214	-0.288824	0.00367278	0.155135			161.046	C16390	(S)-2-(Hydroxymethyl)glutarate	-0.000138325	C6H10O5	-H(+)	100
JEJ COLD:JEJ RT	214	214	-0.288824	0.00367278	0.155135			161.046	C17209	2-Deoxyinosose	-0.000138325	C6H10O5	-H(+)	100
JEJ COLD:JEJ RT	215	215	0.192579	0.0668766	0.432841			161.095	C01028	N6-Hydroxy-L-lysine	-0.0015926	C6H14N2O3	-H(+)	71
JEJ COLD:JEJ RT	215	215	0.192579	0.0668766	0.432841			161.095	C02627	2-Deoxystreptamine	-0.0015926	C6H14N2O3	-H(+)	71
JEJ COLD:JEJ RT	217	217	0.245635	0.0147436	0.260919			162.041	C05947	L-erythro-4-Hydroxyglutamate	2.12388e-05	C5H9NO5	-H(+)	100
JEJ COLD:JEJ RT	219	219	0.090322	0.337488	0.726839			162.056	C05834	3-Methyldioxyindole	0.000102876	C9H9NO2	-H(+)	100
JEJ COLD:JEJ RT	219	219	0.090322	0.337488	0.726839			162.056	C19567	gamma-Oxo-3-pyridinebutanal	0.000102876	C9H9NO2	-H(+)	100
JEJ COLD:JEJ RT	221	221	0.00914223	0.955171	0.991371			162.077	C17580	2-Deoxy-scyllo-inosamine	-0.00011557	C6H13NO4	-H(+)	100
JEJ COLD:JEJ RT	221	221	0.00914223	0.955171	0.991371			162.077	C20311	N,N-Dihydroxy-L-isoleucine	-0.00011557	C6H13NO4	-H(+)	100
JEJ COLD:JEJ RT	222	222	0.130303	0.465242	0.799852			163.04	C00166	Phenylpyruvate	-0.000286881	C9H8O3	-H(+)	100
JEJ COLD:JEJ RT	222	222	0.130303	0.465242	0.799852			163.04	C00811	4-Coumarate	-0.000286881	C9H8O3	-H(+)	100
JEJ COLD:JEJ RT	222	222	0.130303	0.465242	0.799852			163.04	C01772	2-Coumarate	-0.000286881	C9H8O3	-H(+)	100
JEJ COLD:JEJ RT	222	222	0.130303	0.465242	0.799852			163.04	C02763	enol-Phenylpyruvate	-0.000286881	C9H8O3	-H(+)	100
JEJ COLD:JEJ RT	222	222	0.130303	0.465242	0.799852			163.04	C05838	2-Coumarinate	-0.000286881	C9H8O3	-H(+)	100
JEJ COLD:JEJ RT	222	222	0.130303	0.465242	0.799852			163.04	C12621	trans-3-Hydroxycinnamate	-0.000286881	C9H8O3	-H(+)	100
JEJ COLD:JEJ RT	223	223	0.217194	0.055859	0.3979			163.061	C00507	L-Rhamnose	-0.000151467	C6H12O5	-H(+)	100
JEJ COLD:JEJ RT	223	223	0.217194	0.055859	0.3979			163.061	C00861	L-Rhamnulose	-0.000151467	C6H12O5	-H(+)	100
JEJ COLD:JEJ RT	223	223	0.217194	0.055859	0.3979			163.061	C01019	L-Fucose	-0.000151467	C6H12O5	-H(+)	100
JEJ COLD:JEJ RT	223	223	0.217194	0.055859	0.3979			163.061	C01684	D-Rhamnose	-0.000151467	C6H12O5	-H(+)	100
JEJ COLD:JEJ RT	223	223	0.217194	0.055859	0.3979			163.061	C01721	L-Fuculose	-0.000151467	C6H12O5	-H(+)	100
JEJ COLD:JEJ RT	223	223	0.217194	0.055859	0.3979			163.061	C02431	L-Rhamnofuranose	-0.000151467	C6H12O5	-H(+)	100
JEJ COLD:JEJ RT	225	225	0.542845	0.091564	0.464984			164.072	C00079	L-Phenylalanine	-0.000150219	C9H11NO2	-H(+)	100
JEJ COLD:JEJ RT	225	225	0.542845	0.091564	0.464984			164.072	C02265	D-Phenylalanine	-0.000150219	C9H11NO2	-H(+)	100
JEJ COLD:JEJ RT	225	225	0.542845	0.091564	0.464984			164.072	C19565	4-Hydroxy-1-(3-pyridinyl)-1-butanone	-0.000150219	C9H11NO2	-H(+)	100
JEJ COLD:JEJ RT	225	225	0.542845	0.091564	0.464984			164.072	C19578	5-(3-Pyridyl)-2-hydroxytetrahydrofuran	-0.000150219	C9H11NO2	-H(+)	100
JEJ COLD:JEJ RT	226	226	1.44973	0.0215939	0.31302			165.02	C01606	Phthalate	-0.000374698	C8H6O4	-H(+)	100
JEJ COLD:JEJ RT	227	227	-0.325995	0.26223	0.666788			165.041	C00502	D-Xylonate	-0.000197394	C5H10O6	-H(+)	100
JEJ COLD:JEJ RT	227	227	-0.325995	0.26223	0.666788			165.041	C00545	L-Arabinonate	-0.000197394	C5H10O6	-H(+)	100
JEJ COLD:JEJ RT	227	227	-0.325995	0.26223	0.666788			165.041	C05411	L-Xylonate	-0.000197394	C5H10O6	-H(+)	100
JEJ COLD:JEJ RT	227	227	-0.325995	0.26223	0.666788			165.041	C05412	L-Lyxonate	-0.000197394	C5H10O6	-H(+)	100
JEJ COLD:JEJ RT	228	228	-0.0708955	0.681019	0.904726			165.056	C01198	Melilotate	-4.56522e-05	C9H10O3	-H(+)	100
JEJ COLD:JEJ RT	228	228	-0.0708955	0.681019	0.904726			165.056	C05581	Homovanillin	-4.56522e-05	C9H10O3	-H(+)	100
JEJ COLD:JEJ RT	228	228	-0.0708955	0.681019	0.904726			165.056	C05607	Phenyllactate	-4.56522e-05	C9H10O3	-H(+)	100
JEJ COLD:JEJ RT	232	232	0.0680415	0.601876	0.876648			166.051	C00250	Pyridoxal	-0.000468688	C8H9NO3	-H(+)	100
JEJ COLD:JEJ RT	232	232	0.0680415	0.601876	0.876648			166.051	C05831	3-Methoxyanthranilate	-0.000468688	C8H9NO3	-H(+)	100
JEJ COLD:JEJ RT	232	232	0.0680415	0.601876	0.876648			166.051	C06051	Isopyridoxal	-0.000468688	C8H9NO3	-H(+)	100
JEJ COLD:JEJ RT	234	234	-0.120831	0.347689	0.733352			166.975	C00074	PEP	-0.000244927	C3H5O6P	-H(+)	100
JEJ COLD:JEJ RT	236	236	0.0625344	0.677962	0.901975			167.021	C00366	Urate	-0.000247159	C5H4N4O3	-H(+)	100
JEJ COLD:JEJ RT	237	237	0.0560139	0.6626	0.893147			167.035	C00544	Homogentisate	-0.000198768	C8H8O4	-H(+)	100
JEJ COLD:JEJ RT	237	237	0.0560139	0.6626	0.893147			167.035	C01161	Homoprotocatechuate	-0.000198768	C8H8O4	-H(+)	100
JEJ COLD:JEJ RT	237	237	0.0560139	0.6626	0.893147			167.035	C05577	3,4-Dihydroxymandelaldehyde	-0.000198768	C8H8O4	-H(+)	100
JEJ COLD:JEJ RT	237	237	0.0560139	0.6626	0.893147			167.035	C06207	2,6-Dihydroxyphenylacetate	-0.000198768	C8H8O4	-H(+)	100
JEJ COLD:JEJ RT	238	238	0.0431998	0.551024	0.869137			167.071	C06459	2-Trimethylaminoethylphosphonate	0.000458708	C5H15NO3P	-H(+)	100
JEJ COLD:JEJ RT	239	239	-0.0813124	0.466769	0.800425			167.083	C00534	PM	-5.20756e-06	C8H12N2O2	-H(+)	100
JEJ COLD:JEJ RT	241	241	-0.245779	0.0512837	0.390917			167.997	C00506	L-Cysteate	-2.26568e-05	C3H7NO5S	-H(+)	100
JEJ COLD:JEJ RT	244	244	-0.006233	0.937597	0.986102			168.043	C13482	Phosphodimethylethanolamine	-0.000124464	C4H12NO4P	-H(+)	100
JEJ COLD:JEJ RT	245	245	-0.0576835	0.468096	0.800755			168.067	C00314	Pyridoxol	8.21168e-05	C8H11NO3	-H(+)	100
JEJ COLD:JEJ RT	245	245	-0.0576835	0.468096	0.800755			168.067	C00547	Arterenol	8.21168e-05	C8H11NO3	-H(+)	100
JEJ COLD:JEJ RT	246	246	-0.230752	0.121136	0.515314			168.078	C01152	3-Methylhistidine	6.41303e-06	C7H11N3O2	-H(+)	100
JEJ COLD:JEJ RT	250	250	-0.134139	0.231541	0.639376			169.051	C05576	3,4-Dihydroxyphenylethyleneglycol	7.34618e-05	C8H10O4	-H(+)	100
JEJ COLD:JEJ RT	251	251	-0.102736	0.127445	0.529191			170.046	C03972	2,3,4,5-Tetrahydrodipicolinate	-6.46147e-05	C7H9NO4	-H(+)	100
JEJ COLD:JEJ RT	254	254	-0.352825	0.00159158	0.119957			171.007	C00093	Glycerol-3-phosphate	-0.00036542	C3H9O6P	-H(+)	100
JEJ COLD:JEJ RT	255	255	-0.563381	0.0128377	0.260919			171.041	C05565	Hydantoin-propionate	-0.000170864	C6H8N2O4	-H(+)	100
JEJ COLD:JEJ RT	257	257	-0.233764	0.284739	0.677737			172.991	C00850	Aryl sulfate	2.0254e-05	C6H6O4S	-H(+)	100
JEJ COLD:JEJ RT	258	258	-0.0156983	0.908053	0.979615			173.009	C00417	cis-Aconitate	-0.000188685	C6H6O6	-H(+)	100
JEJ COLD:JEJ RT	258	258	-0.0156983	0.908053	0.979615			173.009	C05422	Dehydroascorbate	-0.000188685	C6H6O6	-H(+)	100
JEJ COLD:JEJ RT	259	259	0.00192292	0.981891	0.995198			173.046	C00493	Shikimate	-0.000223567	C7H10O5	-H(+)	100
JEJ COLD:JEJ RT	259	259	0.00192292	0.981891	0.995198			173.046	C04236	(2S)-2-Isopropyl-3-oxosuccinate	-0.000223567	C7H10O5	-H(+)	100
JEJ COLD:JEJ RT	260	260	-0.0473584	0.756502	0.936914			173.057	C00439	N-Formimino-L-glutamate	-0.000373958	C6H10N2O4	-H(+)	100
JEJ COLD:JEJ RT	260	260	-0.0473584	0.756502	0.936914			173.057	C16674	Formylisoglutamine	-0.000373958	C6H10N2O4	-H(+)	100
JEJ COLD:JEJ RT	261	261	0.141912	0.377879	0.757429			173.093	C00437	N-Acetylornithine	-0.000117373	C7H14N2O3	-H(+)	100
JEJ COLD:JEJ RT	262	262	-0.265414	0.14216	0.550568			174.041	C01042	N-Acetyl-L-aspartate	-0.000116592	C6H9NO5	-H(+)	100
JEJ COLD:JEJ RT	262	262	-0.265414	0.14216	0.550568			174.041	C01045	N-Formyl-L-glutamate	-0.000116592	C6H9NO5	-H(+)	100
JEJ COLD:JEJ RT	263	263	-0.0532901	0.60994	0.876648			174.056	C00954	IAA	0.000325936	C10H9NO2	-H(+)	100
JEJ COLD:JEJ RT	263	263	-0.0532901	0.60994	0.876648			174.056	C02298	Acetylindoxyl	0.000325936	C10H9NO2	-H(+)	100
JEJ COLD:JEJ RT	263	263	-0.0532901	0.60994	0.876648			174.056	C03230	3-Indoleglycolaldehyde	0.000325936	C10H9NO2	-H(+)	100
JEJ COLD:JEJ RT	263	263	-0.0532901	0.60994	0.876648			174.056	C05634	5-Hydroxyindoleacetaldehyde	0.000325936	C10H9NO2	-H(+)	100
JEJ COLD:JEJ RT	264	264	-0.0485023	0.759548	0.937364			174.089	C00327	Citrulline	-0.000212592	C6H13N3O3	-H(+)	100
JEJ COLD:JEJ RT	266	266	-0.112978	0.376072	0.757429			175.025	C00072	Ascorbate	-0.000321047	C6H8O6	-H(+)	100
JEJ COLD:JEJ RT	266	266	-0.112978	0.376072	0.757429			175.025	C02670	Glucurone	-0.000321047	C6H8O6	-H(+)	100
JEJ COLD:JEJ RT	266	266	-0.112978	0.376072	0.757429			175.025	C03217	2-Hydroxy-3-oxoadipate	-0.000321047	C6H8O6	-H(+)	100
JEJ COLD:JEJ RT	266	266	-0.112978	0.376072	0.757429			175.025	C03289	L-xylo-Hexulonolactone	-0.000321047	C6H8O6	-H(+)	100
JEJ COLD:JEJ RT	266	266	-0.112978	0.376072	0.757429			175.025	C04053	5-Dehydro-4-deoxy-D-glucuronate	-0.000321047	C6H8O6	-H(+)	100
JEJ COLD:JEJ RT	266	266	-0.112978	0.376072	0.757429			175.025	C04349	2,5-Diketo-3-deoxy-D-gluconate	-0.000321047	C6H8O6	-H(+)	100
JEJ COLD:JEJ RT	268	268	-0.211796	0.0470531	0.390917			177.041	C00198	Gluconolactone	-0.000190265	C6H10O6	-H(+)	100
JEJ COLD:JEJ RT	268	268	-0.211796	0.0470531	0.390917			177.041	C00204	2-Keto-3-deoxy-D-gluconate	-0.000190265	C6H10O6	-H(+)	100
JEJ COLD:JEJ RT	268	268	-0.211796	0.0470531	0.390917			177.041	C00691	2-Inosose	-0.000190265	C6H10O6	-H(+)	100
JEJ COLD:JEJ RT	268	268	-0.211796	0.0470531	0.390917			177.041	C01040	L-Gulonolactone	-0.000190265	C6H10O6	-H(+)	100
JEJ COLD:JEJ RT	268	268	-0.211796	0.0470531	0.390917			177.041	C01115	L-Galactono-1,4-lactone	-0.000190265	C6H10O6	-H(+)	100
JEJ COLD:JEJ RT	268	268	-0.211796	0.0470531	0.390917			177.041	C01216	2-Dehydro-3-deoxy-D-galactonate	-0.000190265	C6H10O6	-H(+)	100
JEJ COLD:JEJ RT	268	268	-0.211796	0.0470531	0.390917			177.041	C03383	D-Galactono-1,4-lactone	-0.000190265	C6H10O6	-H(+)	100
JEJ COLD:JEJ RT	268	268	-0.211796	0.0470531	0.390917			177.041	C20251	1-Keto-D-chiro-inositol	-0.000190265	C6H10O6	-H(+)	100
JEJ COLD:JEJ RT	269	269	-0.00987952	0.9157	0.979682			177.056	C14784	1,2-Dihydroxy-3,4-epoxy-1,2,3,4-tetrahydronaphthalene	-8.24775e-05	C10H10O3	-H(+)	100
JEJ COLD:JEJ RT	270	270	-0.134132	0.217113	0.62257			178.051	C01586	Hippurate	-5.33975e-05	C9H9NO3	-H(+)	100
JEJ COLD:JEJ RT	270	270	-0.134132	0.217113	0.62257			178.051	C19569	3-Succinoylpyridine	-5.33975e-05	C9H9NO3	-H(+)	100
JEJ COLD:JEJ RT	272	272	-0.0577931	0.532884	0.857085			179.035	C01179	4-Hydroxyphenylpyruvate	-0.00013454	C9H8O4	-H(+)	100
JEJ COLD:JEJ RT	272	272	-0.0577931	0.532884	0.857085			179.035	C01405	Aspirin	-0.00013454	C9H8O4	-H(+)	100
JEJ COLD:JEJ RT	272	272	-0.0577931	0.532884	0.857085			179.035	C05350	4-Hydroxy-enol-phenylpyruvate	-0.00013454	C9H8O4	-H(+)	100
JEJ COLD:JEJ RT	272	272	-0.0577931	0.532884	0.857085			179.035	C12623	trans-2,3-Dihydroxycinnamate	-0.00013454	C9H8O4	-H(+)	100
JEJ COLD:JEJ RT	273	273	-0.29176	0.00587503	0.155135			179.056	C00031	Glucose	-0.000113551	C6H12O6	-H(+)	100
JEJ COLD:JEJ RT	273	273	-0.29176	0.00587503	0.155135			179.056	C00095	Levulose	-0.000113551	C6H12O6	-H(+)	100
JEJ COLD:JEJ RT	273	273	-0.29176	0.00587503	0.155135			179.056	C00124	D-Galactose	-0.000113551	C6H12O6	-H(+)	100
JEJ COLD:JEJ RT	273	273	-0.29176	0.00587503	0.155135			179.056	C00137	Bios I	-0.000113551	C6H12O6	-H(+)	100
JEJ COLD:JEJ RT	273	273	-0.29176	0.00587503	0.155135			179.056	C00159	Mannose	-0.000113551	C6H12O6	-H(+)	100
JEJ COLD:JEJ RT	273	273	-0.29176	0.00587503	0.155135			179.056	C00221	beta-D-Glucose	-0.000113551	C6H12O6	-H(+)	100
JEJ COLD:JEJ RT	273	273	-0.29176	0.00587503	0.155135			179.056	C00247	L-Sorbose	-0.000113551	C6H12O6	-H(+)	100
JEJ COLD:JEJ RT	273	273	-0.29176	0.00587503	0.155135			179.056	C00267	alpha-D-Glucose	-0.000113551	C6H12O6	-H(+)	100
JEJ COLD:JEJ RT	273	273	-0.29176	0.00587503	0.155135			179.056	C00795	D-Tagatose	-0.000113551	C6H12O6	-H(+)	100
JEJ COLD:JEJ RT	273	273	-0.29176	0.00587503	0.155135			179.056	C01487	D-Allose	-0.000113551	C6H12O6	-H(+)	100
JEJ COLD:JEJ RT	273	273	-0.29176	0.00587503	0.155135			179.056	C01680	D-Fuconate	-0.000113551	C6H12O6	-H(+)	100
JEJ COLD:JEJ RT	273	273	-0.29176	0.00587503	0.155135			179.056	C01825	L-Galactose	-0.000113551	C6H12O6	-H(+)	100
JEJ COLD:JEJ RT	273	273	-0.29176	0.00587503	0.155135			179.056	C01934	L-Rhamnonate	-0.000113551	C6H12O6	-H(+)	100
JEJ COLD:JEJ RT	273	273	-0.29176	0.00587503	0.155135			179.056	C02336	Fructose	-0.000113551	C6H12O6	-H(+)	100
JEJ COLD:JEJ RT	273	273	-0.29176	0.00587503	0.155135			179.056	C06153	Scyllitol	-0.000113551	C6H12O6	-H(+)	100
JEJ COLD:JEJ RT	273	273	-0.29176	0.00587503	0.155135			179.056	C15923	L-Gulose	-0.000113551	C6H12O6	-H(+)	100
JEJ COLD:JEJ RT	273	273	-0.29176	0.00587503	0.155135			179.056	C19891	D-chiro-Inositol	-0.000113551	C6H12O6	-H(+)	100
JEJ COLD:JEJ RT	275	275	0.382104	0.231371	0.639376			180.067	C00082	Tyrosine	-8.70967e-05	C9H11NO3	-H(+)	100
JEJ COLD:JEJ RT	275	275	0.382104	0.231371	0.639376			180.067	C04368	beta-Tyrosine	-8.70967e-05	C9H11NO3	-H(+)	100
JEJ COLD:JEJ RT	275	275	0.382104	0.231371	0.639376			180.067	C19579	gamma-Hydroxy-3-pyridinebutanoate	-8.70967e-05	C9H11NO3	-H(+)	100
JEJ COLD:JEJ RT	275	275	0.382104	0.231371	0.639376			180.067	C19712	N-Hydroxy-L-phenylalanine	-8.70967e-05	C9H11NO3	-H(+)	100
JEJ COLD:JEJ RT	276	276	-0.0193051	0.839493	0.962082			181.036	C16355	7-Methyluric acid	0.000579225	C6H6N4O3	-H(+)	100
JEJ COLD:JEJ RT	276	276	-0.0193051	0.839493	0.962082			181.036	C16359	1-Methyluric acid	0.000579225	C6H6N4O3	-H(+)	100
JEJ COLD:JEJ RT	277	277	-0.062603	0.493613	0.820337			181.051	C03672	4-Hydroxyphenyllactate	1.20029e-05	C9H10O4	-H(+)	100
JEJ COLD:JEJ RT	277	277	-0.062603	0.493613	0.820337			181.051	C04044	2,3-Dihydroxyphenylpropanoate	1.20029e-05	C9H10O4	-H(+)	100
JEJ COLD:JEJ RT	277	277	-0.062603	0.493613	0.820337			181.051	C05582	Homovanillate	1.20029e-05	C9H10O4	-H(+)	100
JEJ COLD:JEJ RT	277	277	-0.062603	0.493613	0.820337			181.051	C05583	3-Methoxy-4-hydroxyphenylglycolaldehyde	1.20029e-05	C9H10O4	-H(+)	100
JEJ COLD:JEJ RT	277	277	-0.062603	0.493613	0.820337			181.051	C10447	Dihydrocaffeic acid	1.20029e-05	C9H10O4	-H(+)	100
JEJ COLD:JEJ RT	277	277	-0.062603	0.493613	0.820337			181.051	C12622	cis-3-(3-Carboxyethenyl)-3,5-cyclohexadiene-1,2-diol	1.20029e-05	C9H10O4	-H(+)	100
JEJ COLD:JEJ RT	278	278	-0.223972	0.220798	0.625567			181.072	C00392	Mannitol	-7.9035e-05	C6H14O6	-H(+)	100
JEJ COLD:JEJ RT	278	278	-0.223972	0.220798	0.625567			181.072	C00794	Sorbitol	-7.9035e-05	C6H14O6	-H(+)	100
JEJ COLD:JEJ RT	278	278	-0.223972	0.220798	0.625567			181.072	C01697	Dulcose	-7.9035e-05	C6H14O6	-H(+)	100
JEJ COLD:JEJ RT	279	279	-0.219733	0.0169172	0.27127			182.046	C00847	4-Pyridoxate	-7.34307e-05	C8H9NO4	-H(+)	100
JEJ COLD:JEJ RT	279	279	-0.219733	0.0169172	0.27127			182.046	C04773	5-Pyridoxate	-7.34307e-05	C8H9NO4	-H(+)	100
JEJ COLD:JEJ RT	282	282	0.382166	0.420441	0.786508			182.082	C00788	L-Adrenaline	-0.000221675	C9H13NO3	-H(+)	100
JEJ COLD:JEJ RT	282	282	0.382166	0.420441	0.786508			182.082	C05589	L-Normetanephrine	-0.000221675	C9H13NO3	-H(+)	100
JEJ COLD:JEJ RT	283	283	-0.0357354	0.846295	0.962082			182.973	C03232	3-Phosphonooxypyruvate	-0.00255028	C3H5O7P	-H(+)	40
JEJ COLD:JEJ RT	284	284	0.0279122	0.86576	0.963124			183.03	C05580	3,4-Dihydroxymandelate	-0.00022962	C8H8O5	-H(+)	100
JEJ COLD:JEJ RT	286	286	0.174603	0.115237	0.508604			183.066	C00588	Phosphocholine	0.000428055	C5H15NO4P	-H(+)	100
JEJ COLD:JEJ RT	286	286	0.174603	0.115237	0.508604			183.066	C05594	3-Methoxy-4-hydroxyphenylethyleneglycol	0.000128055	C9H12O4	-H(+)	100
JEJ COLD:JEJ RT	286	286	0.174603	0.115237	0.508604			183.066	C11588	cis-3-(Carboxy-ethyl)-3,5-cyclo-hexadiene-1,2-diol	0.000128055	C9H12O4	-H(+)	100
JEJ COLD:JEJ RT	287	287	-0.177157	0.440065	0.790011			184.002	C01005	Dexfosfoserine	-0.000403188	C3H8NO6P	-H(+)	100
JEJ COLD:JEJ RT	288	288	-0.193931	0.245585	0.645946			184.989	C00197	3-Phosphoglycerate	-0.00347853	C3H7O7P	-H(+)	33
JEJ COLD:JEJ RT	288	288	-0.193931	0.245585	0.645946			184.989	C00631	2-Phospho-D-glycerate	-0.00347853	C3H7O7P	-H(+)	33
JEJ COLD:JEJ RT	290	290	-0.147533	0.0770801	0.44032			185.057	C13672	AMPA	1.73654e-05	C7H10N2O4	-H(+)	100
JEJ COLD:JEJ RT	291	291	-0.0291661	0.807559	0.952398			186.041	C01215	2-(Acetamidomethylene)succinate	-0.000111688	C7H9NO5	-H(+)	100
JEJ COLD:JEJ RT	291	291	-0.0291661	0.807559	0.952398			186.041	C20258	HTPA	-0.000111688	C7H9NO5	-H(+)	100
JEJ COLD:JEJ RT	292	292	0.0381513	0.799109	0.947323			186.078	C05548	2-Oxo-6-acetamidocaproate	-0.000402558	C8H13NO4	-H(+)	100
JEJ COLD:JEJ RT	293	293	0.547877	0.069356	0.432841			186.113	C01092	8-Amino-7-oxononanoate	4.86229e-05	C9H17NO3	-H(+)	100
JEJ COLD:JEJ RT	294	294	0.235861	0.0290289	0.340159			187.109	C02727	N6-Acetyl-L-lysine	-4.10656e-05	C8H16N2O3	-H(+)	100
JEJ COLD:JEJ RT	296	296	-0.134159	0.239261	0.644351			188.057	C00624	N-Acetyl-L-glutamate	-0.000220716	C7H11NO5	-H(+)	100
JEJ COLD:JEJ RT	296	296	-0.134159	0.239261	0.644351			188.057	C03871	L-2-Amino-6-oxopimelate	-0.000220716	C7H11NO5	-H(+)	100
JEJ COLD:JEJ RT	298	298	-0.246206	0.19484	0.607961			189.041	C00944	3-Dehydroquinate	-0.000290095	C7H10O6	-H(+)	100
JEJ COLD:JEJ RT	298	298	-0.246206	0.19484	0.607961			189.041	C06201	2,4-Dihydroxyhept-2-enedioate	-0.000290095	C7H10O6	-H(+)	100
JEJ COLD:JEJ RT	299	299	-0.0908829	0.402488	0.766404			189.053	C05829	Carglumic acid	-0.00109048	C6H10N2O5	-H(+)	92
JEJ COLD:JEJ RT	300	300	0.0764441	0.196889	0.607961			189.077	C04546	(R)-3-((R)-3-Hydroxybutanoyloxy)butanoate	-6.62888e-05	C8H14O5	-H(+)	100
JEJ COLD:JEJ RT	301	301	0.233063	0.133413	0.539557			189.088	C00666	LL-2,6-Diaminopimelate	-0.000144144	C7H14N2O4	-H(+)	100
JEJ COLD:JEJ RT	301	301	0.233063	0.133413	0.539557			189.088	C00680	meso-2,6-Diaminopimelate	-0.000144144	C7H14N2O4	-H(+)	100
JEJ COLD:JEJ RT	303	303	0.118302	0.256622	0.65833			190.051	C05635	5-Hydroxyindoleacetate	-0.000326313	C10H9NO3	-H(+)	100
JEJ COLD:JEJ RT	303	303	0.118302	0.256622	0.65833			190.051	C16596	5-Phenyl-1,3-oxazinane-2,4-dione	-0.000326313	C10H9NO3	-H(+)	100
JEJ COLD:JEJ RT	305	305	-0.123865	0.481896	0.810253			191.02	C00158	Citrate	-0.000319267	C6H8O7	-H(+)	100
JEJ COLD:JEJ RT	305	305	-0.123865	0.481896	0.810253			191.02	C00311	Isocitrate	-0.000319267	C6H8O7	-H(+)	100
JEJ COLD:JEJ RT	305	305	-0.123865	0.481896	0.810253			191.02	C00679	5-Dehydro-4-deoxy-D-glucarate	-0.000319267	C6H8O7	-H(+)	100
JEJ COLD:JEJ RT	305	305	-0.123865	0.481896	0.810253			191.02	C03921	2-Dehydro-3-deoxy-D-glucarate	-0.000319267	C6H8O7	-H(+)	100
JEJ COLD:JEJ RT	305	305	-0.123865	0.481896	0.810253			191.02	C04575	2,3-Diketo-L-gulonate	-0.000319267	C6H8O7	-H(+)	100
JEJ COLD:JEJ RT	306	306	-0.87523	0.0233403	0.325341			191.056	C00296	Quinate	-0.000181366	C7H12O6	-H(+)	100
JEJ COLD:JEJ RT	309	309	-0.236125	0.0841034	0.457563			192.066	C05598	Phenylacetylglycine	0.000178013	C10H11NO3	-H(+)	100
JEJ COLD:JEJ RT	309	309	-0.236125	0.0841034	0.457563			192.066	C16587	3-Carbamoyl-2-phenylpropionaldehyde	0.000178013	C10H11NO3	-H(+)	100
JEJ COLD:JEJ RT	309	309	-0.236125	0.0841034	0.457563			192.066	C16595	4-Hydroxy-5-phenyltetrahydro-1,3-oxazin-2-one	0.000178013	C10H11NO3	-H(+)	100
JEJ COLD:JEJ RT	310	310	2.30691	0.0315835	0.360051			192.105	C07577	MDMA	-0.00166904	C11H15NO2	-H(+)	60
JEJ COLD:JEJ RT	312	312	-0.277965	0.0899352	0.463422			193.035	C00191	Glucuronate	3.26002e-05	C6H10O7	-H(+)	100
JEJ COLD:JEJ RT	312	312	-0.277965	0.0899352	0.463422			193.035	C00333	D-Galacturonate	3.26002e-05	C6H10O7	-H(+)	100
JEJ COLD:JEJ RT	312	312	-0.277965	0.0899352	0.463422			193.035	C00558	D-Tagaturonate	3.26002e-05	C6H10O7	-H(+)	100
JEJ COLD:JEJ RT	312	312	-0.277965	0.0899352	0.463422			193.035	C00618	3-Dehydro-L-gulonate	3.26002e-05	C6H10O7	-H(+)	100
JEJ COLD:JEJ RT	312	312	-0.277965	0.0899352	0.463422			193.035	C00905	D-Fructuronate	3.26002e-05	C6H10O7	-H(+)	100
JEJ COLD:JEJ RT	312	312	-0.277965	0.0899352	0.463422			193.035	C06472	L-Iduronic acid	3.26002e-05	C6H10O7	-H(+)	100
JEJ COLD:JEJ RT	313	313	-1.18249	0.0155153	0.262611			193.072	C03659	1-O-Methyl-myo-inositol	-0.00011508	C7H14O6	-H(+)	100
JEJ COLD:JEJ RT	313	313	-1.18249	0.0155153	0.262611			193.072	C03660	3-O-Methyl-myo-inositol	-0.00011508	C7H14O6	-H(+)	100
JEJ COLD:JEJ RT	314	314	0.0828083	0.429629	0.790011			194.048	C00822	Dopaquinone	-0.00247386	C9H9NO4	-H(+)	58
JEJ COLD:JEJ RT	314	314	0.0828083	0.429629	0.790011			194.048	C05604	cyclo-Dopa	-0.00247386	C9H9NO4	-H(+)	58
JEJ COLD:JEJ RT	314	314	0.0828083	0.429629	0.790011			194.048	C19631	6-Hydroxy-3-succinoylpyridine	-0.00247386	C9H9NO4	-H(+)	58
JEJ COLD:JEJ RT	316	316	0.0237147	0.866591	0.963124			194.093	C19581	alpha-[3-(Nitrosoamino)propyl]-3-pyridinemethanol	0.000561935	C9H13N3O2	-H(+)	100
JEJ COLD:JEJ RT	319	319	-0.139243	0.099365	0.473019			195.032	C04045	3,4-Dihydroxyphenylpyruvate	-0.00196761	C9H8O5	-H(+)	51
JEJ COLD:JEJ RT	320	320	-0.454482	0.028927	0.340159			195.051	C00257	D-Gluconate	-0.000156275	C6H12O7	-H(+)	100
JEJ COLD:JEJ RT	320	320	-0.454482	0.028927	0.340159			195.051	C00514	D-Mannonate	-0.000156275	C6H12O7	-H(+)	100
JEJ COLD:JEJ RT	320	320	-0.454482	0.028927	0.340159			195.051	C00800	Gulonate	-0.000156275	C6H12O7	-H(+)	100
JEJ COLD:JEJ RT	320	320	-0.454482	0.028927	0.340159			195.051	C00817	D-Altronate	-0.000156275	C6H12O7	-H(+)	100
JEJ COLD:JEJ RT	320	320	-0.454482	0.028927	0.340159			195.051	C00880	D-Galactonate	-0.000156275	C6H12O7	-H(+)	100
JEJ COLD:JEJ RT	320	320	-0.454482	0.028927	0.340159			195.051	C15930	L-Galactonate	-0.000156275	C6H12O7	-H(+)	100
JEJ COLD:JEJ RT	321	321	0.0833611	0.424372	0.788365			195.988	C05335	L-Selenomethionine	0.000289593	C5H11NO2Se	-H(+)	28
JEJ COLD:JEJ RT	326	326	-0.0473532	0.697437	0.914573			198.089	C06114	gamma-Glutamyl-3-aminopropiononitrile	-0.000324056	C8H13N3O3	-H(+)	100
JEJ COLD:JEJ RT	327	327	0.0157047	0.911382	0.979615			198.113	C12448	Methyl ecgonine	0.000135585	C10H17NO3	-H(+)	100
JEJ COLD:JEJ RT	329	329	-0.0539981	0.80531	0.950973			199.17	C02679	Dodecanoate	0.000176042	C12H24O2	-H(+)	100
JEJ COLD:JEJ RT	330	330	0.230614	0.501566	0.827494			199.969	C05824	S-Sulfo-L-cysteine	-0.000134545	C3H7NO5S2	-H(+)	100
JEJ COLD:JEJ RT	333	333	-0.000829235	0.991961	0.998515			200.996	C06206	Benzoyl phosphate	-0.000646432	C7H7O5P	-H(+)	100
JEJ COLD:JEJ RT	337	337	0.0770184	0.383632	0.757429			203.034	C03657	1,4-Dihydroxy-2-naphthoate	0.00079258	C11H8O4	-H(+)	100
JEJ COLD:JEJ RT	337	337	0.0770184	0.383632	0.757429			203.034	C06986	Spirodilactone	0.00079258	C11H8O4	-H(+)	100
JEJ COLD:JEJ RT	337	337	0.0770184	0.383632	0.757429			203.034	C17018	1,4-Dihydroxy-6-naphthoate	0.00079258	C11H8O4	-H(+)	100
JEJ COLD:JEJ RT	338	338	0.254603	0.0138844	0.260919			203.056	C18342	3-o-Ethyl-L-ascorbic acid	-0.000184481	C8H12O6	-H(+)	100
JEJ COLD:JEJ RT	339	339	0.111139	0.670853	0.898537			203.083	C00078	Tryptophan	-0.000121875	C11H12N2O2	-H(+)	100
JEJ COLD:JEJ RT	340	340	0.140486	0.48029	0.810253			203.104	C03955	N6-Acetyl-N6-hydroxylysine	0.000100393	C8H16N2O4	-H(+)	100
JEJ COLD:JEJ RT	341	341	-0.073735	0.578196	0.87614			204.03	C02470	Xanthurenate	-3.89406e-05	C10H7NO4	-H(+)	100
JEJ COLD:JEJ RT	341	341	-0.073735	0.578196	0.87614			204.03	C05663	6-Hydroxykynurenate	-3.89406e-05	C10H7NO4	-H(+)	100
JEJ COLD:JEJ RT	342	342	0.0843447	0.610127	0.876648			204.052	C00248	Lipoamide	0.000594225	C8H15NOS2	-H(+)	100
JEJ COLD:JEJ RT	343	343	-0.0611881	0.457542	0.794646			204.067	C02043	Indolelactate	4.00586e-06	C11H11NO3	-H(+)	100
JEJ COLD:JEJ RT	343	343	-0.0611881	0.457542	0.794646			204.067	C05660	5-Methoxyindoleacetate	4.00586e-06	C11H11NO3	-H(+)	100
JEJ COLD:JEJ RT	346	346	0.152338	0.148781	0.561926			204.124	C05944	Cozyme	0.000275768	C9H19NO4	-H(+)	100
JEJ COLD:JEJ RT	348	348	-0.373789	0.185847	0.600227			205.035	C00725	Lipoate	0.000829824	C8H14O2S2	-H(+)	100
JEJ COLD:JEJ RT	348	348	-0.373789	0.185847	0.600227			205.035	C01251	Homocitrate	2.98243e-05	C7H10O7	-H(+)	100
JEJ COLD:JEJ RT	348	348	-0.373789	0.185847	0.600227			205.035	C02225	2-Methylcitrate	2.98243e-05	C7H10O7	-H(+)	100
JEJ COLD:JEJ RT	348	348	-0.373789	0.185847	0.600227			205.035	C04593	Methylisocitrate	2.98243e-05	C7H10O7	-H(+)	100
JEJ COLD:JEJ RT	348	348	-0.373789	0.185847	0.600227			205.035	C05662	Homoisocitrate	2.98243e-05	C7H10O7	-H(+)	100
JEJ COLD:JEJ RT	350	350	0.0136209	0.980428	0.995198			206.049	C14876	S-(2-Hydroxyethyl)-N-acetyl-L-cysteine	-7.3459e-05	C7H13NO4S	-H(+)	100
JEJ COLD:JEJ RT	352	352	0.0904336	0.820665	0.953531			206.067	C00579	Dihydrolipoamide	0.00071398	C8H17NOS2	-H(+)	100
JEJ COLD:JEJ RT	353	353	-0.093776	0.603536	0.876648			206.082	C03519	N-Acetyl-L-phenylalanine	-4.93275e-05	C11H13NO3	-H(+)	100
JEJ COLD:JEJ RT	353	353	-0.093776	0.603536	0.876648			206.082	C05620	N-Acetyl-D-phenylalanine	-4.93275e-05	C11H13NO3	-H(+)	100
JEJ COLD:JEJ RT	356	356	0.0498647	0.583195	0.87614			208.108	C19574	NNAL	0.00107668	C10H15N3O2	-H(+)	93
JEJ COLD:JEJ RT	358	358	0.070768	0.519771	0.84912			209.031	C00818	Glucarate	-0.00021813	C6H10O8	-H(+)	100
JEJ COLD:JEJ RT	358	358	0.070768	0.519771	0.84912			209.031	C00879	Mucic acid	-0.00021813	C6H10O8	-H(+)	100
JEJ COLD:JEJ RT	359	359	-1.10107	0.0445863	0.383585			209.067	C02076	Volemulose	5.70681e-05	C7H14O7	-H(+)	100
JEJ COLD:JEJ RT	360	360	0.18368	0.201793	0.618922			209.082	C02325	Sinapyl alcohol	-0.000116466	C11H14O4	-H(+)	100
JEJ COLD:JEJ RT	362	362	-0.0546756	0.71955	0.927668			210.089	C07207	Zalcitabine	-0.000260933	C9H13N3O3	-H(+)	100
JEJ COLD:JEJ RT	364	364	0.131663	0.0526069	0.390917			211.134	C16309	Traumatin	0.000109642	C12H20O3	-H(+)	100
JEJ COLD:JEJ RT	366	366	-0.0920561	0.44425	0.790011			212.056	C15503	N,N-Dihydroxy-L-tyrosine	-2.03895e-05	C9H11NO5	-H(+)	100
JEJ COLD:JEJ RT	367	367	-0.404888	0.0390602	0.379798			212.092	C12819	Kainate	0.000859659	C10H15NO4	-H(+)	100
JEJ COLD:JEJ RT	371	371	-0.0608368	0.723653	0.927668			213.017	C00672	2-Deoxy-D-ribose 1-phosphate	0.000260274	C5H11O7P	-H(+)	100
JEJ COLD:JEJ RT	371	371	-0.0608368	0.723653	0.927668			213.017	C00673	2-Deoxy-D-ribose 5-phosphate	0.000260274	C5H11O7P	-H(+)	100
JEJ COLD:JEJ RT	371	371	-0.0608368	0.723653	0.927668			213.017	C16637	5-Deoxyribose-1-phosphate	0.000260274	C5H11O7P	-H(+)	100
JEJ COLD:JEJ RT	372	372	0.0100662	0.938631	0.986102			213.04	C04479	2-Hydroxy-6-oxonona-2,4-diene-1,9-dioate	0.000813873	C9H10O6	-H(+)	100
JEJ COLD:JEJ RT	373	373	-0.119395	0.778007	0.944341			213.077	C20289	N-Hydroxy-IQ	0.00142474	C11H10N4O	-H(+)	70
JEJ COLD:JEJ RT	374	374	0.00358555	0.972843	0.991371			213.125	C01909	Dethiobiotin	-8.60694e-05	C10H18N2O3	-H(+)	100
JEJ COLD:JEJ RT	375	375	-0.299778	0.079538	0.448752			214.049	C01233	Glycerophosphoethanolamine	-0.000120163	C5H14NO6P	-H(+)	100
JEJ COLD:JEJ RT	377	377	0.259742	0.00541001	0.155135			215.104	C15700	gamma-Glutamyl-gamma-aminobutyraldehyde	-0.000181229	C9H16N2O4	-H(+)	100
JEJ COLD:JEJ RT	378	378	-0.136047	0.242513	0.644351			216.052	C04690	2-(Hydroxymethyl)-3-(acetamidomethylene)succinate	-0.000355227	C8H11NO6	-H(+)	100
JEJ COLD:JEJ RT	379	379	0.469754	0.0238488	0.325341			216.066	C05644	3-Methylindolepyruvate	0.000685417	C12H11NO3	-H(+)	100
JEJ COLD:JEJ RT	380	380	-0.0121182	0.918254	0.979682			216.099	C15532	N-Acetyl-L-citrulline	-1.14968e-05	C8H15N3O4	-H(+)	100
JEJ COLD:JEJ RT	381	381	0.604621	0.0747022	0.439475			216.135	C05341	beta-Alanyl-L-lysine	0.000359301	C9H19N3O3	-H(+)	100
JEJ COLD:JEJ RT	381	381	0.604621	0.0747022	0.439475			216.135	C15699	gamma-L-Glutamylputrescine	0.000359301	C9H19N3O3	-H(+)	100
JEJ COLD:JEJ RT	382	382	0.0900921	0.409874	0.776531			217.119	C04020	Lysopine	3.80312e-06	C9H18N2O4	-H(+)	100
JEJ COLD:JEJ RT	383	383	0.027837	0.726127	0.927668			218.034	C04556	4-Amino-2-methyl-5-phosphomethylpyrimidine	5.75029e-05	C6H10N3O4P	-H(+)	100
JEJ COLD:JEJ RT	384	384	-0.0777525	0.663509	0.893147			218.067	C01118	O-Succinylhomoserine	-2.99112e-05	C8H13NO6	-H(+)	100
JEJ COLD:JEJ RT	386	386	-0.26278	0.173639	0.590085			218.103	C00864	Pantothenate	-1.10956e-05	C9H17NO5	-H(+)	100
JEJ COLD:JEJ RT	391	391	-0.0993123	0.735849	0.927937			220.083	C00140	GlcNAc	-0.000736845	C8H15NO6	-H(+)	100
JEJ COLD:JEJ RT	391	391	-0.0993123	0.735849	0.927937			220.083	C00645	N-Acetyl-D-mannosamine	-0.000736845	C8H15NO6	-H(+)	100
JEJ COLD:JEJ RT	391	391	-0.0993123	0.735849	0.927937			220.083	C01132	N-Acetyl-D-galactosamine	-0.000736845	C8H15NO6	-H(+)	100
JEJ COLD:JEJ RT	393	393	-0.071492	0.577538	0.87614			220.146	C15477	CGP 28014	-0.000464615	C12H19N3O	-H(+)	100
JEJ COLD:JEJ RT	394	394	-0.104307	0.437976	0.790011			221.047	C02730	Succinylbenzoate	-0.0013058	C11H10O5	-H(+)	77
JEJ COLD:JEJ RT	395	395	0.175602	0.0692084	0.432841			221.129	C16572	3-Hydroxymonoethylglycinexylidide	0.000188699	C12H18N2O2	-H(+)	100
JEJ COLD:JEJ RT	400	400	0.0299337	0.740535	0.929738			223.134	C16318	(+)-7-Isomethyljasmonate	0.000318911	C13H20O3	-H(+)	100
JEJ COLD:JEJ RT	401	401	0.0720179	0.479185	0.810253			224.103	C19577	1-(Methylnitrosoamino)-4-(3-pyridinyl)-1,4-butanediol	0.000914023	C10H15N3O3	-H(+)	100
JEJ COLD:JEJ RT	401	401	0.0720179	0.479185	0.810253			224.103	C19580	alpha-[3-[(Hydroxymethyl)nitrosoamino]propyl]-3-pyridinemethanol	0.000914023	C10H15N3O3	-H(+)	100
JEJ COLD:JEJ RT	401	401	0.0720179	0.479185	0.810253			224.103	C19603	NNAL-N-oxide	0.000914023	C10H15N3O3	-H(+)	100
JEJ COLD:JEJ RT	402	402	0.103441	0.560399	0.870269			224.936	C12835	2,5-Dichloro-4-oxohex-2-enedioate	0.000124925	C6H4Cl2O5	-H(+)	6
JEJ COLD:JEJ RT	404	404	0.172368	0.440076	0.790011			225.087	C00931	Porphobilinogen	0.000932049	C10H14N2O4	-H(+)	100
JEJ COLD:JEJ RT	405	405	0.0389215	0.782421	0.945943			225.099	C00386	Carnosine	0.000554524	C9H14N4O3	-H(+)	100
JEJ COLD:JEJ RT	406	406	-0.0780663	0.388907	0.757429			226.011	C03287	L-Glutamyl 5-phosphate	0.00133094	C5H10NO7P	-H(+)	75
JEJ COLD:JEJ RT	407	407	-0.498594	0.0105112	0.24018			226.036	C05655	5-(2'-Carboxyethyl)-4,6-dihydroxypicolinate	-0.000585256	C9H9NO6	-H(+)	100
JEJ COLD:JEJ RT	407	407	-0.498594	0.0105112	0.24018			226.036	C06047	Stizolobate	-0.000585256	C9H9NO6	-H(+)	100
JEJ COLD:JEJ RT	407	407	-0.498594	0.0105112	0.24018			226.036	C06048	Stizolobinate	-0.000585256	C9H9NO6	-H(+)	100
JEJ COLD:JEJ RT	409	409	-0.100063	0.210207	0.619771			226.072	C00826	L-Arogenate	4.41385e-05	C10H13NO5	-H(+)	100
JEJ COLD:JEJ RT	410	410	-0.0918912	0.441291	0.790011			226.083	C00881	Deoxycytidine	4.70504e-05	C9H13N3O4	-H(+)	100
JEJ COLD:JEJ RT	412	412	-0.00948145	0.913164	0.979615			227.069	C00526	Deoxyuridine	-0.00161275	C9H12N2O5	-H(+)	75
JEJ COLD:JEJ RT	413	413	-0.0285536	0.822686	0.953531			227.201	C06424	Myristic acid	0.000445388	C14H28O2	-H(+)	100
JEJ COLD:JEJ RT	414	414	-0.269593	0.127481	0.529191			228.032	C03090	5-Phosphoribosylamine	-0.0042274	C5H12NO7P	-H(+)	35
JEJ COLD:JEJ RT	415	415	0.203441	0.0762842	0.440009			228.088	C20291	N-Hydroxy-MeIQx	0.00108863	C11H11N5O	-H(+)	92
JEJ COLD:JEJ RT	417	417	-0.135586	0.281925	0.676372			229.012	C00117	Ribose 5-phosphate	-0.000415887	C5H11O8P	-H(+)	100
JEJ COLD:JEJ RT	417	417	-0.135586	0.281925	0.676372			229.012	C00199	D-Ribulose 5-phosphate	-0.000415887	C5H11O8P	-H(+)	100
JEJ COLD:JEJ RT	417	417	-0.135586	0.281925	0.676372			229.012	C00231	D-Xylulose 5-phosphate	-0.000415887	C5H11O8P	-H(+)	100
JEJ COLD:JEJ RT	417	417	-0.135586	0.281925	0.676372			229.012	C00620	Ribose 1-phosphate	-0.000415887	C5H11O8P	-H(+)	100
JEJ COLD:JEJ RT	418	418	-0.0452343	0.598793	0.876648			230.067	C05539	L-2-Acetamido-6-oxopimelate	-0.000133293	C9H13NO6	-H(+)	100
JEJ COLD:JEJ RT	420	420	0.187659	0.0943126	0.469733			233.154	C09712	Polygodial	0.000419065	C15H22O2	-H(+)	100
JEJ COLD:JEJ RT	429	429	0.315482	0.234899	0.644351			237.089	C07501	Felbamate	-0.00109917	C11H14N2O4	-H(+)	100
JEJ COLD:JEJ RT	432	432	0.01344	0.862952	0.963124			238.093	C00268	Dihydrobiopterin	0.00165231	C9H13N5O3	-H(+)	61
JEJ COLD:JEJ RT	432	432	0.01344	0.862952	0.963124			238.093	C04244	6-Lactoyl-5,6,7,8-tetrahydropterin	0.00165231	C9H13N5O3	-H(+)	61
JEJ COLD:JEJ RT	434	434	-0.104961	0.139271	0.546325			239.057	C05817	SHCHC	-0.00135174	C11H12O6	-H(+)	74
JEJ COLD:JEJ RT	436	436	-0.429318	0.314443	0.705467			240.109	C00272	Tetrahydrobiopterin	0.000837208	C9H15N5O3	-H(+)	100
JEJ COLD:JEJ RT	437	437	0.175024	0.189538	0.601519			243.029	C02985	L-Fucose 1-phosphate	-0.000995229	C6H13O8P	-H(+)	100
JEJ COLD:JEJ RT	438	438	-0.116147	0.313251	0.705467			243.062	C00299	Uridine	-1.11544e-05	C9H12N2O6	-H(+)	100
JEJ COLD:JEJ RT	438	438	-0.116147	0.313251	0.705467			243.062	C02067	Pseudouridine	-1.11544e-05	C9H12N2O6	-H(+)	100
JEJ COLD:JEJ RT	440	440	0.126368	0.348222	0.733352			245.114	C19972	2,4-Bis(acetamido)-2,4,6-trideoxy-beta-L-altropyranose	4.46045e-05	C10H18N2O5	-H(+)	100
JEJ COLD:JEJ RT	441	441	0.119673	0.235954	0.644351			245.124	C04137	Octopine	0.00156487	C9H18N4O4	-H(+)	67
JEJ COLD:JEJ RT	442	442	-0.0533497	0.521177	0.84912			246.015	C00018	PLP	0.00207925	C8H10NO6P	-H(+)	48
JEJ COLD:JEJ RT	443	443	-0.0411617	0.738172	0.929273			246.062	C05931	N-Succinyl-L-glutamate	0.000185888	C9H13NO7	-H(+)	100
JEJ COLD:JEJ RT	446	446	0.106557	0.716996	0.927668			250.094	C00559	Deoxyadenosine	0.000784776	C10H13N5O3	-H(+)	100
JEJ COLD:JEJ RT	446	446	0.106557	0.716996	0.927668			250.094	C05198	5'-Deoxyadenosine	0.000784776	C10H13N5O3	-H(+)	100
JEJ COLD:JEJ RT	447	447	0.117988	0.611226	0.876648			251.078	C05512	Deoxyinosine	0.000877982	C10H12N4O4	-H(+)	100
JEJ COLD:JEJ RT	447	447	0.117988	0.611226	0.876648			251.078	C15586	N-D-Ribosylpurine	0.000877982	C10H12N4O4	-H(+)	100
JEJ COLD:JEJ RT	448	448	-1.87794	0.040888	0.381284			253.051	C05844	Glutaurine	-0.000646255	C7H14N2O6S	-H(+)	100
JEJ COLD:JEJ RT	448	448	-1.87794	0.040888	0.381284			253.051	C10208	Daidzein	-4.62548e-05	C15H10O4	-H(+)	100
JEJ COLD:JEJ RT	450	450	0.138975	0.174341	0.590085			255.087	C20290	N-Acetoxy-IQ	0.00163274	C13H12N4O2	-H(+)	70
JEJ COLD:JEJ RT	452	452	-0.0176395	0.931178	0.983799			255.234	C00249	Palmitate	-0.000624322	C16H32O2	-H(+)	100
JEJ COLD:JEJ RT	454	454	-0.0432392	0.671529	0.898537			257.081	C05131	(1-Ribosylimidazole)-4-acetate	-0.00269231	C10H14N2O6	-H(+)	62
JEJ COLD:JEJ RT	455	455	-0.155478	0.314913	0.705467			258.041	C00352	D-Glucosamine phosphate	-0.00263051	C6H14NO8P	-H(+)	54
JEJ COLD:JEJ RT	455	455	-0.155478	0.314913	0.705467			258.041	C12214	Aminofructose 6-phosphate	-0.00263051	C6H14NO8P	-H(+)	54
JEJ COLD:JEJ RT	456	456	-0.306566	0.0721816	0.432841			258.109	C05939	Linatine	3.79785e-05	C10H17N3O5	-H(+)	100
JEJ COLD:JEJ RT	457	457	-0.222377	0.108936	0.497839			259.023	C00085	Neuberg ester	-8.2088e-05	C6H13O9P	-H(+)	100
JEJ COLD:JEJ RT	457	457	-0.222377	0.108936	0.497839			259.023	C00092	Robison ester	-8.2088e-05	C6H13O9P	-H(+)	100
JEJ COLD:JEJ RT	457	457	-0.222377	0.108936	0.497839			259.023	C00103	Cori ester	-8.2088e-05	C6H13O9P	-H(+)	100
JEJ COLD:JEJ RT	457	457	-0.222377	0.108936	0.497839			259.023	C00275	D-Mannose 6-phosphate	-8.2088e-05	C6H13O9P	-H(+)	100
JEJ COLD:JEJ RT	457	457	-0.222377	0.108936	0.497839			259.023	C00446	alpha-D-Galactose 1-phosphate	-8.2088e-05	C6H13O9P	-H(+)	100
JEJ COLD:JEJ RT	457	457	-0.222377	0.108936	0.497839			259.023	C00636	D-Mannose 1-phosphate	-8.2088e-05	C6H13O9P	-H(+)	100
JEJ COLD:JEJ RT	457	457	-0.222377	0.108936	0.497839			259.023	C00668	alpha-D-Glucose 6-phosphate	-8.2088e-05	C6H13O9P	-H(+)	100
JEJ COLD:JEJ RT	457	457	-0.222377	0.108936	0.497839			259.023	C01094	D-Fructose 1-phosphate	-8.2088e-05	C6H13O9P	-H(+)	100
JEJ COLD:JEJ RT	457	457	-0.222377	0.108936	0.497839			259.023	C01097	D-Tagatose 6-phosphate	-8.2088e-05	C6H13O9P	-H(+)	100
JEJ COLD:JEJ RT	457	457	-0.222377	0.108936	0.497839			259.023	C01172	beta-D-Glucose 6-phosphate	-8.2088e-05	C6H13O9P	-H(+)	100
JEJ COLD:JEJ RT	457	457	-0.222377	0.108936	0.497839			259.023	C01177	Inositol 1-phosphate	-8.2088e-05	C6H13O9P	-H(+)	100
JEJ COLD:JEJ RT	457	457	-0.222377	0.108936	0.497839			259.023	C03267	beta-D-Fructose 2-phosphate	-8.2088e-05	C6H13O9P	-H(+)	100
JEJ COLD:JEJ RT	457	457	-0.222377	0.108936	0.497839			259.023	C03546	Inositol 4-phosphate	-8.2088e-05	C6H13O9P	-H(+)	100
JEJ COLD:JEJ RT	457	457	-0.222377	0.108936	0.497839			259.023	C04006	Inositol 3-phosphate	-8.2088e-05	C6H13O9P	-H(+)	100
JEJ COLD:JEJ RT	457	457	-0.222377	0.108936	0.497839			259.023	C05345	beta-D-Fructose 6-phosphate	-8.2088e-05	C6H13O9P	-H(+)	100
JEJ COLD:JEJ RT	458	458	-0.0608518	0.672435	0.898537			260.113	C08334	Lotaustralin	0.000435368	C11H19NO6	-H(+)	100
JEJ COLD:JEJ RT	459	459	0.214966	0.0516774	0.390917			261.147	C18132	3''-Hydroxy-geranylhydroquinone	0.00295491	C16H22O3	-H(+)	54
JEJ COLD:JEJ RT	461	461	0.201055	0.137115	0.546076			263.14	C10497	Subaphyllin	0.000322298	C14H20N2O3	-H(+)	100
JEJ COLD:JEJ RT	464	464	0.216038	0.0247459	0.328567			266.089	C00212	Adenosine	0.000407446	C10H13N5O4	-H(+)	100
JEJ COLD:JEJ RT	464	464	0.216038	0.0247459	0.328567			266.089	C00330	Deoxyguanosine	0.000407446	C10H13N5O4	-H(+)	100
JEJ COLD:JEJ RT	464	464	0.216038	0.0247459	0.328567			266.089	C07210	AZT	0.000407446	C10H13N5O4	-H(+)	100
JEJ COLD:JEJ RT	466	466	-0.0527343	0.768865	0.938241			267.072	C11544	alpha-Mannosylglycerate	-0.000236621	C9H16O9	-H(+)	100
JEJ COLD:JEJ RT	471	471	-0.0499895	0.870626	0.964548			270.098	C20293	N-Acetoxy-MeIQx	0.001388	C13H13N5O2	-H(+)	72
JEJ COLD:JEJ RT	472	472	0.884532	0.0516646	0.390917			271.097	C18133	Deoxyshikonin	0.000121529	C16H16O4	-H(+)	100
JEJ COLD:JEJ RT	474	474	0.201294	0.0892882	0.463422			272.161	C20279	(2R,3R)-3-Methylglutamyl-5-semialdehyde-N6-lysine	0.000697703	C12H23N3O4	-H(+)	100
JEJ COLD:JEJ RT	477	477	0.145728	0.280697	0.676372			273.121	C03296	N2-Succinyl-L-arginine	-0.000297515	C10H18N4O5	-H(+)	100
JEJ COLD:JEJ RT	479	479	-0.290619	0.391175	0.757429			274.104	C18048	N-Succinyl-L-citrulline	-3.51055e-05	C10H17N3O6	-H(+)	100
JEJ COLD:JEJ RT	480	480	-0.0624031	0.746445	0.930764			275.125	C00449	Saccharopine	-0.000157239	C11H20N2O6	-H(+)	100
JEJ COLD:JEJ RT	481	481	0.00492953	0.965529	0.991371			275.165	C10494	Shogaol	0.000667089	C17H24O3	-H(+)	100
JEJ COLD:JEJ RT	481	481	0.00492953	0.965529	0.991371			275.165	C20000	Onchidal	0.000667089	C17H24O3	-H(+)	100
JEJ COLD:JEJ RT	482	482	0.180865	0.169179	0.590085			275.201	C16300	Stearidonic acid	0.000692825	C18H28O2	-H(+)	100
JEJ COLD:JEJ RT	486	486	-0.0539135	0.768311	0.938241			277.217	C06426	Gamolenic acid	0.000620666	C18H30O2	-H(+)	100
JEJ COLD:JEJ RT	486	486	-0.0539135	0.768311	0.938241			277.217	C06427	Linolenate	0.000620666	C18H30O2	-H(+)	100
JEJ COLD:JEJ RT	486	486	-0.0539135	0.768311	0.938241			277.217	C07289	Crepenynate	0.000620666	C18H30O2	-H(+)	100
JEJ COLD:JEJ RT	491	491	0.0438627	0.797458	0.947323			279.233	C01595	Linoleate	-0.00023292	C18H32O2	-H(+)	100
JEJ COLD:JEJ RT	491	491	0.0438627	0.797458	0.947323			279.233	C04056	(9Z,11E)-Octadecadienoic acid	-0.00023292	C18H32O2	-H(+)	100
JEJ COLD:JEJ RT	494	494	-0.393072	0.169701	0.590085			281.249	C00712	Oleate	-0.000253049	C18H34O2	-H(+)	100
JEJ COLD:JEJ RT	495	495	0.170995	0.245861	0.645946			282.084	C00387	Guanosine	0.000298972	C10H13N5O5	-H(+)	100
JEJ COLD:JEJ RT	497	497	0.0902787	0.584109	0.87614			283.264	C01530	Stearate	0.00024508	C18H36O2	-H(+)	100
JEJ COLD:JEJ RT	499	499	-0.135727	0.494536	0.820337			285.222	C00473	Retinol	0.000151069	C20H30O	-H(+)	100
JEJ COLD:JEJ RT	499	499	-0.135727	0.494536	0.820337			285.222	C00899	11-cis-Retinol	0.000151069	C20H30O	-H(+)	100
JEJ COLD:JEJ RT	499	499	-0.135727	0.494536	0.820337			285.222	C16682	9-cis-Retinol	0.000151069	C20H30O	-H(+)	100
JEJ COLD:JEJ RT	501	501	-0.0475648	0.75397	0.935046			289.036	C05382	Sedoheptulose 7-phosphate	-0.00278887	C7H15O10P	-H(+)	69
JEJ COLD:JEJ RT	501	501	-0.0475648	0.75397	0.935046			289.036	C06222	Sedoheptulose 1-phosphate	-0.00278887	C7H15O10P	-H(+)	69
JEJ COLD:JEJ RT	502	502	-0.178033	0.296435	0.689533			290.013	C06604	DNTP	0.01312	C10H14NO5PS	-H(+)	76
JEJ COLD:JEJ RT	505	505	0.544549	0.0524063	0.390917			291.199	C01226	12-OPDA	-0.00283805	C18H28O3	-H(+)	39
JEJ COLD:JEJ RT	505	505	0.544549	0.0524063	0.390917			291.199	C16324	9,10-EOT	-0.00283805	C18H28O3	-H(+)	39
JEJ COLD:JEJ RT	505	505	0.544549	0.0524063	0.390917			291.199	C16325	10-OPDA	-0.00283805	C18H28O3	-H(+)	39
JEJ COLD:JEJ RT	508	508	0.188684	0.278188	0.676234			293.212	C04780	OPC-8:0	0.000559595	C18H30O3	-H(+)	100
JEJ COLD:JEJ RT	508	508	0.188684	0.278188	0.676234			293.212	C14765	13-KODE	0.000559595	C18H30O3	-H(+)	100
JEJ COLD:JEJ RT	508	508	0.188684	0.278188	0.676234			293.212	C14766	9-KODE	0.000559595	C18H30O3	-H(+)	100
JEJ COLD:JEJ RT	508	508	0.188684	0.278188	0.676234			293.212	C16316	13(S)-HOT	0.000559595	C18H30O3	-H(+)	100
JEJ COLD:JEJ RT	508	508	0.188684	0.278188	0.676234			293.212	C16326	9(S)-HOT	0.000559595	C18H30O3	-H(+)	100
JEJ COLD:JEJ RT	508	508	0.188684	0.278188	0.676234			293.212	C16342	2(R)-HOT	0.000559595	C18H30O3	-H(+)	100
JEJ COLD:JEJ RT	510	510	-0.0790151	0.409034	0.776531			294.099	C00844	Prunasin	-0.000810722	C14H17NO6	-H(+)	100
JEJ COLD:JEJ RT	515	515	0.169005	0.265524	0.668565			295.227	C14762	13(S)-HODE	0.000390339	C18H32O3	-H(+)	100
JEJ COLD:JEJ RT	515	515	0.169005	0.265524	0.668565			295.227	C14767	9(S)-HODE	0.000390339	C18H32O3	-H(+)	100
JEJ COLD:JEJ RT	515	515	0.169005	0.265524	0.668565			295.227	C14825	9(10)-EpOME	0.000390339	C18H32O3	-H(+)	100
JEJ COLD:JEJ RT	515	515	0.169005	0.265524	0.668565			295.227	C14826	12(13)-EpOME	0.000390339	C18H32O3	-H(+)	100
JEJ COLD:JEJ RT	518	518	0.0988525	0.450012	0.790011			299.118	C06046	Salidroside	-0.00405798	C14H20O7	-H(+)	52
JEJ COLD:JEJ RT	519	519	0.154985	0.725597	0.927668			299.162	C05285	Adrenosterone	0.00323264	C19H24O3	-H(+)	56
JEJ COLD:JEJ RT	519	519	0.154985	0.725597	0.927668			299.162	C05297	19-Oxoandrostenedione	0.00323264	C19H24O3	-H(+)	56
JEJ COLD:JEJ RT	519	519	0.154985	0.725597	0.927668			299.162	C05299	2-Methoxyestrone	0.00323264	C19H24O3	-H(+)	56
JEJ COLD:JEJ RT	521	521	-0.235719	0.209364	0.619771			300.04	C16265	N-Acetylgalactosamine 4-sulfate	-0.000259507	C8H15NO9S	-H(+)	100
JEJ COLD:JEJ RT	522	522	-0.0698542	0.319536	0.710598			301.035	C00389	Quercetin	0.000466295	C15H10O7	-H(+)	100
JEJ COLD:JEJ RT	523	523	0.344796	0.00488832	0.155135			301.178	C04676	Testololactone	0.00244105	C19H26O3	-H(+)	60
JEJ COLD:JEJ RT	523	523	0.344796	0.00488832	0.155135			301.178	C05140	4-Androsten-16alpha-ol-3,17-dione	0.00244105	C19H26O3	-H(+)	60
JEJ COLD:JEJ RT	523	523	0.344796	0.00488832	0.155135			301.178	C05284	4-Androsten-11beta-ol-3,17-dione	0.00244105	C19H26O3	-H(+)	60
JEJ COLD:JEJ RT	523	523	0.344796	0.00488832	0.155135			301.178	C05290	19-Hydroxyandrostenedione	0.00244105	C19H26O3	-H(+)	60
JEJ COLD:JEJ RT	523	523	0.344796	0.00488832	0.155135			301.178	C05295	19-Oxotestosterone	0.00244105	C19H26O3	-H(+)	60
JEJ COLD:JEJ RT	523	523	0.344796	0.00488832	0.155135			301.178	C05296	7alpha-Hydroxyandrostenedione	0.00244105	C19H26O3	-H(+)	60
JEJ COLD:JEJ RT	523	523	0.344796	0.00488832	0.155135			301.178	C05302	2-Methoxyestradiol-17beta	0.00244105	C19H26O3	-H(+)	60
JEJ COLD:JEJ RT	524	524	0.456393	0.00594063	0.155135			301.216	C06428	Eicosapentaenoic acid	0.000894351	C20H30O2	-H(+)	100
JEJ COLD:JEJ RT	527	527	-0.0650365	0.615764	0.876648			303.232	C00219	Arachidonate	0.000541845	C20H32O2	-H(+)	100
JEJ COLD:JEJ RT	529	529	-0.194656	0.186779	0.601113			305.248	C03242	8,11,14-Icosatrienoate	0.000821793	C20H34O2	-H(+)	100
JEJ COLD:JEJ RT	530	530	-0.0724347	0.56208	0.870439			306.049	C00239	dCMP	0.000251399	C9H14N3O7P	-H(+)	100
JEJ COLD:JEJ RT	531	531	-0.0868297	0.642037	0.88249			306.077	C00051	GSH	-0.000147277	C10H17N3O6S	-H(+)	100
JEJ COLD:JEJ RT	534	534	-0.0974043	0.502854	0.828124			308.099	C00270	Neu5Ac	0.00016794	C11H19NO9	-H(+)	100
JEJ COLD:JEJ RT	537	537	0.367149	0.0890368	0.463422			309.207	C04785	13-HPOT	0.000554617	C18H30O4	-H(+)	100
JEJ COLD:JEJ RT	537	537	0.367149	0.0890368	0.463422			309.207	C16321	9(S)-HPOT	0.000554617	C18H30O4	-H(+)	100
JEJ COLD:JEJ RT	537	537	0.367149	0.0890368	0.463422			309.207	C16341	2(R)-HPOT	0.000554617	C18H30O4	-H(+)	100
JEJ COLD:JEJ RT	540	540	0.144363	0.282685	0.676372			311.056	C06800	Aflatoxin B1	6.83471e-05	C17H12O6	-H(+)	100
JEJ COLD:JEJ RT	542	542	0.475307	0.431433	0.790011			311.222	C04717	13(S)-HPODE	0.00120783	C18H32O4	-H(+)	100
JEJ COLD:JEJ RT	542	542	0.475307	0.431433	0.790011			311.222	C07354	(7S,8S)-DiHODE	0.00120783	C18H32O4	-H(+)	100
JEJ COLD:JEJ RT	542	542	0.475307	0.431433	0.790011			311.222	C14827	9(S)-HPOD	0.00120783	C18H32O4	-H(+)	100
JEJ COLD:JEJ RT	542	542	0.475307	0.431433	0.790011			311.222	C14831	8(R)-HPODE	0.00120783	C18H32O4	-H(+)	100
JEJ COLD:JEJ RT	542	542	0.475307	0.431433	0.790011			311.222	C14832	12,13-Epoxy-9-hydroxy-10-octadecenoate	0.00120783	C18H32O4	-H(+)	100
JEJ COLD:JEJ RT	542	542	0.475307	0.431433	0.790011			311.222	C14834	(11E)-9,10-Epoxyoctadecenoic acid	0.00120783	C18H32O4	-H(+)	100
JEJ COLD:JEJ RT	542	542	0.475307	0.431433	0.790011			311.222	C14836	9,10-12,13-Diepoxyoctadecanoate	0.00120783	C18H32O4	-H(+)	100
JEJ COLD:JEJ RT	543	543	0.0420853	0.822719	0.953531			311.295	C01607	Phytanate	0.000938759	C20H40O2	-H(+)	100
JEJ COLD:JEJ RT	543	543	0.0420853	0.822719	0.953531			311.295	C06425	Icosanoic acid	0.000938759	C20H40O2	-H(+)	100
JEJ COLD:JEJ RT	544	544	-0.0732021	0.61325	0.876648			312.059	C04640	5'-Phosphoribosylformylglycinamidine	0.00101959	C8H16N3O8P	-H(+)	100
JEJ COLD:JEJ RT	547	547	-0.00719161	0.972412	0.991371			313.108	C00921	Dihydropteroate	-0.00229229	C14H14N6O3	-H(+)	44
JEJ COLD:JEJ RT	549	549	0.368621	0.121781	0.515314			313.216	C00410	Progesterone	0.00112064	C21H30O2	-H(+)	100
JEJ COLD:JEJ RT	549	549	0.368621	0.121781	0.515314			313.216	C06972	THC	0.00112064	C21H30O2	-H(+)	100
JEJ COLD:JEJ RT	550	550	0.169859	0.301324	0.696601			313.238	C14828	9,10-DHOA	3.98719e-05	C18H34O4	-H(+)	100
JEJ COLD:JEJ RT	550	550	0.169859	0.301324	0.696601			313.238	C14829	12,13-DHOA	3.98719e-05	C18H34O4	-H(+)	100
JEJ COLD:JEJ RT	552	552	0.218129	0.105794	0.493346			315.232	C01953	Pregnenolone	0.0009574	C21H32O2	-H(+)	100
JEJ COLD:JEJ RT	552	552	0.218129	0.105794	0.493346			315.232	C03681	5alpha-Pregnane-3,20-dione	0.0009574	C21H32O2	-H(+)	100
JEJ COLD:JEJ RT	552	552	0.218129	0.105794	0.493346			315.232	C04042	20alpha-Hydroxyprogesterone	0.0009574	C21H32O2	-H(+)	100
JEJ COLD:JEJ RT	552	552	0.218129	0.105794	0.493346			315.232	C05479	5beta-Pregnane-3,20-dione	0.0009574	C21H32O2	-H(+)	100
JEJ COLD:JEJ RT	555	555	0.384897	0.323732	0.716045			316.285	C12144	Phytosphingosine	0.000230022	C18H39NO3	-H(+)	100
JEJ COLD:JEJ RT	556	556	0.248062	0.00435754	0.155135			317.211	C00909	LTA4	0.00143969	C20H30O3	-H(+)	72
JEJ COLD:JEJ RT	556	556	0.248062	0.00435754	0.155135			317.211	C04577	15-OxoETE	0.00143969	C20H30O3	-H(+)	72
JEJ COLD:JEJ RT	556	556	0.248062	0.00435754	0.155135			317.211	C14732	5-OxoETE	0.00143969	C20H30O3	-H(+)	72
JEJ COLD:JEJ RT	556	556	0.248062	0.00435754	0.155135			317.211	C14807	12-KETE	0.00143969	C20H30O3	-H(+)	72
JEJ COLD:JEJ RT	558	558	0.307634	0.207343	0.619771			319.228	C04742	15(S)-HETE	-0.000103895	C20H32O3	-H(+)	100
JEJ COLD:JEJ RT	558	558	0.307634	0.207343	0.619771			319.228	C04805	5-HETE	-0.000103895	C20H32O3	-H(+)	100
JEJ COLD:JEJ RT	558	558	0.307634	0.207343	0.619771			319.228	C14748	20-HETE	-0.000103895	C20H32O3	-H(+)	100
JEJ COLD:JEJ RT	558	558	0.307634	0.207343	0.619771			319.228	C14749	19(S)-HETE	-0.000103895	C20H32O3	-H(+)	100
JEJ COLD:JEJ RT	558	558	0.307634	0.207343	0.619771			319.228	C14768	5,6-EET	-0.000103895	C20H32O3	-H(+)	100
JEJ COLD:JEJ RT	558	558	0.307634	0.207343	0.619771			319.228	C14769	8,9-EET	-0.000103895	C20H32O3	-H(+)	100
JEJ COLD:JEJ RT	558	558	0.307634	0.207343	0.619771			319.228	C14770	11,12-EET	-0.000103895	C20H32O3	-H(+)	100
JEJ COLD:JEJ RT	558	558	0.307634	0.207343	0.619771			319.228	C14771	14,15-EET	-0.000103895	C20H32O3	-H(+)	100
JEJ COLD:JEJ RT	558	558	0.307634	0.207343	0.619771			319.228	C14776	8(S)-HETE	-0.000103895	C20H32O3	-H(+)	100
JEJ COLD:JEJ RT	558	558	0.307634	0.207343	0.619771			319.228	C14777	12(S)-HETE	-0.000103895	C20H32O3	-H(+)	100
JEJ COLD:JEJ RT	558	558	0.307634	0.207343	0.619771			319.228	C14778	16(R)-HETE	-0.000103895	C20H32O3	-H(+)	100
JEJ COLD:JEJ RT	558	558	0.307634	0.207343	0.619771			319.228	C14779	9(S)-HETE	-0.000103895	C20H32O3	-H(+)	100
JEJ COLD:JEJ RT	558	558	0.307634	0.207343	0.619771			319.228	C14780	11(R)-HETE	-0.000103895	C20H32O3	-H(+)	100
JEJ COLD:JEJ RT	558	558	0.307634	0.207343	0.619771			319.228	C14822	12(R)-HETE	-0.000103895	C20H32O3	-H(+)	100
JEJ COLD:JEJ RT	558	558	0.307634	0.207343	0.619771			319.228	C14824	8(R)-HETE	-0.000103895	C20H32O3	-H(+)	100
JEJ COLD:JEJ RT	559	559	0.173867	0.320566	0.711159			319.263	C05484	Diol	0.000791339	C21H36O2	-H(+)	100
JEJ COLD:JEJ RT	559	559	0.173867	0.320566	0.711159			319.263	C18042	Allopregnane-3alpha,20alpha-diol	0.000791339	C21H36O2	-H(+)	100
JEJ COLD:JEJ RT	564	564	0.16116	0.356004	0.740667			322.045	C00055	CMP	-0.00052662	C9H14N3O8P	-H(+)	100
JEJ COLD:JEJ RT	564	564	0.16116	0.356004	0.740667			322.045	C05822	3'-CMP	-0.00052662	C9H14N3O8P	-H(+)	100
JEJ COLD:JEJ RT	566	566	0.0702255	0.726707	0.927668			323.029	C00105	UMP	-5.47624e-05	C9H13N2O9P	-H(+)	100
JEJ COLD:JEJ RT	566	566	0.0702255	0.726707	0.927668			323.029	C01368	3'-UMP	-5.47624e-05	C9H13N2O9P	-H(+)	100
JEJ COLD:JEJ RT	567	567	0.146607	0.276779	0.676234			323.107	C13820	Chromanol 293B	-0.000283561	C15H20N2O4S	-H(+)	100
JEJ COLD:JEJ RT	569	569	-0.00393739	0.951191	0.989065			325.018	C04242	5-Fluorodeoxyuridine monophosphate	0.00633408	C9H12FN2O8P	-H(+)	10
JEJ COLD:JEJ RT	570	570	0.0800304	0.474078	0.806186			325.094	C05839	beta-D-Glucosyl-2-coumarinate	-0.000848521	C15H18O8	-H(+)	100
JEJ COLD:JEJ RT	571	571	-0.044562	0.742441	0.930764			325.113	C04332	6,7-Dimethyl-8-(D-ribityl)lumazine	0.00248074	C13H18N4O6	-H(+)	48
JEJ COLD:JEJ RT	572	572	0.126705	0.393313	0.758413			327.05	C16756	Aflatoxin M1	0.000796918	C17H12O7	-H(+)	100
JEJ COLD:JEJ RT	572	572	0.126705	0.393313	0.758413			327.05	C19585	Aflatoxin Q1	0.000796918	C17H12O7	-H(+)	100
JEJ COLD:JEJ RT	572	572	0.126705	0.393313	0.758413			327.05	C19586	2,3-Epoxyaflatoxin B1	0.000796918	C17H12O7	-H(+)	100
JEJ COLD:JEJ RT	572	572	0.126705	0.393313	0.758413			327.05	C19595	Aflatoxin B1-endo-8,9-epoxide	0.000796918	C17H12O7	-H(+)	100
JEJ COLD:JEJ RT	573	573	-0.281986	0.0627365	0.427919			327.072	C16519	2-Succinyl-5-enolpyruvyl-6-hydroxy-3-cyclohexene-1-carboxylate	0.000154634	C14H16O9	-H(+)	100
JEJ COLD:JEJ RT	574	574	0.216439	0.0893417	0.463422			327.232	C06429	Docosahexaenoic acid	0.000595669	C22H32O2	-H(+)	100
JEJ COLD:JEJ RT	575	575	0.156697	0.543964	0.864665			328.047	C00575	cAMP	-0.00162565	C10H12N5O6P	-H(+)	73
JEJ COLD:JEJ RT	579	579	0.326173	0.0166169	0.271212			329.233	C14833	9,12,13-TriHOME	0.000448262	C18H34O5	-H(+)	100
JEJ COLD:JEJ RT	579	579	0.326173	0.0166169	0.271212			329.233	C14835	9,10,13-TriHOME	0.000448262	C18H34O5	-H(+)	100
JEJ COLD:JEJ RT	579	579	0.326173	0.0166169	0.271212			329.233	C14837	9,10-Dihydroxy-12,13-epoxyoctadecanoate	0.000448262	C18H34O5	-H(+)	100
JEJ COLD:JEJ RT	580	580	0.0293189	0.844467	0.962082			330.061	C00360	dAMP	0.000175585	C10H14N5O6P	-H(+)	100
JEJ COLD:JEJ RT	584	584	0.118767	0.387934	0.757429			333.205	C14815	5,6-Epoxytetraene	0.00166304	C20H30O4	-H(+)	60
JEJ COLD:JEJ RT	587	587	-0.04983	0.722844	0.927668			335.041	C01185	Nicotinate ribonucleotide	6.18032e-05	C11H15NO9P	-H(+)	100
JEJ COLD:JEJ RT	588	588	0.57917	0.0093671	0.219526			335.222	C02165	LTB4	0.000661316	C20H32O4	-H(+)	100
JEJ COLD:JEJ RT	588	588	0.57917	0.0093671	0.219526			335.222	C04822	8(R)-HPETE	0.000661316	C20H32O4	-H(+)	100
JEJ COLD:JEJ RT	588	588	0.57917	0.0093671	0.219526			335.222	C05356	5(S)-HPETE	0.000661316	C20H32O4	-H(+)	100
JEJ COLD:JEJ RT	588	588	0.57917	0.0093671	0.219526			335.222	C05965	12(S)-HPETE	0.000661316	C20H32O4	-H(+)	100
JEJ COLD:JEJ RT	588	588	0.57917	0.0093671	0.219526			335.222	C05966	15(S)-HPETE	0.000661316	C20H32O4	-H(+)	100
JEJ COLD:JEJ RT	588	588	0.57917	0.0093671	0.219526			335.222	C14781	15H-11,12-EETA	0.000661316	C20H32O4	-H(+)	100
JEJ COLD:JEJ RT	588	588	0.57917	0.0093671	0.219526			335.222	C14812	12(R)-HPETE	0.000661316	C20H32O4	-H(+)	100
JEJ COLD:JEJ RT	588	588	0.57917	0.0093671	0.219526			335.222	C14813	11H-14,15-EETA	0.000661316	C20H32O4	-H(+)	100
JEJ COLD:JEJ RT	588	588	0.57917	0.0093671	0.219526			335.222	C14820	11(R)-HPETE	0.000661316	C20H32O4	-H(+)	100
JEJ COLD:JEJ RT	588	588	0.57917	0.0093671	0.219526			335.222	C14821	9(S)-HPETE	0.000661316	C20H32O4	-H(+)	100
JEJ COLD:JEJ RT	588	588	0.57917	0.0093671	0.219526			335.222	C14823	8(S)-HPETE	0.000661316	C20H32O4	-H(+)	100
JEJ COLD:JEJ RT	589	589	-0.0527102	0.612351	0.876648			336.092	C14180	S-(Hydroxymethyl)glutathione	-0.00533305	C11H19N3O7S	-H(+)	40
JEJ COLD:JEJ RT	590	590	-0.158972	0.195281	0.607961			337.077	C18339	AA-2G	0.00068679	C12H18O11	-H(+)	100
JEJ COLD:JEJ RT	592	592	0.219465	0.169342	0.590085			337.237	C14772	5,6-DHET	0.00135704	C20H34O4	-H(+)	74
JEJ COLD:JEJ RT	592	592	0.219465	0.169342	0.590085			337.237	C14773	8,9-DHET	0.00135704	C20H34O4	-H(+)	74
JEJ COLD:JEJ RT	592	592	0.219465	0.169342	0.590085			337.237	C14774	11,12-DHET	0.00135704	C20H34O4	-H(+)	74
JEJ COLD:JEJ RT	592	592	0.219465	0.169342	0.590085			337.237	C14775	14,15-DHET	0.00135704	C20H34O4	-H(+)	74
JEJ COLD:JEJ RT	593	593	-0.0477335	0.60044	0.876648			338.041	C04751	5'-Phosphoribosyl-4-carboxy-5-aminoimidazole	-0.00154705	C9H14N3O9P	-H(+)	88
JEJ COLD:JEJ RT	593	593	-0.0477335	0.60044	0.876648			338.041	C15667	5-Carboxyamino-1-(5-phospho-D-ribosyl)imidazole	-0.00154705	C9H14N3O9P	-H(+)	88
JEJ COLD:JEJ RT	595	595	-0.47988	0.0699267	0.432841			338.989	C00354	D-Fructose 1,6-bisphosphate	-0.000107473	C6H14O12P2	-H(+)	100
JEJ COLD:JEJ RT	595	595	-0.47988	0.0699267	0.432841			338.989	C00665	D-Fructose 2,6-bisphosphate	-0.000107473	C6H14O12P2	-H(+)	100
JEJ COLD:JEJ RT	595	595	-0.47988	0.0699267	0.432841			338.989	C01220	Inositol 1,4-bisphosphate	-0.000107473	C6H14O12P2	-H(+)	100
JEJ COLD:JEJ RT	595	595	-0.47988	0.0699267	0.432841			338.989	C01231	D-Glucose 1,6-bisphosphate	-0.000107473	C6H14O12P2	-H(+)	100
JEJ COLD:JEJ RT	595	595	-0.47988	0.0699267	0.432841			338.989	C03693	D-Mannose 1,6-bisphosphate	-0.000107473	C6H14O12P2	-H(+)	100
JEJ COLD:JEJ RT	595	595	-0.47988	0.0699267	0.432841			338.989	C03785	D-Tagatose 1,6-bisphosphate	-0.000107473	C6H14O12P2	-H(+)	100
JEJ COLD:JEJ RT	595	595	-0.47988	0.0699267	0.432841			338.989	C04062	Inositol 1,3-bisphosphate	-0.000107473	C6H14O12P2	-H(+)	100
JEJ COLD:JEJ RT	595	595	-0.47988	0.0699267	0.432841			338.989	C04063	Inositol 3,4-bisphosphate	-0.000107473	C6H14O12P2	-H(+)	100
JEJ COLD:JEJ RT	595	595	-0.47988	0.0699267	0.432841			338.989	C05378	beta-D-Fructose 1,6-bisphosphate	-0.000107473	C6H14O12P2	-H(+)	100
JEJ COLD:JEJ RT	596	596	-0.252377	0.418765	0.786508			339.093	C05731	3-Ketosucrose	0.000542205	C12H20O11	-H(+)	100
JEJ COLD:JEJ RT	598	598	-0.343631	0.2512	0.652971			341.109	C00089	Sucrose	0.000212878	C12H22O11	-H(+)	100
JEJ COLD:JEJ RT	598	598	-0.343631	0.2512	0.652971			341.109	C00185	Cellobiose	0.000212878	C12H22O11	-H(+)	100
JEJ COLD:JEJ RT	598	598	-0.343631	0.2512	0.652971			341.109	C00208	Maltose	0.000212878	C12H22O11	-H(+)	100
JEJ COLD:JEJ RT	598	598	-0.343631	0.2512	0.652971			341.109	C00243	Lactose	0.000212878	C12H22O11	-H(+)	100
JEJ COLD:JEJ RT	598	598	-0.343631	0.2512	0.652971			341.109	C00252	Brachiose	0.000212878	C12H22O11	-H(+)	100
JEJ COLD:JEJ RT	598	598	-0.343631	0.2512	0.652971			341.109	C01083	Trehalose	0.000212878	C12H22O11	-H(+)	100
JEJ COLD:JEJ RT	598	598	-0.343631	0.2512	0.652971			341.109	C01235	Galactinol	0.000212878	C12H22O11	-H(+)	100
JEJ COLD:JEJ RT	598	598	-0.343631	0.2512	0.652971			341.109	C05400	Epimelibiose	0.000212878	C12H22O11	-H(+)	100
JEJ COLD:JEJ RT	598	598	-0.343631	0.2512	0.652971			341.109	C05402	Melibiose	0.000212878	C12H22O11	-H(+)	100
JEJ COLD:JEJ RT	602	602	0.298555	0.0519371	0.390917			342.184	C16548	N,N-Didesmethyltamoxifen	0.00243535	C24H25NO	-H(+)	72
JEJ COLD:JEJ RT	603	603	-0.0827307	0.762119	0.937519			343.124	C05399	Melibiitol	0.000386097	C12H24O11	-H(+)	100
JEJ COLD:JEJ RT	607	607	-0.0472386	0.795608	0.947323			346.056	C00020	AMP	-0.000116362	C10H14N5O7P	-H(+)	100
JEJ COLD:JEJ RT	607	607	-0.0472386	0.795608	0.947323			346.056	C00362	dGMP	-0.000116362	C10H14N5O7P	-H(+)	100
JEJ COLD:JEJ RT	607	607	-0.0472386	0.795608	0.947323			346.056	C01367	3'-AMP	-0.000116362	C10H14N5O7P	-H(+)	100
JEJ COLD:JEJ RT	612	612	-0.297643	0.0599461	0.415081			348.086	C14871	S-(Formylmethyl)glutathione	0.000775771	C12H19N3O7S	-H(+)	100
JEJ COLD:JEJ RT	613	613	0.674265	0.00170618	0.119957			349.201	C18171	Resolvin E1	0.000615432	C20H30O5	-H(+)	100
JEJ COLD:JEJ RT	615	615	0.496428	0.00506065	0.155135			349.237	C05476	Tetrahydrocorticosterone	0.00110565	C21H34O4	-H(+)	95
JEJ COLD:JEJ RT	615	615	0.496428	0.00506065	0.155135			349.237	C05483	3alpha,20alpha,21-Trihydroxy-5beta-pregnane-11-one	0.00110565	C21H34O4	-H(+)	95
JEJ COLD:JEJ RT	617	617	0.0194044	0.864473	0.963124			351.057	C06118	Unsaturated digalacturonate	0.000400574	C12H16O12	-H(+)	100
JEJ COLD:JEJ RT	618	618	0.235447	0.104602	0.490289			351.217	C00427	PGH2	0.000241969	C20H32O5	-H(+)	100
JEJ COLD:JEJ RT	618	618	0.235447	0.104602	0.490289			351.217	C00584	PGE2	0.000241969	C20H32O5	-H(+)	100
JEJ COLD:JEJ RT	618	618	0.235447	0.104602	0.490289			351.217	C00696	PGD2	0.000241969	C20H32O5	-H(+)	100
JEJ COLD:JEJ RT	618	618	0.235447	0.104602	0.490289			351.217	C01312	PGI2	0.000241969	C20H32O5	-H(+)	100
JEJ COLD:JEJ RT	618	618	0.235447	0.104602	0.490289			351.217	C02198	TXA2	0.000241969	C20H32O5	-H(+)	100
JEJ COLD:JEJ RT	618	618	0.235447	0.104602	0.490289			351.217	C04853	20-OH-LTB4	0.000241969	C20H32O5	-H(+)	100
JEJ COLD:JEJ RT	618	618	0.235447	0.104602	0.490289			351.217	C06314	LXA4	0.000241969	C20H32O5	-H(+)	100
JEJ COLD:JEJ RT	618	618	0.235447	0.104602	0.490289			351.217	C06315	LXB4	0.000241969	C20H32O5	-H(+)	100
JEJ COLD:JEJ RT	621	621	0.0674546	0.63199	0.88249			353.053	C01268	5-Amino-6-(5-phosphoribosylamino)uracil	-0.0027277	C9H15N4O9P	-H(+)	38
JEJ COLD:JEJ RT	622	622	0.440877	0.0830191	0.457563			353.233	C00639	PGF2a	0.000806763	C20H34O5	-H(+)	100
JEJ COLD:JEJ RT	622	622	0.440877	0.0830191	0.457563			353.233	C05959	11-epi-PGF2a	0.000806763	C20H34O5	-H(+)	100
JEJ COLD:JEJ RT	622	622	0.440877	0.0830191	0.457563			353.233	C14782	11,12,15-THETA	0.000806763	C20H34O5	-H(+)	100
JEJ COLD:JEJ RT	622	622	0.440877	0.0830191	0.457563			353.233	C14814	11,14,15-THETA	0.000806763	C20H34O5	-H(+)	100
JEJ COLD:JEJ RT	625	625	0.423265	0.00140363	0.119957			356.205	C16546	N-Desmethyltamoxifen	-0.00334542	C25H27NO	-H(+)	82
JEJ COLD:JEJ RT	627	627	-0.0515874	0.776836	0.944186			359.076	C01850	Rosmarinate	0.000928055	C18H16O8	-H(+)	100
JEJ COLD:JEJ RT	628	628	0.444785	0.0146811	0.260919			359.19	C00762	Cortisone	-0.00400035	C21H28O5	-H(+)	36
JEJ COLD:JEJ RT	628	628	0.444785	0.0146811	0.260919			359.19	C01780	Aldosterone	-0.00400035	C21H28O5	-H(+)	36
JEJ COLD:JEJ RT	631	631	1.40219	0.00510434	0.155135			361.201	C00735	Cortisol	0.00127125	C21H30O5	-H(+)	100
JEJ COLD:JEJ RT	631	631	1.40219	0.00510434	0.155135			361.201	C01124	18-Hydroxycorticosterone	0.00127125	C21H30O5	-H(+)	100
JEJ COLD:JEJ RT	631	631	1.40219	0.00510434	0.155135			361.201	C05469	4,5beta-Dihydrocortisone	0.00127125	C21H30O5	-H(+)	100
JEJ COLD:JEJ RT	631	631	1.40219	0.00510434	0.155135			361.201	C05473	11beta,21-Dihydroxy-3,20-oxo-5beta-pregnan-18-al	0.00127125	C21H30O5	-H(+)	100
JEJ COLD:JEJ RT	632	632	0.183744	0.275204	0.676234			362.051	C00144	GMP	9.24141e-05	C10H14N5O8P	-H(+)	100
JEJ COLD:JEJ RT	632	632	0.183744	0.275204	0.676234			362.051	C18239	cPMP	9.24141e-05	C10H14N5O8P	-H(+)	100
JEJ COLD:JEJ RT	634	634	-1.46124	0.0411311	0.381284			363.017	C04646	6-Thioinosine-5'-monophosphate	3.47124e-06	C10H13N4O7PS	-H(+)	100
JEJ COLD:JEJ RT	638	638	-0.0199898	0.861972	0.963124			365.05	C04734	FAICAR	0.000311691	C10H15N4O9P	-H(+)	100
JEJ COLD:JEJ RT	640	640	0.916485	0.00207201	0.125857			365.233	C05472	Urocortisol	0.000433321	C21H34O5	-H(+)	100
JEJ COLD:JEJ RT	640	640	0.916485	0.00207201	0.125857			365.233	C05481	Cortolone	0.000433321	C21H34O5	-H(+)	100
JEJ COLD:JEJ RT	642	642	-0.0799306	0.592919	0.876648			367.015	C01103	Orotidylic acid	0.00341961	C10H13N2O11P	-H(+)	77
JEJ COLD:JEJ RT	643	643	0.217259	0.33788	0.726839			367.212	C05956	PGG2	0.000722419	C20H32O6	-H(+)	100
JEJ COLD:JEJ RT	644	644	0.0146812	0.948397	0.987726			367.245	C05482	Cortol	0.0040891	C21H36O5	-H(+)	45
JEJ COLD:JEJ RT	650	650	0.250921	0.191729	0.604277			377.269	C13856	2-AG	0.000400411	C23H38O4	-H(+)	100
JEJ COLD:JEJ RT	652	652	-0.122588	0.38414	0.757429			378.032	C16619	6-Thioguanosine monophosphate	-0.00416097	C10H14N5O7PS	-H(+)	40
JEJ COLD:JEJ RT	654	654	-0.0899164	0.608485	0.876648			379.012	C16618	6-Thioxanthine 5'-monophosphate	-0.000181606	C10H13N4O8PS	-H(+)	100
JEJ COLD:JEJ RT	656	656	-0.164034	0.291017	0.685539			380.01	C04461	N-Acetyl-D-glucosamine 1,6-bisphosphate	0.0050638	C8H17NO12P2	-H(+)	37
JEJ COLD:JEJ RT	658	658	0.141242	0.535871	0.859274			386.016	C00705	dCDP	-0.000219826	C9H15N3O10P2	-H(+)	100
JEJ COLD:JEJ RT	660	660	0.0719561	0.59461	0.876648			388.942	C00119	PRPP	0.00296335	C5H13O14P3	-H(+)	68
JEJ COLD:JEJ RT	663	663	0.812959	0.13138	0.535898			391.285	C02528	Chenodiol	0.000569012	C24H40O4	-H(+)	100
JEJ COLD:JEJ RT	664	664	0.0817373	0.563915	0.870439			392.046	C16620	6-Methylthioguanosine monophosphate	-0.00272881	C11H16N5O7PS	-H(+)	90
JEJ COLD:JEJ RT	667	667	0.0198605	0.897379	0.979615			393.14	C07593	Rotenone	-0.00519636	C23H22O6	-H(+)	50
JEJ COLD:JEJ RT	669	669	0.327543	0.0679387	0.432841			395.191	C18044	Pregnenolone sulfate	-0.00158199	C21H32O5S	-H(+)	63
JEJ COLD:JEJ RT	670	670	-0.184832	0.358178	0.740667			395.329	C01694	Ergosterol	0.0031807	C28H44O	-H(+)	46
JEJ COLD:JEJ RT	670	670	-0.184832	0.358178	0.740667			395.329	C15778	5,7,24(28)-Ergostatrienol	0.0031807	C28H44O	-H(+)	46
JEJ COLD:JEJ RT	670	670	-0.184832	0.358178	0.740667			395.329	C15780	5-Dehydroepisterol	0.0031807	C28H44O	-H(+)	46
JEJ COLD:JEJ RT	670	670	-0.184832	0.358178	0.740667			395.329	C15816	3-Keto-4-methylzymosterol	0.0031807	C28H44O	-H(+)	46
JEJ COLD:JEJ RT	673	673	0.0910146	0.673603	0.898537			399.326	C01561	Calcidiol	0.000810575	C27H44O2	-H(+)	100
JEJ COLD:JEJ RT	673	673	0.0910146	0.673603	0.898537			399.326	C05455	7alpha-Hydroxycholest-4-en-3-one	0.000810575	C27H44O2	-H(+)	100
JEJ COLD:JEJ RT	673	673	0.0910146	0.673603	0.898537			399.326	C15632	24(S),25-Epoxycholesterol	0.000810575	C27H44O2	-H(+)	100
JEJ COLD:JEJ RT	674	674	0.232373	0.0685202	0.432841			400.177	C13776	E-4031	-0.00675969	C21H27N3O3S	-H(+)	35
JEJ COLD:JEJ RT	677	677	0.0162765	0.909622	0.979615			401.015	C00363	dTDP	0.000758456	C10H16N2O11P2	-H(+)	100
JEJ COLD:JEJ RT	678	678	0.478218	0.163145	0.580473			401.342	C03594	7alpha-Hydroxycholesterol	0.000484532	C27H46O2	-H(+)	100
JEJ COLD:JEJ RT	678	678	0.478218	0.163145	0.580473			401.342	C05451	5beta-Cholestan-7alpha-ol-3-one	0.000484532	C27H46O2	-H(+)	100
JEJ COLD:JEJ RT	678	678	0.478218	0.163145	0.580473			401.342	C05500	20-Hydroxycholesterol	0.000484532	C27H46O2	-H(+)	100
JEJ COLD:JEJ RT	678	678	0.478218	0.163145	0.580473			401.342	C05502	22(R)-Hydroxycholesterol	0.000484532	C27H46O2	-H(+)	100
JEJ COLD:JEJ RT	678	678	0.478218	0.163145	0.580473			401.342	C13550	Cerebrosterol	0.000484532	C27H46O2	-H(+)	100
JEJ COLD:JEJ RT	678	678	0.478218	0.163145	0.580473			401.342	C14151	delta-Tocopherol	0.000484532	C27H46O2	-H(+)	100
JEJ COLD:JEJ RT	678	678	0.478218	0.163145	0.580473			401.342	C15519	25-Hydroxycholesterol	0.000484532	C27H46O2	-H(+)	100
JEJ COLD:JEJ RT	678	678	0.478218	0.163145	0.580473			401.342	C15610	26-Hydroxycholesterol	0.000484532	C27H46O2	-H(+)	100
JEJ COLD:JEJ RT	678	678	0.478218	0.163145	0.580473			401.342	C15882	2-Methyl-6-phytylquinol	0.000484532	C27H46O2	-H(+)	100
JEJ COLD:JEJ RT	679	679	-0.0960177	0.631866	0.88249			402.01	C00112	CDP	0.00106578	C9H15N3O11P2	-H(+)	94
JEJ COLD:JEJ RT	681	681	-0.162353	0.451658	0.790834			402.994	C00015	UDP	0.000482212	C9H14N2O12P2	-H(+)	100
JEJ COLD:JEJ RT	682	682	0.810951	0.137495	0.546076			403.358	C05452	5beta-Cholestane-3alpha,7alpha-diol	0.000321789	C27H48O2	-H(+)	100
JEJ COLD:JEJ RT	685	685	2.20538	0.0989466	0.473019			407.279	C00695	Cholate	0.0013376	C24H40O5	-H(+)	100
JEJ COLD:JEJ RT	689	689	0.235247	0.0765442	0.440009			415.321	C01673	Calcitriol	0.000482204	C27H44O3	-H(+)	100
JEJ COLD:JEJ RT	689	689	0.235247	0.0765442	0.440009			415.321	C07712	Secalciferol	0.000482204	C27H44O3	-H(+)	100
JEJ COLD:JEJ RT	689	689	0.235247	0.0765442	0.440009			415.321	C17331	7alpha,24-Dihydroxy-4-cholesten-3-one	0.000482204	C27H44O3	-H(+)	100
JEJ COLD:JEJ RT	689	689	0.235247	0.0765442	0.440009			415.321	C17332	7alpha,25-Dihydroxy-4-cholesten-3-one	0.000482204	C27H44O3	-H(+)	100
JEJ COLD:JEJ RT	689	689	0.235247	0.0765442	0.440009			415.321	C17333	3beta-Hydroxy-5-cholestenoate	0.000482204	C27H44O3	-H(+)	100
JEJ COLD:JEJ RT	689	689	0.235247	0.0765442	0.440009			415.321	C17336	7alpha,26-Dihydroxy-4-cholesten-3-one	0.000482204	C27H44O3	-H(+)	100
JEJ COLD:JEJ RT	689	689	0.235247	0.0765442	0.440009			415.321	C17339	4-Cholesten-7alpha,12alpha-diol-3-one	0.000482204	C27H44O3	-H(+)	100
JEJ COLD:JEJ RT	690	690	0.314636	0.158627	0.573157			415.358	C02483	gamma-Tocopherol	0.000450478	C28H48O2	-H(+)	100
JEJ COLD:JEJ RT	690	690	0.314636	0.158627	0.573157			415.358	C14152	beta-Tocopherol	0.000450478	C28H48O2	-H(+)	100
JEJ COLD:JEJ RT	690	690	0.314636	0.158627	0.573157			415.358	C15883	2,3-Dimethyl-5-phytylquinol	0.000450478	C28H48O2	-H(+)	100
JEJ COLD:JEJ RT	691	691	0.0386612	0.750714	0.932964			416.026	C11038	2'-Deoxy-5-hydroxymethylcytidine-5'-diphosphate	0.000943649	C10H17N3O11P2	-H(+)	100
JEJ COLD:JEJ RT	695	695	-0.115996	0.566491	0.871672			417.337	C05445	3alpha,7alpha-Dihydroxy-5beta-cholestan-26-al	0.000899834	C27H46O3	-H(+)	100
JEJ COLD:JEJ RT	695	695	-0.115996	0.566491	0.871672			417.337	C05453	5beta-Cholesten-7alpha,12alpha-diol-3-one	0.000899834	C27H46O3	-H(+)	100
JEJ COLD:JEJ RT	695	695	-0.115996	0.566491	0.871672			417.337	C05499	17alpha,20alpha-Dihydroxycholesterol	0.000899834	C27H46O3	-H(+)	100
JEJ COLD:JEJ RT	695	695	-0.115996	0.566491	0.871672			417.337	C05501	20alpha,22beta-Dihydroxycholesterol	0.000899834	C27H46O3	-H(+)	100
JEJ COLD:JEJ RT	695	695	-0.115996	0.566491	0.871672			417.337	C06341	7alpha,27-Dihydroxycholesterol	0.000899834	C27H46O3	-H(+)	100
JEJ COLD:JEJ RT	695	695	-0.115996	0.566491	0.871672			417.337	C15518	5-Cholesten-3beta,7alpha,24(S)-triol	0.000899834	C27H46O3	-H(+)	100
JEJ COLD:JEJ RT	695	695	-0.115996	0.566491	0.871672			417.337	C15520	7alpha,25-Dihydroxycholesterol	0.000899834	C27H46O3	-H(+)	100
JEJ COLD:JEJ RT	697	697	0.356707	0.188836	0.601519			419.352	C05444	5beta-Cholestane-3alpha,7alpha,26-triol	0.000599554	C27H48O3	-H(+)	100
JEJ COLD:JEJ RT	697	697	0.356707	0.188836	0.601519			419.352	C05454	3alpha,7alpha,12alpha-Trihydroxycoprostane	0.000599554	C27H48O3	-H(+)	100
JEJ COLD:JEJ RT	699	699	0.302231	0.216213	0.62257			421.273	C16345	Volicitin	-0.00263683	C23H38N2O5	-H(+)	93
JEJ COLD:JEJ RT	706	706	-0.213355	0.357383	0.740667			426.022	C00008	ADP	0.000433645	C10H15N5O10P2	-H(+)	100
JEJ COLD:JEJ RT	706	706	-0.213355	0.357383	0.740667			426.022	C00054	PAP	0.000433645	C10H15N5O10P2	-H(+)	100
JEJ COLD:JEJ RT	706	706	-0.213355	0.357383	0.740667			426.022	C00361	dGDP	0.000433645	C10H15N5O10P2	-H(+)	100
JEJ COLD:JEJ RT	709	709	0.261235	0.163218	0.580473			429.373	C02477	Vitamin E	0.000580311	C29H50O2	-H(+)	100
JEJ COLD:JEJ RT	711	711	0.385202	0.0214042	0.31302			433.332	C01301	3alpha,7alpha,12alpha-Trihydroxy-5beta-cholestan-26-al	0.000379824	C27H46O4	-H(+)	100
JEJ COLD:JEJ RT	711	711	0.385202	0.0214042	0.31302			433.332	C04554	3alpha,7alpha-Dihydroxy-5beta-cholestanate	0.000379824	C27H46O4	-H(+)	100
JEJ COLD:JEJ RT	713	713	0.0366931	0.92217	0.979682			435.125	C01604	Phlorizin	0.00461622	C21H24O10	-H(+)	100
JEJ COLD:JEJ RT	714	714	0.235248	0.102208	0.481539			435.326	C13309	Demethylphylloquinone	0.00113773	C30H44O2	-H(+)	100
JEJ COLD:JEJ RT	715	715	0.394998	0.0945632	0.469733			435.347	C05446	5beta-Cholestane-3alpha,7alpha,12alpha,26-tetrol	0.00123873	C27H48O4	-H(+)	81
JEJ COLD:JEJ RT	716	716	-0.0327124	0.866118	0.963124			436.196	C11596	FMLP	-0.0045391	C21H31N3O5S	-H(+)	51
JEJ COLD:JEJ RT	721	721	0.594499	0.0508037	0.390917			441.336	C15808	4alpha-Methylzymosterol-4-carboxylate	0.00100019	C29H46O3	-H(+)	100
JEJ COLD:JEJ RT	722	722	-0.173256	0.384886	0.757429			442.015	C00035	GDP	0.00214513	C10H15N5O11P2	-H(+)	47
JEJ COLD:JEJ RT	724	724	0.391383	0.10846	0.497839			443.352	C04840	3beta-Hydroxy-4beta-methyl-5alpha-cholest-7-ene-4alpha-carboxylate	0.000523667	C29H48O3	-H(+)	100
JEJ COLD:JEJ RT	726	726	-0.0839336	0.699494	0.915956			445.052	C00570	CDP-ethanolamine	0.000725023	C11H20N4O11P2	-H(+)	100
JEJ COLD:JEJ RT	731	731	0.397103	0.00185719	0.121248			449.326	C04722	3alpha,7alpha,12alpha-Trihydroxy-5beta-cholestanate	0.000976674	C27H46O5	-H(+)	100
JEJ COLD:JEJ RT	734	734	0.412464	0.0561587	0.3979			451.358	C03313	Phytonadiol	-1.17995e-05	C31H48O2	-H(+)	100
JEJ COLD:JEJ RT	738	738	0.0520203	0.759547	0.937364			462.065	C03794	Adenylosuccinate	0.0015536	C14H18N5O11P	-H(+)	71
JEJ COLD:JEJ RT	741	741	-0.182091	0.346856	0.733352			465.305	C18043	Cholesterol sulfate	-0.000192759	C27H46O4S	-H(+)	100
JEJ COLD:JEJ RT	743	743	-0.30717	0.181493	0.591029			472.158	C00234	10-Formyl-THF	0.000843731	C20H23N7O7	-H(+)	100
JEJ COLD:JEJ RT	743	743	-0.30717	0.181493	0.591029			472.158	C03479	Leucovorin	0.000843731	C20H23N7O7	-H(+)	100
JEJ COLD:JEJ RT	746	746	0.221427	0.0754897	0.439475			477.199	C11177	Rhodamine 6G	-0.00421291	C28H31N2O3.	-H(+)	67
JEJ COLD:JEJ RT	747	747	-0.155519	0.482251	0.810253			478.026	C14847	3,4-Dihydro-3-hydroxy-4-S-glutathionyl bromobenzene	0.00302262	C16H22BrN3O7S	-H(+)	9
JEJ COLD:JEJ RT	747	747	-0.155519	0.482251	0.810253			478.026	C14848	2,3-Dihydro-2-S-glutathionyl-3-hydroxy bromobenzene	0.00302262	C16H22BrN3O7S	-H(+)	9
JEJ COLD:JEJ RT	748	748	-0.10347	0.671685	0.898537			482.961	C00075	UTP	0.000261435	C9H15N2O15P3	-H(+)	100
JEJ COLD:JEJ RT	750	750	0.0262821	0.871857	0.964743			487.099	C00307	Citicoline	0.00111264	C14H26N4O11P2	-H(+)	90
JEJ COLD:JEJ RT	753	753	0.0226256	0.906889	0.979615			489.991	C00131	dATP	0.00236793	C10H16N5O12P3	-H(+)	45
JEJ COLD:JEJ RT	755	755	-0.103757	0.444956	0.790011			495.992	C11039	2'-Deoxy-5-hydroxymethylcytidine-5'-triphosphate	0.000423921	C10H18N3O14P3	-H(+)	100
JEJ COLD:JEJ RT	756	756	-0.129328	0.791026	0.947323			500.285	C06999	Fexofenadine	-0.00415618	C32H39NO4	-H(+)	58
JEJ COLD:JEJ RT	758	758	-2.04208	0.0487629	0.390917			503.162	C00492	Melitose	0.000158891	C18H32O16	-H(+)	100
JEJ COLD:JEJ RT	758	758	-2.04208	0.0487629	0.390917			503.162	C01835	Maltotriose	0.000158891	C18H32O16	-H(+)	100
JEJ COLD:JEJ RT	758	758	-2.04208	0.0487629	0.390917			503.162	C05404	Manninotriose	0.000158891	C18H32O16	-H(+)	100
JEJ COLD:JEJ RT	758	758	-2.04208	0.0487629	0.390917			503.162	C06219	Cellotriose	0.000158891	C18H32O16	-H(+)	100
JEJ COLD:JEJ RT	767	767	-0.0352068	0.860239	0.963124			521.982	C00044	GTP	0.000994015	C10H16N5O14P3	-H(+)	100
JEJ COLD:JEJ RT	771	771	-0.0157253	0.9045	0.979615			530.062	C04297	CDP-4-dehydro-3,6-dideoxy-D-glucose	-0.00384578	C15H23N3O14P2	-H(+)	40
JEJ COLD:JEJ RT	774	774	0.129543	0.350663	0.733969			531.302	C05468	5beta-Cyprinolsulfate	-0.0027685	C27H48O8S	-H(+)	100
JEJ COLD:JEJ RT	775	775	-0.153544	0.414162	0.782115			535.038	C00190	UDP-xylose	-0.000851995	C14H22N2O16P2	-H(+)	100
JEJ COLD:JEJ RT	775	775	-0.153544	0.414162	0.782115			535.038	C00935	UDP-L-arabinose	-0.000851995	C14H22N2O16P2	-H(+)	100
JEJ COLD:JEJ RT	775	775	-0.153544	0.414162	0.782115			535.038	C01623	UDP-apiose	-0.000851995	C14H22N2O16P2	-H(+)	100
JEJ COLD:JEJ RT	777	777	0.0303013	0.863902	0.963124			536.067	C00789	CDP-ribitol	0.00227904	C14H25N3O15P2	-H(+)	51
JEJ COLD:JEJ RT	779	779	0.0962921	0.596468	0.876648			545.058	C11907	dTDP-4-oxo-6-deoxy-D-glucose	-0.000521327	C16H24N2O15P2	-H(+)	100
JEJ COLD:JEJ RT	781	781	0.0394989	0.761877	0.937519			547.032	C04089	UDP-4-oxo-6-deoxy-D-glucose	0.00537228	C15H22N2O16P2	-H(+)	48
JEJ COLD:JEJ RT	781	781	0.0394989	0.761877	0.937519			547.032	C17328	UDP-4-keto-rhamnose	0.00537228	C15H22N2O16P2	-H(+)	48
JEJ COLD:JEJ RT	784	784	-0.197745	0.602201	0.876648			558.063	C00301	ADP-ribose	0.00116128	C15H23N5O14P2	-H(+)	86
JEJ COLD:JEJ RT	784	784	-0.197745	0.602201	0.876648			558.063	C02741	Phosphoribosyl-AMP	0.00116128	C15H23N5O14P2	-H(+)	86
JEJ COLD:JEJ RT	786	786	-0.193686	0.141962	0.550568			561.396	C05200	3-Hexaprenyl-4,5-dihydroxybenzoate	-0.00123345	C37H54O4	-H(+)	100
JEJ COLD:JEJ RT	788	788	0.00680518	0.968827	0.991371			563.068	C00842	dTDP-glucose	0.000771912	C16H26N2O16P2	-H(+)	100
JEJ COLD:JEJ RT	788	788	0.00680518	0.968827	0.991371			563.068	C02097	dTDP-galactose	0.000771912	C16H26N2O16P2	-H(+)	100
JEJ COLD:JEJ RT	790	790	-0.127438	0.623073	0.878686			565.047	C00029	UDPglucose	0.00119063	C15H24N2O17P2	-H(+)	84
JEJ COLD:JEJ RT	790	790	-0.127438	0.623073	0.878686			565.047	C00052	UDP-galactose	0.00119063	C15H24N2O17P2	-H(+)	84
JEJ COLD:JEJ RT	791	791	-0.235961	0.365846	0.749737			575.41	C05313	3-Hexaprenyl-4-hydroxy-5-methoxybenzoate	0.000162392	C38H56O4	-H(+)	100
JEJ COLD:JEJ RT	791	791	-0.235961	0.365846	0.749737			575.41	C05805	2-Hexaprenyl-3-methyl-5-hydroxy-6-methoxy-1,4-benzoquinone	0.000162392	C38H56O4	-H(+)	100
JEJ COLD:JEJ RT	792	792	-0.022487	0.898713	0.979615			576.076	C04896	Phosphoribosyl-formimino-AICAR-phosphate	-0.00135768	C15H25N5O15P2	-H(+)	100
JEJ COLD:JEJ RT	792	792	-0.022487	0.898713	0.979615			576.076	C04916	Phosphoribulosyl-formimino-AICAR-phosphate	-0.00135768	C15H25N5O15P2	-H(+)	100
JEJ COLD:JEJ RT	794	794	0.320749	0.274375	0.676234			579.025	C00167	UDPglucuronate	0.00170016	C15H22N2O18P2	-H(+)	59
JEJ COLD:JEJ RT	794	794	0.320749	0.274375	0.676234			579.025	C00617	UDPgalacturonate	0.00170016	C15H22N2O18P2	-H(+)	59
JEJ COLD:JEJ RT	794	794	0.320749	0.274375	0.676234			579.025	C02330	UDP-L-iduronate	0.00170016	C15H22N2O18P2	-H(+)	59
JEJ COLD:JEJ RT	796	796	0.105935	0.576084	0.87614			583.255	C00486	Bilirubin	0.0010031	C33H36N4O6	-H(+)	100
JEJ COLD:JEJ RT	796	796	0.105935	0.576084	0.87614			583.255	C05913	(3Z)-Phytochromobilin	0.0010031	C33H36N4O6	-H(+)	100
JEJ COLD:JEJ RT	796	796	0.105935	0.576084	0.87614			583.255	C11630	15,16-Dihydrobiliverdin	0.0010031	C33H36N4O6	-H(+)	100
JEJ COLD:JEJ RT	801	801	0.0691491	0.784994	0.947323			589.301	C05791	D-Urobilinogen	0.00165914	C33H42N4O6	-H(+)	60
JEJ COLD:JEJ RT	801	801	0.0691491	0.784994	0.947323			589.301	C05794	Urobilin	0.00165914	C33H42N4O6	-H(+)	60
JEJ COLD:JEJ RT	802	802	-0.649177	0.195622	0.607961			589.427	C17568	Coenzyme Q6	-0.000694431	C39H58O4	-H(+)	100
JEJ COLD:JEJ RT	806	806	0.0626093	0.578166	0.87614			593.333	C05793	L-Urobilin	0.00103089	C33H46N4O6	-H(+)	97
JEJ COLD:JEJ RT	813	813	-0.0469515	0.862267	0.963124			606.073	C00043	UDP-N-acetylglucosamine	0.00148245	C17H27N3O17P2	-H(+)	67
JEJ COLD:JEJ RT	813	813	-0.0469515	0.862267	0.963124			606.073	C00203	UDP-N-acetyl-D-galactosamine	0.00148245	C17H27N3O17P2	-H(+)	67
JEJ COLD:JEJ RT	813	813	-0.0469515	0.862267	0.963124			606.073	C01170	UDP-N-acetyl-D-mannosamine	0.00148245	C17H27N3O17P2	-H(+)	67
JEJ COLD:JEJ RT	816	816	0.116331	0.713935	0.927668			611.142	C00127	GSSG	0.00231762	C20H32N6O12S2	-H(+)	43
JEJ COLD:JEJ RT	820	820	0.0439022	0.860493	0.963124			613.139	C00128	CMP-N-acetylneuraminate	0.00118088	C20H31N4O16P	-H(+)	85
JEJ COLD:JEJ RT	821	821	0.221388	0.309726	0.704204			613.227	C02139	Chlorophyllide	0.00356009	C35H34MgN4O5	-H(+)	16
JEJ COLD:JEJ RT	823	823	-0.419094	0.114236	0.508604			615.171	C00032	Heme	-0.00126444	C34H32FeN4O4	-H(+)	46
JEJ COLD:JEJ RT	825	825	-0.0853511	0.713566	0.927668			618.041	C20395	UDP-3-keto-GlcNAcA	-0.00292137	C17H23N3O18P2	-H(+)	70
JEJ COLD:JEJ RT	826	826	-0.0488289	0.816354	0.953531			619.077	C20359	UDP-2-acetamido-3-amino-2,3-dideoxy-alpha-D-glucuronate	-0.00761635	C17H26N4O17P2	-H(+)	47
JEJ COLD:JEJ RT	829	829	-0.0340303	0.880827	0.973489			637.538	C05810	2-Octaprenylphenol	-0.00265986	C46H70O	-H(+)	71
JEJ COLD:JEJ RT	833	833	0.343603	0.137995	0.546076			659.308	C03263	Coproporphyrinogen III	0.000677446	C36H44N4O8	-H(+)	100
JEJ COLD:JEJ RT	833	833	0.343603	0.137995	0.546076			659.308	C05768	Coproporphyrinogen I	0.000677446	C36H44N4O8	-H(+)	100
JEJ COLD:JEJ RT	834	834	0.0919659	0.713948	0.927668			664.116	C00004	NADH	0.00196955	C21H29N7O14P2	-H(+)	51
JEJ COLD:JEJ RT	835	835	-2.28124	0.0461789	0.387225			665.214	C01613	Stachyose	0.000666254	C24H42O21	-H(+)	100
JEJ COLD:JEJ RT	835	835	-2.28124	0.0461789	0.387225			665.214	C02013	Cellotetraose	0.000666254	C24H42O21	-H(+)	100
JEJ COLD:JEJ RT	837	837	0.13007	0.629093	0.88249			678.093	C01050	UDP-MurNAc	0.0024123	C20H31N3O19P2	-H(+)	41
JEJ COLD:JEJ RT	840	840	0.0284483	0.921267	0.979682			681.525	C05809	3-Octaprenyl-4-hydroxybenzoate	0.000699476	C47H70O3	-H(+)	100
JEJ COLD:JEJ RT	840	840	0.0284483	0.921267	0.979682			681.525	C05813	2-Octaprenyl-6-methoxy-1,4-benzoquinone	0.000699476	C47H70O3	-H(+)	100
JEJ COLD:JEJ RT	841	841	0.0317582	0.892501	0.978818			681.915	C04494	Guanosine 3'-diphosphate 5'-triphosphate	0.00136082	C10H18N5O20P5	-H(+)	100
JEJ COLD:JEJ RT	843	843	0.141307	0.637854	0.88249			686.139	C00882	Dephospho-CoA	0.00254161	C21H35N7O13P2S	-H(+)	57
JEJ COLD:JEJ RT	846	846	-0.840811	0.231498	0.639376			695.547	C05814	2-Octaprenyl-3-methyl-6-methoxy-1,4-benzoquinone	-0.00602263	C48H72O3	-H(+)	51
JEJ COLD:JEJ RT	847	847	-0.674698	0.107207	0.497398			709.177	C20010	Anatibant	0.00025108	C34H36Cl2N6O5S	-H(+)	6
JEJ COLD:JEJ RT	849	849	0.0170457	0.970182	0.991371			716.261	C04489	5-Methyltetrahydropteroyltri-L-glutamate	0.003219	C30H39N9O12	-H(+)	100
JEJ COLD:JEJ RT	854	854	-0.199023	0.510563	0.836298			743.077	C00006	TPN	-0.000493591	C21H29N7O17P3	-H(+)	100
JEJ COLD:JEJ RT	855	855	-0.178594	0.540795	0.862077			744.081	C00005	TPNH	0.00255032	C21H30N7O17P3	-H(+)	41
JEJ COLD:JEJ RT	856	856	-0.517842	0.0985457	0.473019			749.133	C01212	UDP-N-acetylmuramoyl-L-alanine	-0.000223023	C23H36N4O20P2	-H(+)	100
JEJ COLD:JEJ RT	860	860	-1.69578	0.209951	0.619771			773.242	C05927	7,8-Dihydromethanopterin	-0.00184806	C30H43N6O16P	-H(+)	100
JEJ COLD:JEJ RT	862	862	-0.572562	0.308264	0.702628			781.386	C18095	Deltorphin B	0.00312798	C38H54N8O10	-H(+)	37
JEJ COLD:JEJ RT	865	865	-1.56899	0.221755	0.625567			787.253	C04377	5,10-Methylenetetrahydromethanopterin	0.0031267	C31H45N6O16P	-H(+)	100
JEJ COLD:JEJ RT	871	871	-0.547233	0.164478	0.582685			813.134	C04900	Luteolin 7-O-[beta-D-glucuronosyl-(1->2)-beta-D-glucuronide]-4'-O-beta-D-glucuronide	0.00226627	C33H34O24	-H(+)	90
JEJ COLD:JEJ RT	872	872	-0.950503	0.181241	0.591029			822.144	C00100	Propanoyl-CoA	-0.00939438	C24H40N7O17P3S	-H(+)	34
JEJ COLD:JEJ RT	873	873	-1.56741	0.0439257	0.383585			827.266	C06218	Cellopentaose	0.00130661	C30H52O26	-H(+)	87
JEJ COLD:JEJ RT	877	877	-0.689656	0.252179	0.652971			834.134	C00877	Crotonyl-CoA	8.89977e-05	C25H40N7O17P3S	-H(+)	100
JEJ COLD:JEJ RT	877	877	-0.689656	0.252179	0.652971			834.134	C02331	3-Butenoyl-CoA	8.89977e-05	C25H40N7O17P3S	-H(+)	100
JEJ COLD:JEJ RT	877	877	-0.689656	0.252179	0.652971			834.134	C03460	Methacrylyl-CoA	8.89977e-05	C25H40N7O17P3S	-H(+)	100
JEJ COLD:JEJ RT	878	878	-0.320535	0.130775	0.535898			837.145	C02335	beta-Alanyl-CoA	0.00013723	C24H41N8O17P3S	-H(+)	100
JEJ COLD:JEJ RT	879	879	0.315786	0.520428	0.84912			837.377	C15672	Heme O	-0.00863211	C49H58FeN4O5	-H(+)	10
JEJ COLD:JEJ RT	881	881	-0.960231	0.0420939	0.381284			848.139	C03069	3-Methylcrotonyl-CoA	0.0104381	C26H42N7O17P3S	-H(+)	57
JEJ COLD:JEJ RT	881	881	-0.960231	0.0420939	0.381284			848.139	C03345	Tiglyl-CoA	0.0104381	C26H42N7O17P3S	-H(+)	57
JEJ COLD:JEJ RT	882	882	-1.01624	0.000554644	0.101389			848.158	C03069	3-Methylcrotonyl-CoA	-0.00853618	C26H42N7O17P3S	-H(+)	35
JEJ COLD:JEJ RT	882	882	-1.01624	0.000554644	0.101389			848.158	C03345	Tiglyl-CoA	-0.00853618	C26H42N7O17P3S	-H(+)	35
JEJ COLD:JEJ RT	883	883	-0.591415	0.00131814	0.119957			850.156	C00888	Pentanoyl-CoA	0.00965471	C26H44N7O17P3S	-H(+)	64
JEJ COLD:JEJ RT	883	883	-0.591415	0.00131814	0.119957			850.156	C02939	Isovaleryl-CoA	0.00965471	C26H44N7O17P3S	-H(+)	64
JEJ COLD:JEJ RT	883	883	-0.591415	0.00131814	0.119957			850.156	C15980	(S)-2-Methylbutanoyl-CoA	0.00965471	C26H44N7O17P3S	-H(+)	64
JEJ COLD:JEJ RT	884	884	0.242978	0.0537626	0.393112			851.355	C15670	Heme A	-0.0077829	C49H56FeN4O6	-H(+)	14
JEJ COLD:JEJ RT	885	885	0.565146	0.399098	0.763128			852.329	C07394	Paclitaxel	-0.00533051	C47H51NO14	-H(+)	65
JEJ COLD:JEJ RT	889	889	-0.735881	0.0789965	0.448465			864.154	C03344	2-Methylacetoacetyl-CoA	-0.00902119	C26H42N7O18P3S	-H(+)	43
JEJ COLD:JEJ RT	891	891	-3.84969	0.177558	0.590085			866.154	C04405	(S)-3-Hydroxy-2-methylbutyryl-CoA	0.00623886	C26H44N7O18P3S	-H(+)	51
JEJ COLD:JEJ RT	891	891	-3.84969	0.177558	0.590085			866.154	C05998	3-Hydroxyisovaleryl-CoA	0.00623886	C26H44N7O18P3S	-H(+)	51
JEJ COLD:JEJ RT	893	893	-0.738548	0.182352	0.591029			878.167	C05269	3-Oxohexanoyl-CoA	-0.00708944	C27H44N7O18P3S	-H(+)	61
JEJ COLD:JEJ RT	894	894	0.328132	0.151558	0.570059			879.411	C06399	Hydrogenobyrinate	-0.00742217	C45H60N4O14	-H(+)	70
JEJ COLD:JEJ RT	895	895	-0.432909	0.0646973	0.432841			884.145	C00582	Phenylacetyl-CoA	0.00493358	C29H42N7O17P3S	-H(+)	66
JEJ COLD:JEJ RT	900	900	-0.210116	0.176538	0.590085			908.147	C02232	3-Oxoadipyl-CoA	-0.0121651	C27H42N7O20P3S	-H(+)	42
JEJ COLD:JEJ RT	901	901	-1.19507	0.0355314	0.373014			910.155	C00356	HMG-CoA	-0.00485584	C27H44N7O20P3S	-H(+)	54
JEJ COLD:JEJ RT	901	901	-1.19507	0.0355314	0.373014			910.155	C14145	(3S)-3-Hydroxyadipyl-CoA	-0.00485584	C27H44N7O20P3S	-H(+)	54
JEJ COLD:JEJ RT	906	906	0.00113742	0.998616	0.998616			948.273	C01832	Lauroyl-CoA	0.00201944	C33H58N7O17P3S	-H(+)	100
JEJ COLD:JEJ RT	909	909	0.379963	0.580338	0.87614			962.253	C05263	3-Oxododecanoyl-CoA	0.000828729	C33H56N7O18P3S	-H(+)	100
JEJ COLD:JEJ RT	912	912	-0.864951	0.059911	0.415081			989.318	C06217	Cellohexaose	0.00205794	C36H62O31	-H(+)	69

## Sheet: ions
index	ionMz	ionAverageInt	ionActive	ionUser1	ionUser2	ionUser3	ionUser4	ionQualTIC	ionComment	ionMzRaw	ionMzSD	ionHits	ion	mz	active	01 / PL COLD	02 / PL COLD	03 / PL COLD	04 / PL COLD	05 / PL COLD	06 / PL COLD	07 / PL COLD	08 / PL COLD	09 / PL COLD	10 / PL COLD	11 / PL COLD	12 / PL COLD	13 / PL COLD	14 / PL COLD	15 / PL COLD	16 / PL COLD	49 / PL RT	50 / PL RT	51 / PL RT	52 / PL RT	53 / PL RT	54 / PL RT	55 / PL RT	56 / PL RT	57 / PL RT	58 / PL RT	59 / PL RT	60 / PL RT	61 / PL RT	62 / PL RT	63 / PL RT	64 / PL RT		49 / PL RT
1	57.0347	12411.9	TRUE		Acetone	C00207	-H(+)	0.744274		57.0347	0.000171621	224	1	57.0347	TRUE	15526	15282	15695	11650	14588	13057	10238	10577	14301	11685	14845	11831	17002	14140	11323	12707	16170	12543	14296	14982	12729	12323	17312	14552	12846	11895	15240	14969	16650	13231	14844	13453		16170
2	57.9756	8720.29	TRUE		Thiocyanate	C01755	-H(+)	0.727784		57.9756	0.000141226	93	2	57.9756	TRUE	16747	14564	27747	23059	19011	14493	15118	13993	19344	16087	16163	18230	30251	26956	18993	21141	22656	22206	18389	20677	26611	22909	23762	24736	23226	22403	18524	19493	21417	19380	32647	28888		22656
3	58.03	1524.35	TRUE		Aminoacetaldehyde	C06735	-H(+)	0.51726		58.03	0.000404739	24	3	58.03	TRUE	437	395	761	631	391	539	707	999	1	649	335	321	602	201	88	1290	899	772	479	865	614	675	676	331	539	167	1	1269	548	434	389	313		899
4	59.0139	40376	TRUE		Acetate	C00033	-H(+)	0.763889		59.0139	0.000156119	227	4	59.0139	TRUE	52085	57614	54017	56161	46544	45836	48064	42781	52127	50093	59206	59620	50271	51222	49397	50413	58299	57579	50262	52587	53701	53753	57759	55142	42674	48922	50529	50283	46179	51625	41818	46096		58299
5	59.0205	5946.75	TRUE		Urea	C00086	-H(+)	0.704659		59.0205	0.00154101	53	5	59.0205	TRUE	6478	7924	5747	7191	5104	5650	5312	5354	5950	6133	7357	6253	5445	6083	5989	5566	7220	6319	6191	6143	6189	5203	6991	6018	5443	5709	6856	5765	5397	6748	5662	7333		7220
6	60.0171	2092.18	TRUE		Acetate	C00033	[+1]-H(+)	0.451128		60.0171	0.000265119	11	6	60.0171	TRUE	1828	2593	2264	2264	1536	2808	2040	1362	2878	2311	3299	2355	2754	1256	1381	2936	1969	2618	3678	2849	1871	1647	2614	2171	2474	3019	2034	2487	1636	1995	2348	2831		1969
7	61.9885	19963.8	TRUE		Nitrate	C00244	-H(+)	0.376768		61.9885	0.000106752	103	7	61.9885	TRUE	29170	27285	39804	33963	29664	23526	36492	32982	41404	35012	29168	27430	41049	32042	28536	31310	29236	26943	32924	28606	32768	35810	31788	29846	36278	26471	24819	25529	29991	24042	43251	34232		29236
8	61.996	4116.33	TRUE		H2CO3	C01353	[+1]-H(+)	0.210368		61.996	0.000419842	19	8	61.996	TRUE	4453	6032	4581	6715	6562	3864	5155	4643	5153	4157	3182	4715	5956	3927	2962	5089	6186	3973	4376	4037	4412	9390	5758	4054	6205	2774	5280	4546	5522	4113	6753	5420		6186
9	62.9902	1579.66	TRUE		Nitrate	C00244	[+1]-H(+)	0.226131		62.9902	0.000551641	5	9	62.9902	TRUE	1031	2853	611	2252	266	1799	1478	566	2134	1435	2005	2037	1661	512	2017	2303	1620	1038	1546	1072	2260	2002	1769	1430	1653	2705	1127	1352	1612	2259	1745	686		1620
10	67.0191	3030.6	TRUE		3-Butyn-1-al	C06145	-H(+)	0.288084		67.0191	0.0001971	57	10	67.0191	TRUE	3388	4939	1780	1298	1385	2722	2005	1065	2270	1909	1605	2111	1620	2802	2523	1642	1317	3722	1597	1905	839	2038	2850	1759	1828	1245	2167	1755	2270	1978	2404	961		1317
11	69.0348	5299.02	TRUE		3-Butyn-1-ol	C06146	-H(+)	0.46704		69.0348	0.000236618	160	11	69.0348	TRUE	4060	3576	6939	3845	4237	5628	6019	4367	7125	4726	6307	3625	4869	3988	4197	4486	3814	2384	4532	4991	3884	4760	6014	5621	4864	4923	3525	5753	5192	4492	4346	5582		3814
12	71.014	31472.4	TRUE		Methylglyoxal	C00546	-H(+)	0.672716		71.014	0.000155258	224	12	71.014	TRUE	30885	36260	31959	32566	28387	27723	28971	31734	36963	35274	40221	42661	33598	30489	34282	34527	38097	37827	40246	42100	36293	36180	42159	42798	32846	32153	34860	36837	38937	40234	36251	28922		38097
13	71.0501	3172.61	TRUE		Butanal	C01412	-H(+)	0.559504		71.0501	0.000601041	94	13	71.0501	TRUE	2536	5717	2001	1847	3226	3207	1403	3756	1969	2606	2050	3511	2252	2071	3840	4476	3440	3177	2103	3526	4084	4644	1891	3367	2417	2580	3196	2796	2173	2079	7234	3539		3440
14	72.0096	2290.7	TRUE		Iminoglycine	C15809	-H(+)	0.432089		72.0096	0.000320691	41	14	72.0096	TRUE	629	1899	1267	2894	1416	3397	1601	890	1310	2068	2093	2918	1913	1485	2407	3707	745	2201	1170	1566	1400	1614	1704	1171	2823	4765	1218	1535	2779	2435	775	2899		745
15	72.0177	2869.63	TRUE		Methylglyoxal	C00546	[+1]-H(+)	0.389697		72.0177	0.000470378	90	15	72.0177	TRUE	1910	3343	2691	3758	1815	4233	2692	1573	3199	3533	4537	4032	2506	2508	3839	4990	2103	5001	2728	3423	2302	2244	2019	2101	4258	5350	3126	2206	4102	4291	2091	4902		2103
16	72.0454	1966.81	TRUE		Aminoacetone	C01888	-H(+)	0.513227		72.0454	0.000355395	7	16	72.0454	TRUE	1613	1305	1474	2113	1608	1964	1814	1837	2246	3317	3008	2176	2744	2372	3129	5414	346	2815	766	1897	1338	1141	909	846	2137	3597	1997	1013	2324	1954	1266	3308		346
17	72.9934	4682.47	TRUE		Glyoxylate	C00048	-H(+)	0.338635		72.9934	0.000160199	126	17	72.9934	TRUE	5343	3402	3516	2023	3217	1122	1470	3973	2551	3288	3685	1891	2774	2075	1648	2422	5018	4032	2759	2358	3188	2322	3370	2125	3202	3706	2219	1576	2891	4130	3259	1934		5018
18	73.0297	17660.9	TRUE		Propanoate	C00163	-H(+)	0.750793		73.0297	0.000134567	228	18	73.0297	TRUE	12470	15000	13011	14926	13435	12665	13628	14056	13043	14187	13259	13450	14282	11457	12186	13196	11343	12739	13026	12199	12172	12236	11810	11884	12601	13283	10333	11519	12658	14802	12539	12474		11343
19	74.025	20108.8	TRUE		Gly	C00037	-H(+)	0.676912		74.025	0.000204594	160	19	74.025	TRUE	8752	11382	15068	13327	13625	11292	10617	12352	11722	12885	11210	12508	15144	12560	9643	10717	13099	12411	12342	10971	15122	14049	14643	11524	10715	12464	13541	12029	11540	9583	9165	8746		13099
20	75.0091	4091.36	TRUE		Glycolate	C00160	-H(+)	0.51429		75.0091	0.000164977	159	20	75.0091	TRUE	4044	3529	3935	4404	5043	3286	3774	5140	3610	4943	4574	4813	4806	3710	4109	3880	5776	5017	4760	4441	4472	5248	5140	4419	5297	5864	6669	5666	3688	4480	3680	5496		5776
21	78.919	9292.73	TRUE		HBr	C13645	-H(+)	0.73928		78.919	0.000159026	80	21	78.919	TRUE	31574	31006	42635	36511	70040	64680	33482	31347	11449	10632	29720	23952	25187	18431	9174	8916	40376	42307	49615	47210	51737	45596	37356	35662	11748	13850	50826	44902	51045	46549	13618	9778		40376
22	79.9576	13449.1	TRUE		HSO3-	C11481	-H(+)	0.752474		79.9576	0.00011365	215	22	79.9576	TRUE	4576	4360	5756	4414	4231	4092	4572	4603	6542	5015	5050	4896	4664	4418	3918	4840	4613	3204	5197	4572	4063	4947	3779	4551	5675	4753	4968	4744	3874	4392	4450	3365		4613
23	80.9651	9074.88	TRUE		Sulfite	C00094	-H(+)	0.514902		80.9651	0.00024742	35	23	80.9651	TRUE	4490	5548	4048	4570	4306	4066	5097	6196	5036	4513	7557	8038	5326	4272	5579	5244	6562	6294	4619	4672	5595	4913	5718	4802	4767	4670	6583	5575	3321	3234	8264	5394		6562
24	83.0141	9420.02	TRUE		3-Butynoate	C06144	-H(+)	0.75047		83.0141	0.000122472	226	24	83.0141	TRUE	11354	10423	10548	10488	9715	9526	9388	10473	11382	11614	10186	8825	9925	10344	11117	10186	10110	10004	11185	10682	8473	6952	8796	7597	8720	9505	12082	9845	10700	9755	10519	9603		10110
25	83.0245	2089.04	TRUE		Imidazolone	C06195	-H(+)	0.599993		83.0245	0.000525139	17	25	83.0245	TRUE	2249	1738	1795	2200	1788	1635	2148	2333	2076	2085	1254	1683	1925	1816	2246	2083	2532	2150	1583	1526	1767	1411	1662	1519	1670	1964	1509	1933	1479	2383	1989	1737		2532
26	84.0457	4468.39	TRUE		Acetone cyanhydrin	C02659	-H(+)	0.643701		84.0457	0.00015201	154	26	84.0457	TRUE	3770	2572	3057	3764	4702	3084	6310	5387	5468	4582	4417	2966	5032	5260	4377	3670	2609	2937	3233	2933	3806	2816	2820	2486	3601	2431	4064	3583	4131	2827	2891	3114		2609
27	85.0297	59330.7	TRUE		Diacetyl	C00741	-H(+)	0.80111		85.0297	6.75985e-05	227	27	85.0297	TRUE	45292	42901	45824	44320	47170	40017	47986	46807	52879	45760	58730	52798	49727	46108	45501	43696	53477	50844	50943	48097	41901	40526	49431	49838	49552	42884	49151	47400	50462	47649	38605	41481		53477
28	86.025	5782.76	TRUE		Dehydroalanine	C02218	-H(+)	0.38329		86.025	0.000225202	90	28	86.025	TRUE	4611	5022	4650	4169	6519	3883	4329	6210	3883	4170	4228	4640	4262	4628	4601	4098	4906	4864	3996	4963	4827	3069	3580	3883	2988	4081	5159	3898	5173	3618	7050	4464		4906
29	86.0332	4834.72	TRUE		Diacetyl	C00741	[+1]-H(+)	0.457885		86.0332	0.000125288	178	29	86.0332	TRUE	3735	4611	4108	3209	6539	2579	4375	5759	3337	3476	4080	3895	3923	3776	4442	3685	5115	4611	4618	4741	4196	2886	3830	3699	3135	4412	5381	3505	4324	3805	6227	4017		5115
30	87.009	214284	TRUE		Pyruvate	C00022	-H(+)	0.783426		87.009	0.000169854	83	30	87.009	TRUE	61788	59727	74181	63409	68556	61216	61512	55585	71031	64451	80340	67640	56182	52109	72023	71745	56474	57135	80727	75778	64086	60577	66573	64590	58917	59093	68531	66634	71651	72962	78714	76942		56474
31	87.0455	23470.4	TRUE		Butyrate	C00246	-H(+)	0.720566		87.0455	0.0002091	204	31	87.0455	TRUE	11292	10804	9038	7283	6951	9022	7753	9134	8510	8405	7639	7370	10450	9749	8004	8490	6717	5873	8110	7462	8877	8238	7480	7287	8545	7814	7066	7527	8966	8327	9156	8252		6717
32	88.0407	223817	TRUE		L-Alanine	C00041	-H(+)	0.771638		88.0407	0.000124764	228	32	88.0407	TRUE	61894	61578	69135	58587	77002	74483	65059	59990	64900	63427	79458	75035	54856	52554	68600	62963	67207	63291	71353	71995	63918	58840	64513	57684	62264	62612	74612	70260	74661	71592	65991	59859		67207
33	88.9883	2266.13	TRUE		Oxalate	C00209	-H(+)	0.23761		88.9883	0.000161578	34	33	88.9883	TRUE	219	1244	902	1208	569	1251	1417	799	442	1321	1688	1666	1336	333	346	527	1019	617	1104	815	957	938	1111	1127	760	485	693	499	890	583	547	362		1019
34	89.0247	1.42104e+06	TRUE		Glycerone	C00184	-H(+)	0.852111		89.0247	0.000173522	225	34	89.0247	TRUE	1507366	1467736	1521510	1493714	1812214	1792812	1706885	1641821	1463810	1461837	1631055	1606643	1838413	1820404	2227919	2117780	2006133	2008615	4536573	4482783	2230612	2210305	2209994	2179629	2154780	2143354	3345101	3238693	3282670	3316209	3723915	3752319		2006133
35	90.0281	51804	TRUE		Glycerone	C00184	[+1]-H(+)	0.81365		90.0281	0.00014881	212	35	90.0281	TRUE	56793	58190	51350	53840	66687	64393	70337	64141	56878	53287	57534	54118	68831	66055	79584	79263	70744	74312	171096	168098	85922	78669	79237	82502	79844	76887	104077	104299	106643	112320	125623	125160		70744
36	91.0403	2754.76	TRUE		Glycerol	C00116	-H(+)	0.728528		91.0403	0.000242665	33	36	91.0403	TRUE	1835	2339	1854	2763	2265	1695	2144	2694	2267	2467	2248	2940	2432	2767	2054	2044	2354	2041	3601	4101	3034	4061	2246	2338	2857	3185	2993	2238	3158	3054	2924	3623		2354
37	92.996	3574.41	TRUE		Methylglyoxal	C00546	.H/Na-H(+)	0.233432		92.996	0.000124656	93	37	92.996	TRUE	4004	4215	3774	2998	3618	3312	2975	3471	3044	4528	3720	3135	2946	2216	4213	3730	3658	4211	3645	3394	3558	3708	4152	3510	4071	3475	2584	2740	3359	2957	2692	2509		3658
38	93.0348	127388	TRUE		Phenol	C00146	-H(+)	0.866618		93.0348	9.35467e-05	189	38	93.0348	TRUE	473101	428851	290844	251712	214602	197423	403035	374176	334681	287671	569675	493096	437875	387620	394531	366030	251629	255900	293962	277282	334214	306726	195578	185993	356263	335815	306631	293391	349767	349205	373790	352358		251629
39	94.0381	11872.8	TRUE		Phenol	C00146	[+1]-H(+)	0.789127		94.0381	0.000242063	175	39	94.0381	TRUE	30040	28465	19299	17755	15862	13955	26888	25507	23259	18440	38652	31875	27469	25970	25012	24581	20432	17627	20014	18132	21210	19663	12700	13291	25347	21908	23474	21238	24899	25757	28266	24853		20432
40	95.014	26384.7	TRUE		Protoanemonin	C07090	-H(+)	0.432071		95.014	0.000144205	121	40	95.014	TRUE	31974	30439	31209	29876	24121	25355	29201	27099	30216	28528	32678	28845	27318	27147	28554	26972	23030	22999	27842	26514	26376	22543	23744	21373	27500	26089	25099	24079	28530	25062	25297	24647		23030
41	96.9603	1.06644e+06	TRUE		Sulfate	C00059	-H(+)	0.75482		96.9603	7.47248e-05	128	41	96.9603	TRUE	523870	479432	538620	469177	442896	396672	594635	537810	612320	557522	508392	451613	721882	651267	512563	480276	451050	416174	468046	445166	470420	451754	481514	458575	486065	446529	428432	390623	417896	410826	473819	427143		451050
42	96.9694	392937	TRUE		Phosphate	C00009	-H(+)	0.727124		96.9694	0.00040883	119	42	96.9694	TRUE	79268	68686	165879	118592	141530	99535	92118	80816	157246	121767	169552	118562	155749	120531	86684	80409	74720	60059	102190	88517	124141	89096	92786	75469	100232	81808	58471	52889	99932	81833	88452	71929		74720
43	98.0614	2770.27	TRUE		2-Hydroxy-2-methylbutanenitrile	C18796	-H(+)	0.689895		98.0614	0.000144261	68	43	98.0614	TRUE	2014	1585	1551	1600	2151	1359	10596	9234	6075	4825	1461	1718	8871	6908	6554	5900	1779	1033	1722	2093	1958	1217	1108	1542	1545	855	1839	1765	1182	1839	1927	2094		1779
44	100.041	7628.59	TRUE		1-Aminocyclopropane-1-carboxylate	C01234	-H(+)	0.678068		100.041	0.00011223	208	44	100.041	TRUE	6476	6030	7664	6697	9036	8452	9662	9317	10240	8504	12607	12481	7940	6725	7871	9245	5753	5261	4967	4251	5445	4531	5108	4935	6145	6434	6646	7235	4539	3749	6593	6591		5753
45	100.077	1497.22	TRUE		5-Aminopentanal	C12455	-H(+)	0.697235		100.077	0.000171659	28	45	100.077	TRUE	1374	638	403	808	741	1162	464	752	973	691	988	1140	609	1028	831	645	257	249	987	624	580	710	684	671	698	884	750	789	696	257	629	682		257
46	101.025	61869.8	TRUE		2-Oxobutyrate	C00109	-H(+)	0.843806		101.025	0.000185858	47	46	101.025	TRUE	44139	39022	38852	37067	35681	34486	47249	44503	49834	45090	48287	49419	43911	40959	47304	49057	42965	37183	39007	36970	46968	41252	49486	46532	47218	43245	45632	42122	40164	44377	44239	39814		42965
47	101.061	29604.1	TRUE		2-Methylbutyrate	C18319	-H(+)	0.685204		101.061	0.000155066	166	47	101.061	TRUE	8823	7752	8291	7217	8696	8918	11576	10598	9050	8259	8112	6798	10682	9412	7676	7461	6838	6452	8012	8329	8615	8562	6571	6393	7678	7118	9790	7630	8191	6807	9720	8181		6838
48	102.028	2412.5	TRUE		2-Oxobutyrate	C00109	[+1]-H(+)	0.622854		102.028	0.000129619	52	48	102.028	TRUE	1619	1682	1939	1639	1496	1611	1728	1767	2569	1575	2305	2217	1625	1886	1480	2328	1983	1624	1715	1922	1820	1961	1672	2085	1693	1081	1503	1806	1664	1622	2406	1256		1983
49	102.056	80353.2	TRUE		GABA	C00334	-H(+)	0.872094		102.056	0.000167186	228	49	102.056	TRUE	9350	9620	10388	9295	9118	8389	10666	9817	9435	8607	9142	8506	8637	7350	7995	7298	6857	5718	7809	6151	8889	8779	6401	5727	6781	6443	7961	8296	5367	5104	6180	5049		6857
50	103.04	44629.1	TRUE		(R)-3-Hydroxybutanoate	C01089	-H(+)	0.853271		103.04	7.94145e-05	184	50	103.04	TRUE	275978	273761	163976	158042	117233	116166	109825	108703	111083	106733	106148	100741	135000	134732	93822	88133	53551	55845	91759	86145	101752	107596	61130	64953	63602	62320	84641	82128	52001	49973	56368	59943		53551
51	103.059	5945.26	TRUE		GABA	C00334	[+1]-H(+)	0.797484		103.059	0.00039109	101	51	103.059	TRUE	13096	12684	7576	7006	5561	5711	5743	5719	5224	5358	4628	4308	6150	6060	4745	4728	3532	3365	4648	4307	5480	5500	3701	3802	3272	3049	3791	3364	2234	2664	2196	3139		3532
52	104.036	26193.1	TRUE		Serine	C00065	-H(+)	0.493569		104.036	9.46631e-05	152	52	104.036	TRUE	9778	9189	13583	11196	18199	14932	11464	13072	10914	10184	13804	12136	6460	7220	11372	10369	13151	13866	10964	10240	15302	12209	15455	16016	12241	9420	11741	10044	11936	11094	8632	5902		13151
53	105.02	13445.1	TRUE		Glycerate	C00258	-H(+)	0.494004		105.02	9.42868e-05	136	53	105.02	TRUE	4620	3868	3417	2895	3986	3464	3451	2952	2786	2624	3978	3290	2456	3021	2820	2981	4236	4042	3795	2768	3897	3226	4312	2703	2712	2869	3405	3901	4482	3220	3720	3273		4236
54	106.023	617.516	TRUE		Glycerate	C00258	[+1]-H(+)	0.649128		106.023	0.000256174	9	54	106.023	TRUE	65	378	471	77	208	439	261	322	427	234	1	177	25	16	98	1	185	125	242	117	1	1	413	490	96	201	334	213	320	1	149	277		185
55	107.05	24001.1	TRUE		4-Cresol	C01468	-H(+)	0.83463		107.05	7.86059e-05	166	55	107.05	TRUE	22461	22500	22149	20917	18028	17070	22899	23816	44883	36934	26781	21320	31275	30136	23533	20583	17192	19056	81053	79335	103610	95720	19770	17830	37818	37103	44845	42508	47627	46564	61403	57621		17192
56	108.013	1561.86	TRUE		Hypotaurine	C00519	-H(+)	0.271579		108.013	7.89444e-05	38	56	108.013	TRUE	766	225	1153	781	968	752	781	442	537	768	866	1008	642	486	883	392	1498	1698	261	1550	1053	945	954	608	971	952	1221	831	786	533	437	1399		1498
57	108.046	20915.3	TRUE		2-Aminophenol	C01987	-H(+)	0.677799		108.046	8.60814e-05	140	57	108.046	TRUE	10973	9087	7329	6709	8981	8247	9886	11015	10868	8341	9213	8808	12063	11984	10191	10093	7385	7042	7840	8208	7756	6963	9127	6205	7944	7055	7859	8077	6767	6753	9502	7948		7385
58	109.03	36740.7	TRUE		Quinol	C00530	-H(+)	0.809539		109.03	5.83095e-05	169	58	109.03	TRUE	29856	26896	31315	29573	24676	23034	33628	32564	27894	27299	28683	26868	25034	25797	30767	28522	21132	19551	34475	28676	22722	20373	19336	20599	30053	27228	25881	20452	26493	29901	29429	27094		21132
59	110.025	16629.2	TRUE		2,5-Dihydroxypyridine	C01059	-H(+)	0.612529		110.025	0.000129224	79	59	110.025	TRUE	8422	7338	7516	6178	6410	5815	8027	5643	7313	6855	8305	6514	7541	8587	6682	6550	6478	5704	7564	6184	6938	6843	5389	4885	6463	6232	6007	6135	6296	5218	7038	6522		6478
60	110.036	6018.19	TRUE		Cytosine	C00380	-H(+)	0.681376		110.036	0.00049637	93	60	110.036	TRUE	3133	3104	4008	3223	3712	2961	3296	2195	3623	3934	3511	2912	3321	3773	2845	2638	2857	2637	4155	4369	2642	2445	2249	2417	2818	2709	2664	3397	2899	3306	2825	2486		2857
61	110.073	13990.2	TRUE		Histamine	C00388	-H(+)	0.47638		110.073	0.000101264	46	61	110.073	TRUE	5645	5314	11605	11334	13051	12757	8898	7958	8780	10387	10311	9141	7244	9186	7652	8060	7586	8555	7149	8942	10905	10202	8314	9540	8821	8060	7390	8724	7276	7618	5999	6708		7586
62	111.02	77610.3	TRUE		Uracil	C00106	-H(+)	0.845356		111.02	0.000218645	228	62	111.02	TRUE	29333	28264	29668	25397	29939	23229	30334	26698	28310	26310	31862	31247	30236	27590	30465	29242	20985	18108	31454	30783	24730	24973	19748	20102	24704	24014	27351	26519	23085	23930	24594	22120		20985
63	112.023	8550.76	TRUE		Uracil	C00106	[+1]-H(+)	0.799775		112.023	0.000169063	147	63	112.023	TRUE	1728	1940	2539	2183	2286	2174	2094	2406	1825	1496	2254	2297	1345	1910	1667	1628	2277	1586	1600	1690	1484	1499	1422	883	972	1257	2397	1703	1784	1893	1486	1830		2277
64	112.041	7845.13	TRUE		1-Pyrroline-2-carboxylate	C03564	-H(+)	0.774717		112.041	0.000158689	147	64	112.041	TRUE	2297	2403	2214	2191	2746	2330	3405	3356	2762	2186	2532	2661	3551	2983	2810	2564	2564	2547	2355	1922	2920	1816	2381	2216	1715	2547	2308	2556	1820	2096	2950	2511		2564
65	112.052	133578	TRUE		Creatinine	C00791	-H(+)	0.735587		112.052	9.09762e-05	124	65	112.052	TRUE	10986	10804	20386	19067	27738	25878	33116	29589	36828	39854	48376	45902	58708	56920	56948	55994	14504	13945	35508	35169	36600	33743	41090	38061	39467	38109	41634	41115	59297	50626	59229	54200		14504
66	113.025	88140	TRUE		Oxopent-4-enoate	C00596	-H(+)	0.846726		113.025	0.000112329	228	66	113.025	TRUE	100037	100122	109547	100187	90787	83599	113231	104128	115306	113900	132987	130582	110050	106271	113527	113716	137044	133538	116844	111734	111156	110811	133688	135098	107767	98474	122959	112522	114200	117177	90605	88777		137044
67	113.036	32708.4	TRUE		Hydrouracil	C00429	-H(+)	0.817541		113.036	0.000153337	179	67	113.036	TRUE	12176	11437	13408	12895	12708	10789	11783	11215	13050	11998	16033	15292	12032	11920	13792	12806	15958	14803	13700	12024	13517	13091	14518	15327	12181	10463	14041	13872	12304	12560	10723	10602		15958
68	113.055	7683.8	TRUE		Creatinine	C00791	[+1]-H(+)	0.733021		113.055	0.000288837	103	68	113.055	TRUE	1302	1448	2140	1819	2680	2438	2308	2063	2416	2849	2903	3422	3374	3645	3244	3599	1831	1259	2255	2239	2252	2392	2214	2621	2398	1831	2770	2725	4042	3302	3096	3420		1831
69	113.061	7773.69	TRUE		2-Oxepanone	C01880	-H(+)	0.827886		113.061	0.000333068	94	69	113.061	TRUE	2918	2333	3452	2630	3266	2635	3117	3926	3499	3116	3682	2425	4012	3898	3494	3871	2728	2246	2662	2580	3239	2390	3164	2117	2754	2875	2783	3076	2432	2810	3718	2364		2728
70	114.02	8997.42	TRUE		Maleamate	C01596	-H(+)	0.740313		114.02	0.000138038	128	70	114.02	TRUE	1584	1519	1576	789	2521	2406	1570	1168	1439	1495	1580	1599	1662	1971	1701	1610	1458	2119	1948	2002	2203	1931	2140	1961	1668	2068	1444	1461	2304	1611	1230	1937		1458
71	114.039	3920.97	TRUE		Hydrouracil	C00429	[+1]-H(+)	0.797235		114.039	0.000586246	54	71	114.038	TRUE	4080	3260	2819	2142	3933	3337	3593	3390	3079	2893	3721	3446	3026	2486	3218	3012	3361	3737	4249	3655	3908	2979	4330	4530	3503	3285	4125	3410	3887	4271	4045	4809		3361
72	114.056	133620	TRUE		L-Proline	C00148	-H(+)	0.865853		114.056	0.00011736	228	72	114.056	TRUE	73938	67628	88055	77975	106673	97169	114183	108510	103676	89678	118465	113027	83719	75565	96340	87317	105215	96563	84103	73931	100109	92650	83723	81190	91101	86467	103758	98660	92623	86790	86038	80062		105215
73	115.004	133885	TRUE		Fumarate	C00122	-H(+)	0.626184		115.004	8.24621e-05	169	73	115.004	TRUE	7342	7211	20814	13606	30126	15010	9059	5760	25372	15470	30310	15032	17376	11791	9481	6771	6783	6056	12909	7609	17905	10166	12087	9092	10910	7753	9553	7901	12392	6224	10433	7380		6783
74	115.04	23250	TRUE		2-Ketovaline	C00141	-H(+)	0.850737		115.04	5.05964e-05	222	74	115.04	TRUE	28564	26439	29339	32118	30168	32219	34459	33239	28880	24665	26386	25773	29614	28868	31332	28480	24247	22750	23838	22229	31789	30327	27314	30616	23981	24167	30935	28798	26462	26252	30969	29509		24247
75	115.06	9139.01	TRUE		L-Proline	C00148	[+1]-H(+)	0.78347		115.06	0.000147592	220	75	115.06	TRUE	5122	5584	6332	6900	7870	6854	9435	8143	7365	6704	7727	7547	7649	6368	6116	7211	7462	6949	6537	5414	9114	7030	6443	6026	6154	5760	8215	7234	5777	6552	5903	5693		7462
76	116.007	5924.22	TRUE		Fumarate	C00122	[+1]-H(+)	0.777286		116.007	0.000177892	66	76	116.007	TRUE	313	262	1261	346	1346	421	335	90	1141	450	1789	870	701	642	122	307	27	199	232	364	349	519	638	1	198	39	162	368	84	62	640	56		27
77	116.036	12324.6	TRUE		L-2-Amino-acetoacetate	C03508	-H(+)	0.808511		116.036	0.000138728	218	77	116.036	TRUE	19283	19103	26601	22047	25071	23519	23799	20688	26163	25789	17376	16826	25064	23160	20928	19781	9777	8576	18695	18546	28058	25266	9304	8985	21170	19570	26054	24236	11492	10529	12155	11661		9777
78	116.072	336780	TRUE		L-Valine	C00183	-H(+)	0.878671		116.072	9.33095e-05	228	78	116.072	TRUE	887300	842292	798937	738449	764775	732773	852892	789869	638954	592691	576966	539652	720490	672358	531209	496955	514146	480894	388318	362623	599986	570527	630868	590974	393207	384290	420644	398372	349242	343123	342468	329826		514146
79	117.019	154336	TRUE		Succinate	C00042	-H(+)	0.799593		117.019	0.000109659	219	79	117.019	TRUE	9263	7602	11091	7276	14326	9044	9769	7154	12341	9039	12667	9960	13918	11419	10091	9612	6392	5481	12851	9380	10477	7082	7607	7594	9608	7918	8066	8036	11352	8536	11405	8716		6392
80	117.075	21306.4	TRUE		L-Valine	C00183	[+1]-H(+)	0.823639		117.075	0.000162553	224	80	117.075	TRUE	52685	48765	48621	46221	50421	44601	47340	47083	38815	35894	35092	33334	43414	40640	35219	31239	32616	29018	28041	24568	38605	35822	38825	36447	27203	24771	28583	28615	23095	21751	22120	21834		32616
81	118.023	7264.97	TRUE		Succinate	C00042	[+1]-H(+)	0.74984		118.023	0.000107858	85	81	118.023	TRUE	602	418	723	469	341	575	471	497	598	749	700	586	539	742	714	580	121	589	401	373	374	293	541	715	443	417	825	465	998	853	213	662		121
82	118.051	33740.9	TRUE		L-Threonine	C00188	-H(+)	0.642015		118.051	0.000126737	196	82	118.051	TRUE	18489	16200	26333	22350	25849	23165	26166	26734	26819	24390	30780	29727	26766	25564	23942	18313	24935	27463	27143	27316	30433	31106	46565	46304	21374	21786	26361	25953	31843	33230	24146	24349		24935
83	118.942	34138.7	TRUE		Sulfate	C00059	.H/Na-H(+)	0.363694		118.942	0.000387895	13	83	118.942	TRUE	54489	42436	27701	23787	36755	29927	39120	28812	36248	27967	22885	19951	28523	24959	27374	23334	32892	31806	24889	23377	23678	20120	21357	19375	25647	22491	20021	18126	24100	22604	21550	18247		32892
84	118.981	55537.9	TRUE		Mercaptopyruvate	C00957	-H(+)	0.521708		118.981	0.000111181	164	84	118.981	TRUE	120103	110889	122011	106291	99588	90661	123694	117563	128727	120023	149235	135970	126858	118649	123810	111555	143011	135992	130071	116192	124075	113147	146264	136045	121545	106736	130251	115148	126217	122417	102809	91692		143011
85	119.05	58956.1	TRUE		Phenylacetaldehyde	C00601	-H(+)	0.761418		119.05	7.22342e-05	227	85	119.05	TRUE	32574	30497	22179	18928	24867	21689	30553	29217	30918	28116	38495	36294	33423	34389	28052	27375	30561	30902	24185	24784	29877	30533	34005	30277	29108	26521	25855	27653	21349	22482	24075	26088		30561
86	120.013	2630.59	TRUE		L-Cysteine	C00097	-H(+)	0.720386		120.013	0.000142829	45	86	120.013	TRUE	700	492	543	615	613	780	554	504	396	607	537	495	706	423	572	581	774	955	870	821	787	611	669	544	837	1320	935	1064	382	718	655	1026		774
87	120.039	1535.08	TRUE		Purine	C15587	[+1]-H(+)	0.549271		120.039	0.000160624	9	87	120.039	TRUE	2256	2258	2068	2721	2325	2203	2670	2561	2304	2319	3502	2880	2507	2019	2224	1692	2139	2448	2782	2262	3143	2980	2240	2742	1742	2904	3064	2654	2581	3209	2846	2347		2139
88	120.054	6396.17	TRUE		Phenylacetaldehyde	C00601	[+1]-H(+)	0.76202		120.054	0.000183618	126	88	120.054	TRUE	3717	3138	2386	2797	2318	2309	3087	3344	3262	3120	4294	4683	4065	3787	3119	2646	2918	2596	2395	3330	3328	3610	2990	3335	2761	3239	2164	2541	2535	2791	3709	3171		2918
89	120.996	5757.81	TRUE		3-Mercaptolactate	C05823	-H(+)	0.523176		120.996	0.000222463	162	89	120.996	TRUE	7117	7405	9346	6883	5601	5982	7346	6812	7854	7769	10155	8434	7565	7651	9490	7464	9919	8859	7146	7196	8062	5999	9705	8528	7698	6666	8203	7841	7349	6989	7404	6250		9919
90	121.03	95741.7	TRUE		Benzoate	C00180	-H(+)	0.799857		121.03	8.97218e-05	192	90	121.03	TRUE	108196	99399	98161	88954	77089	71101	258431	236393	159965	143207	95113	86691	371875	335960	182652	168304	63428	61823	94384	89825	81103	72484	57309	57643	91033	88794	74809	68829	88846	87933	119842	114364		63428
91	121.04	17510.2	TRUE		Vitamin PP	C00153	-H(+)	0.725419		121.04	0.000730532	194	91	121.04	TRUE	15080	13324	15379	14614	11749	10135	28583	27524	20562	18547	13850	13797	41110	37835	21952	18393	10186	9582	13332	12221	12286	10208	8989	8856	12783	11683	11416	10196	12780	11732	16730	16090		10186
92	122.025	13041.4	TRUE		Niacin	C00253	-H(+)	0.753542		122.025	0.000142396	88	92	122.025	TRUE	6783	5020	5773	5453	5762	5028	5133	5550	4419	5592	4880	4145	7135	6822	5709	5632	5888	5500	4310	3882	5108	3978	5164	3898	3327	5207	4486	4583	4558	4033	4490	4972		5888
93	122.034	10331.1	TRUE		Benzoate	C00180	[+1]-H(+)	0.676986		122.034	0.000730696	115	93	122.034	TRUE	10625	8941	9216	8498	7562	6701	21906	19030	13744	12590	8015	8173	29184	27810	14235	13129	4992	5224	8815	6974	7457	6087	5817	4837	8037	7278	6216	6392	8397	7420	10848	9953		4992
94	124.008	4.6203e+06	TRUE		Taurine	C00245	-H(+)	0.906738		124.008	0.000139124	226	94	124.008	TRUE	331169	318080	518739	437267	584024	517411	411903	390489	539840	443771	471411	387826	384732	329848	428920	389871	461840	451467	687853	644794	459468	417089	497999	474278	539213	505133	488391	457772	547038	509375	434166	410510		461840
95	124.991	61046.7	TRUE		Isethionate	C05123	-H(+)	0.690157		124.991	0.000113019	171	95	124.991	TRUE	56103	49279	48276	43638	58770	50383	43962	36997	45474	39697	61204	50899	40187	32198	50852	44480	55556	56065	54004	47442	45338	42270	64282	61650	55767	50301	59787	51176	74337	66266	56581	50781		55556
96	125.011	128340	TRUE		Taurine	C00245	[+1]-H(+)	0.868215		125.011	0.000264846	156	96	125.011	TRUE	11982	10686	17431	15734	17349	16292	12915	12329	15225	13182	16658	12816	11598	10202	15271	12141	14169	15657	21156	19820	14628	13415	15185	16218	16293	15319	17185	13179	17519	16370	15312	13025		14169
97	125.025	54406.5	TRUE		Pyrogallol	C01108	-H(+)	0.803365		125.025	0.000102328	168	97	125.025	TRUE	32754	29806	29957	25168	26285	24020	29819	27884	32463	27093	38473	30230	27298	24651	33324	28328	25667	26985	27817	26849	25332	24572	30583	26355	28986	24819	30305	28081	25653	23960	26707	24404		25667
98	125.036	21106.9	TRUE		Thymine	C00178	-H(+)	0.761044		125.036	0.000215984	165	98	125.036	TRUE	10492	9580	9509	8335	9799	8846	9399	8057	10418	9668	10554	8893	9200	8274	9864	7998	8292	8505	10356	7851	8595	6856	9323	9646	8777	8326	8723	8235	8443	8313	8470	7995		8292
99	125.995	2699.94	TRUE		Isethionate	C05123	[+1]-H(+)	0.831347		125.995	0.000565391	21	99	125.995	TRUE	1457	1644	1123	1169	1837	1829	1666	1586	1911	1117	1520	1752	1091	1295	1240	1178	2149	1355	2231	2306	1498	1344	1598	1762	1259	1596	2271	1290	2351	2769	1791	1853		2149
100	126.039	3591.18	TRUE		Thymine	C00178	[+1]-H(+)	0.753409		126.039	0.00108934	36	100	126.039	TRUE	1335	1174	905	951	1061	918	1039	625	1008	914	1565	830	1253	895	1109	1106	1290	773	1070	1453	1163	781	1046	796	1352	986	645	987	777	1449	796	926		1290
101	126.056	6006.7	TRUE		delta1-Piperideine-6-L-carboxylate	C00450	-H(+)	0.635914		126.056	0.000154071	166	101	126.056	TRUE	3495	3005	2899	2968	2840	2752	3028	2867	3203	3807	2959	3184	3336	3743	3548	3688	2338	2571	4416	2899	2575	2671	2596	3159	2719	3208	2945	2562	3121	4031	3064	2961		2338
102	126.905	19113.4	TRUE		Hydroiodic acid	C05590	-H(+)	0.714419		126.905	0.000115739	154	102	126.905	TRUE	36997	35803	52458	48026	58532	51401	49126	43959	66819	56151	57921	50533	53451	42336	60301	60542	39629	37873	132648	131752	35131	33568	53365	55671	32749	27604	42458	35908	32287	33211	43225	36551		39629
103	127.052	33983.5	TRUE		Dihydrothymine	C00906	-H(+)	0.894313		127.052	9.15848e-05	227	103	127.052	TRUE	32077	29093	54875	41879	51512	44099	42767	40464	40753	40295	39568	32834	26173	23132	39297	33916	43079	40401	38682	30735	42452	38771	42486	39841	42516	39136	41611	38549	35122	30431	30417	27983		43079
104	128.018	1468.4	TRUE		Barbiturate	C00813	[+1]-H(+)	0.770613		128.018	0.000161317	15	104	128.018	TRUE	1104	581	908	131	1039	1192	761	1112	738	667	846	587	1162	859	449	1105	844	748	781	923	1286	737	471	715	833	837	1167	943	721	898	1217	1227		844
105	128.036	149107	TRUE		4-Oxoproline	C01877	-H(+)	0.902105		128.036	0.000102719	228	105	128.036	TRUE	54156	52142	72210	59819	78017	68441	71762	66969	73458	68878	67164	58523	68177	62045	74976	70871	63717	58640	68758	65239	66986	59321	72888	65632	82075	73414	69763	60661	61372	62132	60236	58627		63717
106	128.072	8939.57	TRUE		L-Pipecolate	C00408	-H(+)	0.667338		128.072	0.000167694	218	106	128.072	TRUE	4162	4708	6226	5499	5672	6433	8378	7647	5370	5195	6110	5431	5930	5222	7170	5798	6402	6325	6228	6336	7005	6404	6104	5138	5039	6321	6905	5970	7152	6657	7381	7105		6402
107	129.02	61692.5	TRUE		2,5-Dioxopentanoate	C00433	-H(+)	0.766156		129.02	9.37135e-05	228	107	129.019	TRUE	34666	29499	26463	23534	29579	26695	27670	25823	32662	31124	27989	25832	28843	27191	29075	27167	28504	25229	32587	29858	27497	26103	29769	28298	31304	29139	27290	28433	27428	25820	30265	27433		28504
108	129.039	11023.4	TRUE		4-Oxoproline	C01877	[+1]-H(+)	0.769298		129.039	0.000406994	217	108	129.039	TRUE	5250	4255	5837	4458	5743	4890	4621	5338	5656	4922	5369	3947	5181	4491	5191	5484	4756	4563	6199	4721	5314	5060	5936	4567	5984	6023	5333	6314	4482	4344	4533	3784		4756
109	129.056	91873.9	TRUE		2-Oxoisocaproate	C00233	-H(+)	0.83253		129.056	0.000122638	226	109	129.056	TRUE	136099	124980	158397	145286	149148	143004	215997	206509	131363	120865	94262	87210	165665	153476	131710	123277	90235	87389	173103	158656	176853	179771	114496	106435	122859	121193	177359	171704	127451	123804	184189	177058		90235
110	129.103	4701.46	TRUE		N-Acetylputrescine	C02714	-H(+)	0.857769		129.103	0.000165274	64	110	129.103	TRUE	1422	1188	1506	1156	1069	1347	1262	1197	1314	1135	1114	1500	1436	1424	1480	1036	1585	1518	943	1122	1238	1036	950	1222	668	1023	1297	1433	1221	1196	1392	811		1585
111	130.023	3915.9	TRUE		2,5-Dioxopentanoate	C00433	[+1]-H(+)	0.600486		130.023	0.000180336	57	111	130.023	TRUE	1574	2018	1940	2172	2405	1386	1878	2050	2634	1917	1777	1751	2262	1991	2137	2082	1429	1807	1793	1716	1774	1888	1853	1731	2243	1508	2276	1990	2588	2390	1822	1544		1429
112	130.051	30794.9	TRUE		5-Aminolevulinate	C00430	-H(+)	0.820689		130.051	0.000178142	228	112	130.051	TRUE	14512	13257	11060	11273	12917	10157	15739	13874	13912	12654	16181	15529	13267	11335	15275	13789	14655	15440	16070	14940	16281	15721	14986	14186	16855	16215	19140	19240	15420	14750	14882	14093		14655
113	130.062	42441.1	TRUE		Creatine	C00300	-H(+)	0.380748		130.062	0.000154862	102	113	130.062	TRUE	14655	14640	15941	14802	17951	18224	17921	17926	17094	13727	15994	13673	14153	14151	16916	15792	17456	15116	17202	18320	19074	18207	18188	19689	14110	11451	20007	19234	16691	16461	17471	16697		17456
114	130.087	824218	TRUE		L-Leucine	C00123	-H(+)	0.875738		130.087	8.89194e-05	228	114	130.088	TRUE	1594811	1513184	1706885	1566248	1481022	1384769	1807559	1683067	1281949	1171958	1018016	942066	1639827	1513468	938114	865001	926937	880739	786666	736869	1216479	1149480	1075039	1004165	901466	862781	865672	822188	577181	543451	717072	685946		926937
115	131	3607.58	TRUE		Oxaloacetate	C00036	-H(+)	0.326292		131	0.000500647	7	115	131	TRUE	4896	4201	4022	4427	4037	3803	3736	3361	3833	3554	3272	3234	3378	3413	3845	3819	4256	4363	4358	3415	3313	3820	4032	2822	3313	3120	3908	3251	3720	3358	3525	3684		4256
116	131.024	1907.07	TRUE		Imidazole acetaldehyde	C05130	.H/Na-H(+)	0.61994		131.024	0.000627946	10	116	131.024	TRUE	1774	1854	1232	1658	1569	1821	1665	1604	1159	1725	1132	1752	1452	1517	2185	2432	1911	2061	4058	4300	1739	2135	1929	2141	2040	1684	2767	2530	2800	3193	2696	3202		1911
117	131.035	33510.6	TRUE		Glutarate	C00489	-H(+)	0.703692		131.035	0.000176459	227	117	131.035	TRUE	11522	11446	11200	9723	9863	9209	13232	12396	12872	11815	13229	11623	15184	13421	13148	12691	12818	11869	15160	15227	11708	9831	12523	13754	11756	10880	10538	12621	12863	11807	10615	11050		12818
118	131.046	40015	TRUE		L-Asparagine	C00152	-H(+)	0.665924		131.046	0.000118832	181	118	131.046	TRUE	4465	3849	5371	4763	10237	8748	5785	4796	4725	3901	5311	4964	3795	3719	5680	3899	5288	5661	6396	6505	5977	6232	6039	6579	4793	3665	4667	4988	6840	4850	3209	3506		5288
119	131.071	37698.6	TRUE		6-Hydroxyhexanoate	C06103	-H(+)	0.863751		131.071	0.000181852	194	119	131.071	TRUE	49869	42506	36898	35547	27967	29606	33424	32101	41727	39248	31665	31725	36768	34642	38556	38027	40594	38265	47267	44303	60209	58426	51920	50897	43947	44584	53907	49964	43981	44577	39526	38837		40594
120	131.083	121554	TRUE		L-Ornithine	C00077	-H(+)	0.784818		131.083	0.000176194	123	120	131.083	TRUE	40620	34744	51588	46774	91627	72805	47654	42643	38317	34585	55086	46977	34244	32289	32810	32124	50939	49377	48459	43897	66742	53481	54133	48170	38292	34803	40374	37630	43429	40048	34767	30476		50939
121	131.091	68136.8	TRUE		L-Leucine	C00123	[+1]-H(+)	0.851114		131.091	0.000232628	213	121	131.091	TRUE	100528	91427	119591	113382	101041	101125	116336	112060	83369	81693	74389	68696	100411	96740	65445	65789	70500	66699	55271	50350	87730	82361	80159	76748	62307	60822	69215	60645	43493	41431	52346	48590		70500
122	132.013	1864.14	TRUE		Oxalurate	C00802	[+1]-H(+)	0.45128		132.013	0.000208436	24	122	132.013	TRUE	1962	1776	1661	1639	1208	957	1557	2166	1425	1271	791	775	1454	1439	1112	1122	1900	1893	1569	1677	882	755	1147	844	844	1119	766	1199	1003	1389	957	665		1900
123	132.03	119524	TRUE		L-Asp	C00049	-H(+)	0.891772		132.03	9.62693e-05	140	123	132.03	TRUE	1504	1321	5694	3530	7604	3014	1504	1710	4374	2049	7029	3674	4176	3643	1641	1460	2402	1052	2917	1767	3635	2106	1842	1290	2638	1642	1370	1547	2341	2518	2553	1632		2402
124	132.067	4588.98	TRUE		N-Hydroxy-L-valine	C20313	-H(+)	0.688497		132.067	0.000228719	91	124	132.067	TRUE	2580	2509	2805	2401	3385	2420	3508	3218	3069	2797	2848	3966	3961	3094	3351	3579	3276	2431	2480	1898	2939	2654	3402	3589	2213	2928	2323	3056	2729	3244	2237	2216		3276
125	132.075	3405.6	TRUE		6-Hydroxyhexanoate	C06103	[+1]-H(+)	0.764551		132.075	0.000202328	79	125	132.075	TRUE	3903	3949	3044	3027	3255	2519	2935	3223	3096	3380	2964	3553	2832	3193	3366	2700	4086	2970	2932	3053	4831	4635	4089	3728	3491	3914	3390	4340	3814	3625	2734	3263		4086
126	132.086	7732.59	TRUE		L-Ornithine	C00077	[+1]-H(+)	0.622072		132.086	0.00015656	57	126	132.086	TRUE	2977	2691	3868	3405	5986	4932	3264	3147	2390	2325	4016	4711	2277	2539	2538	2622	3892	2988	3072	3594	3935	3591	3748	3845	3058	2473	2772	2631	2809	3560	2787	2464		3892
127	133.014	257584	TRUE		Malate	C00149	-H(+)	0.325847		133.014	9.99389e-05	56	127	133.014	TRUE	10640	4633	61362	25298	105165	29277	17213	10428	61583	23601	98933	26039	50704	23476	16927	10566	11452	5772	28863	13409	57000	17415	25559	11147	28924	13838	20689	9887	37421	16808	26514	11639		11452
128	133.051	14289.1	TRUE		Thyminose	C01801	-H(+)	0.765338		133.051	0.00015522	163	128	133.051	TRUE	48393	47626	5392	4537	5858	4422	7306	5711	5827	5995	34879	31257	4994	5152	5680	4894	5480	5649	5166	4551	6342	5325	6558	8590	6415	6173	7571	7466	5297	5402	5563	5734		5480
129	134.018	15112.5	TRUE		Malate	C00149	[+1]-H(+)	0.572491		134.018	0.000217585	93	129	134.018	TRUE	1118	725	3193	1660	5535	2019	1237	975	3527	1787	5453	2318	2893	1800	2084	993	1364	809	1885	1111	3484	1782	1128	1247	2074	1070	1256	972	2295	730	1702	895		1364
130	134.047	249618	TRUE		Adenine	C00147	-H(+)	0.850426		134.047	8.81224e-05	31	130	134.047	TRUE	97740	96541	172461	158822	160966	142200	98987	102113	145401	144048	181357	175687	145014	154495	100991	110734	81198	82818	102531	102188	113232	108731	93495	93929	115735	122323	93397	106033	121427	116625	112898	120045		81198
131	134.061	34514.7	TRUE		2-Phenylacetamide	C02505	-H(+)	0.708598		134.061	4.24264e-05	70	131	134.061	TRUE	15812	14046	22257	21017	19766	17721	18321	18342	20875	19928	21357	19516	19957	21415	17654	16372	14849	15060	18051	18863	18288	17376	19052	16757	17513	18532	16321	16532	18034	16310	16614	16494		14849
132	135.031	78735.4	TRUE		Purine-6-ol	C00262	-H(+)	0.85232		135.031	0.00031465	227	132	135.031	TRUE	10431	8368	13264	10935	15972	13197	11647	10554	10614	9041	17630	14623	10908	9426	13562	11104	13007	11066	12506	12174	14455	13117	14742	14344	15354	11297	17949	13412	20686	17428	15678	13578		13007
133	135.045	283777	TRUE		4-Hydroxyphenylacetaldehyde	C03765	-H(+)	0.783067		135.045	0.000120904	227	133	135.045	TRUE	75242	77083	68325	69562	83533	83755	119141	120029	126234	122908	137673	128932	171853	165326	122019	119510	66430	67260	80700	80326	98158	103700	60071	61637	134339	124304	118899	117431	79216	81172	142743	144070		66430
134	136.001	1380.28	TRUE		Maleamate	C01596	.H/Na-H(+)	0.599481		136.001	0.000260768	9	134	136.001	TRUE	3108	2869	2651	2473	1678	1632	677	488	562	1031	909	312	375	377	478	942	3816	3176	1157	679	754	754	1029	578	519	628	468	575	421	429	544	573		3816
135	136.035	5300.19	TRUE		Purine-6-ol	C00262	[+1]-H(+)	0.738884		136.035	0.000590688	53	135	136.035	TRUE	1794	1128	1757	1558	1703	1547	1585	1506	1722	1563	2060	1719	1619	1548	2010	1578	1505	1361	1751	1707	1742	1308	1487	1400	1949	1438	1789	1428	1902	1850	2394	2027		1505
136	136.04	12068.3	TRUE		Vitamin L1	C00108	-H(+)	0.61367		136.04	0.000178329	141	136	136.041	TRUE	6776	5903	6010	6040	6855	5375	7401	7674	5900	6969	6943	5305	8459	8804	6912	6571	6206	5209	5288	6555	5702	4371	4959	5274	6689	5464	5040	4688	5816	5646	5453	4921		6206
137	136.049	27352.6	TRUE		4-Hydroxyphenylacetaldehyde	C03765	[+1]-H(+)	0.765552		136.049	7.00476e-05	173	137	136.049	TRUE	8394	9241	7580	9218	9927	8843	12781	12307	12635	13810	14871	13425	16549	17113	13174	11970	6763	7678	8091	9615	9068	9948	6749	6814	13560	12385	12620	10856	8343	9569	15408	13596		6763
138	136.077	8549.69	TRUE		Tyramine	C00483	-H(+)	0.684623		136.077	0.000353553	76	138	136.077	TRUE	1366	1442	1488	926	1703	1604	2778	2501	2448	1946	1755	1925	2713	3201	1579	2137	1338	957	1166	1258	1288	1413	1269	1091	1494	1414	1511	1293	1073	1311	1635	1811		1338
139	137.061	23713.2	TRUE		Tyrosol	C06044	-H(+)	0.799617		137.061	0.000221512	78	139	137.061	TRUE	11709	11988	10969	11766	11818	10683	11281	11520	11292	10409	11400	10547	11595	10953	9541	10471	10477	9901	8948	8969	9997	7975	9250	8211	9194	8712	9405	9298	10017	9218	10853	9980		10477
140	138.02	20587	TRUE		PNP	C00870	-H(+)	0.243226		138.02	0.00030739	12	140	138.02	TRUE	16441	17373	15412	14368	16990	15411	20790	20814	16250	17734	13808	11547	27720	30091	15253	17115	16786	16606	13267	14503	14911	14134	12321	11648	14243	12533	13659	14179	12192	11569	16025	15514		16786
141	138.029	62502.9	TRUE		4-Hydroxybenzoate	C00156	[+1]-H(+)	0.694325		138.029	0.000232451	3	141	138.029	TRUE	63123	62486	59256	56719	59059	55968	61827	61805	59679	61788	54026	52874	57533	55039	59574	57077	56782	53404	55436	53604	57387	52126	48912	49062	55376	51620	50828	46503	54491	48788	56833	55101		56782
142	138.056	18741.2	TRUE		Gabaculine	C12110	-H(+)	0.722723		138.056	0.000160724	164	142	138.056	TRUE	10656	11680	9223	9006	8552	8840	9226	9238	9213	9523	8824	7980	9116	8239	10646	9433	6887	7493	8471	8403	7891	6963	7634	8691	7760	7448	9180	8242	7622	6487	9358	7768		6887
143	139.024	2.05744e+06	TRUE		PNP	C00870	[+1]-H(+)	0.340711		139.024	2.12132e-05	2	143	139.024	TRUE	1967776	1769926	1910048	1761320	1737766	1500974	1812013	1715986	1904357	1751492	1849178	1646384	1746445	1597861	1826908	1765614	1822700	1601384	1617285	1502906	1727097	1470993	1701011	1452854	1790751	1591971	1635469	1490036	1546601	1352878	1749430	1510597		1822700
144	139.976	3890.95	TRUE		Carbamoyl phosphate	C00169	-H(+)	0.376759		139.976	0.000180398	46	144	139.976	TRUE	6380	5988	5294	5934	4993	4998	4805	5338	4449	5472	5118	5800	4546	5703	4112	5503	4380	5717	4172	5317	3561	4535	4126	4173	3911	5420	4452	5569	4073	3896	5211	5912		4380
145	140.012	70178.7	TRUE		Phosphoethanolamine	C00346	-H(+)	0.167359		140.012	8.81287e-05	19	145	140.012	TRUE	19424	15911	69529	46055	63513	38171	26125	24118	58648	39910	78239	50471	57020	39163	31671	27322	25322	19520	33692	26963	46273	30779	34776	27586	39696	28869	30542	26617	44983	35658	36711	31173		25322
146	140.083	3055.43	TRUE		L-Histidinol	C00860	-H(+)	0.810813		140.083	0.00015551	65	146	140.083	TRUE	519	909	634	597	631	492	585	816	636	554	515	884	968	675	662	763	595	459	551	565	838	527	634	612	700	717	500	556	363	498	519	318		595
147	141.067	8815.08	TRUE		Ectoine	C06231	-H(+)	0.766636		141.067	0.000184514	149	147	141.067	TRUE	2513	1595	2237	2904	2371	2269	3131	2375	2323	2285	3042	2958	1631	2542	2274	1700	2643	2770	1826	1964	1882	1872	2506	1634	1317	2011	1910	2024	1875	1535	1519	1789		2643
148	141.092	8755.38	TRUE		4-Ene-VPA	C16648	-H(+)	0.750795		141.092	0.000145465	137	148	141.092	TRUE	4703	3635	3457	3801	3001	3040	4611	3628	3977	3940	4215	3110	6421	5781	3555	3431	3012	2602	3323	3859	3598	3517	4472	3362	4203	4333	4923	4293	3930	3997	4269	4313		3012
149	142.066	20330.3	TRUE		1-Naphthylamine	C14790	-H(+)	0.891191		142.066	0.000205969	224	149	142.066	TRUE	36685	32149	34692	32434	35627	32616	32966	34137	31494	29147	32821	28500	29081	27756	34460	30901	38205	35036	39864	32791	35888	35153	49034	47907	29132	25569	30956	28414	31782	31253	27238	27867		38205
150	142.087	4599.72	TRUE		Crotonobetaine	C04114	-H(+)	0.83999		142.087	0.000155506	90	150	142.087	TRUE	2391	2579	2594	2577	2521	2733	2780	3130	3038	2741	2604	2286	3434	2418	2863	2238	2462	2252	2395	2260	2653	2766	2880	2894	2842	1988	2754	2483	2693	1865	2353	2463		2462
151	142.979	11783.7	TRUE		3-Mercaptolactate	C05823	.H/Na-H(+)	0.509691		142.979	0.000190523	149	151	142.979	TRUE	33193	23080	36930	22834	26996	16715	35912	24017	42735	24255	51573	27614	40086	23308	33132	25721	36551	27795	27580	21891	26625	20286	35769	26997	32897	21811	32395	22667	26460	21669	26140	19825		36551
152	143.035	30897.7	TRUE		2,3-Dimethylmaleate	C00922	-H(+)	0.714842		143.035	0.000151804	191	152	143.035	TRUE	31571	32413	34676	28385	29003	28357	32120	33648	35347	32183	40929	36730	37288	32522	33621	32187	35375	33722	33404	30488	30579	29638	35984	33073	30964	27409	34008	33116	33403	31806	28512	28083		35375
153	143.108	27291.3	TRUE		Valproic acid	C07185	-H(+)	0.594317		143.108	8.75849e-05	158	153	143.108	TRUE	18588	17813	15653	13901	14286	12637	13751	13780	13535	14566	13007	11995	13242	14251	12875	12573	20860	16794	11204	11837	14663	12676	11445	11605	13782	13558	11513	11809	13035	11391	13082	13517		20860
154	144.03	4961.21	TRUE		2-Oxoglutaramate	C00940	-H(+)	0.840905		144.03	0.000257846	72	154	144.03	TRUE	2307	2080	2138	2179	1407	1717	2072	1322	1856	2015	1949	2084	1319	2346	1804	1556	1746	1463	1718	1950	1602	1812	2392	1498	1727	1421	1439	2094	1977	1811	1571	1658		1746
155	144.067	33963.6	TRUE		4-Acetamidobutanoate	C02946	-H(+)	0.859856		144.067	3.54495e-05	228	155	144.067	TRUE	45475	42992	32766	28973	43498	40193	42359	36043	38157	38122	45728	41978	40748	39039	37636	37398	23688	22890	30888	26624	26515	24947	23032	20871	26027	27781	31730	30443	19671	19255	24585	20124		23688
156	144.111	3390.55	TRUE		Valproic acid	C07185	[+1]-H(+)	0.855723		144.111	0.000310977	65	156	144.111	TRUE	3071	1805	1674	1867	2023	1741	1399	1834	1780	1834	1719	1617	1126	1293	1520	1548	1764	1501	1408	1217	1715	1603	2206	1448	1858	1612	1434	1777	2162	1356	1588	1455		1764
157	145.014	17007.9	TRUE		2-Oxoglutarate	C00026	-H(+)	0.794272		145.014	0.00018947	208	157	145.014	TRUE	13296	11404	9105	9088	12036	9936	11148	9247	13673	12790	8338	7912	9349	9986	9290	9877	10308	9363	15614	12597	11466	10726	14786	14700	11485	10933	10969	9674	12772	10889	11579	11301		10308
158	145.05	29577.3	TRUE		2-Dehydropantoate	C00966	-H(+)	0.803238		145.05	0.000259649	216	158	145.05	TRUE	19769	18580	15966	15994	17832	17711	22991	21814	22885	20352	19746	18372	30386	29169	23582	21814	18821	16690	22287	20998	17497	15635	20992	19996	18822	17304	18121	16890	19047	18621	20113	16557		18821
159	145.062	205639	TRUE		L-Glutamine	C00064	-H(+)	0.951058		145.062	0.000120835	220	159	145.062	TRUE	262936	232912	429291	362019	393863	352701	357667	318654	369371	318024	303935	264988	201871	178610	332643	288630	390381	383238	309603	274814	371560	339322	391527	368895	363410	321864	359731	303567	269335	255363	228623	208401		390381
160	145.999	5907.89	TRUE		Ciliatine	C03557	.H/Na-H(+)	0.686301		145.999	0.000253704	160	160	146	TRUE	6858	6790	5483	5678	6424	6636	6293	6161	6699	6350	6679	7207	4671	4713	5543	6549	6906	6510	7000	8976	6129	5585	4941	6226	7324	7770	7558	8239	8016	8500	6839	6162		6906
161	146.025	37702.2	TRUE		Indole-5,6-quinone	C05579	-H(+)	0.749936		146.025	0.000108326	44	161	146.025	TRUE	31003	32593	32424	29805	33141	29696	31187	29707	29539	30947	31035	28603	31211	29219	30840	26765	32731	31672	29427	28434	28414	27605	26402	27764	27833	29297	30138	30480	29551	29348	31526	28557		32731
162	146.037	7830.35	TRUE		5-Methylcytosine	C02376	.H/Na-H(+)	0.801396		146.037	0.00126966	16	162	146.037	TRUE	3991	4813	4592	3835	4918	3109	5143	4590	4449	4618	4802	4133	5186	4576	5133	3924	5114	4988	3797	4106	4346	4319	4842	5002	3627	4868	5882	4723	4824	4782	4555	4607		5114
163	146.046	370074	TRUE		Glutamate	C00025	-H(+)	0.881672		146.046	0.000204562	211	163	146.046	TRUE	8241	7618	13217	9750	15329	10422	10229	8027	13581	10516	16892	10780	12834	11495	9654	6965	8578	6427	9983	7785	12658	9990	9550	8327	7855	7345	8781	8191	9472	8209	8889	7446		8578
164	147.03	49105.5	TRUE		2-Dehydro-3-deoxy-L-pentonate	C00684	-H(+)	0.63608		147.03	0.00010168	160	164	147.03	TRUE	7439	6285	9049	7051	9277	7778	7876	6163	8145	6298	10328	8064	6910	6520	7368	6103	6832	5767	7194	6450	7591	5907	6940	5459	6907	6104	8009	6152	8545	7156	8303	7578		6832
165	147.049	32547.9	TRUE		Glutamate	C00025	[+1]-H(+)	0.896375		147.049	0.000969378	74	165	147.049	TRUE	8581	8549	18473	16754	21547	20248	10010	10379	10169	9145	17580	15230	9373	8915	10405	9077	12944	12355	6798	7591	9921	9870	12933	13423	7804	7414	12087	11592	11674	12138	11178	12618		12944
166	147.066	27404.8	TRUE		(R)-Mevalonate	C00418	-H(+)	0.805685		147.066	0.00018855	182	166	147.066	TRUE	19380	19121	19609	15289	19732	16870	15436	15246	22447	19205	22851	19852	18638	14576	13326	14148	16261	16360	16228	14270	24475	20090	19842	21005	18302	16790	18096	17008	17259	17370	15857	14365		16261
167	148.034	3768.62	TRUE		2-Dehydro-3-deoxy-L-pentonate	C00684	[+1]-H(+)	0.45837		148.034	0.000273548	36	167	148.034	TRUE	1074	583	1373	1193	1038	1081	1022	1391	1702	1006	1080	1357	1303	1041	1445	952	1415	1097	1876	1258	1684	1351	1460	1128	1199	1635	1379	1168	885	1140	1330	1176		1415
168	148.044	52625.2	TRUE		Methionine	C00073	-H(+)	0.869515		148.044	0.000272195	219	168	148.044	TRUE	46828	42846	74956	67920	95888	86877	107661	98098	93283	83014	96515	89386	67616	63882	61391	54822	102454	101467	77439	71707	103268	94201	135996	128487	74743	72542	89982	81939	77899	73638	63233	61400		102454
169	148.062	11687.8	TRUE		3-Methyladenine	C00913	-H(+)	0.406958		148.062	0.000288821	69	169	148.062	TRUE	7318	6238	8698	8678	9259	8380	10143	8995	11055	8709	11907	9989	9509	10125	9055	9186	8467	6931	8894	7976	10667	8755	10358	10239	8474	8656	8267	8303	8724	7543	7744	7085		8467
170	148.069	4781.73	TRUE		(R)-Mevalonate	C00418	[+1]-H(+)	0.913958		148.069	0.000631295	3	170	148.069	TRUE	3548	2742	3619	3215	4224	4082	5322	4637	6343	4791	5116	4903	4298	4168	2783	2967	3836	3717	4690	3504	5868	5280	4661	4817	4313	4555	4095	3791	3947	3531	3270	3536		3836
171	148.077	4842.93	TRUE		Cathinone	C08301	-H(+)	0.802613		148.077	0.000254316	83	171	148.077	TRUE	2572	2255	2481	2655	2796	2255	3587	3580	3224	2735	3516	3074	4286	3909	3030	3053	3336	2693	3106	2785	2759	2902	2729	3026	2749	2240	3007	3175	2311	2181	3027	3056		3336
172	149.046	35762.5	TRUE		D-Ribose	C00121	-H(+)	0.785363		149.046	0.000158871	225	172	149.046	TRUE	11717	10096	10565	9020	11214	9881	12563	12209	14486	11891	16175	13645	11432	10238	10883	9907	14479	13038	12460	10453	13758	13622	14896	15044	10857	9798	12798	12664	12044	11200	10385	10748		14479
173	149.061	32793	TRUE		4-Coumaryl alcohol	C02646	-H(+)	0.706756		149.061	0.000225339	213	173	149.061	TRUE	8421	6171	7348	6418	7010	8573	14178	15738	11671	9918	7277	6654	20799	20728	11753	11402	8915	8556	8805	8441	8203	7435	7862	7293	9148	8606	9163	8360	7138	6158	10028	10524		8915
174	149.097	10297.5	TRUE		Perillaldehyde	C02576	-H(+)	0.699466		149.097	9.74166e-05	168	174	149.097	TRUE	7786	6723	5342	4709	6063	4883	6555	7836	6491	6488	7284	6509	10885	9292	6489	6250	4893	4818	5852	4780	4608	5143	6423	6041	6288	5204	4947	4111	4333	3726	6130	5930		4893
175	150.042	15241.3	TRUE		Guanine	C00242	-H(+)	0.878072		150.042	0.000267249	113	175	150.042	TRUE	8523	8556	12692	10656	11902	11035	11741	11891	11015	8628	9462	7512	7715	8878	8390	9098	12769	12538	9684	9430	10461	9968	14292	14259	9371	9262	10399	10512	6436	7842	6104	6179		12769
176	150.049	6122.04	TRUE		D-Ribose	C00121	[+1]-H(+)	0.851101		150.049	0.000525579	3	176	150.049	TRUE	4379	4688	5298	4903	6034	6296	6081	6156	5511	4623	4840	4274	3986	3540	4855	5067	7083	6674	5883	5101	5021	5461	7974	6980	5533	4356	4444	4313	3485	3803	3281	2895		7083
177	150.056	15455.8	TRUE		Paracetamol	C06804	-H(+)	0.790341		150.056	0.000251504	162	177	150.056	TRUE	10576	11433	11996	12111	13379	12344	12154	11628	12540	14254	14835	14093	14919	16455	11964	11223	8351	7726	11804	12469	11332	12399	10216	9089	11357	12806	10147	10534	12740	13038	12922	10181		8351
178	150.065	6820.96	TRUE		4-Coumaryl alcohol	C02646	[+1]-H(+)	0.851011		150.065	0.000524404	101	178	150.065	TRUE	2883	3188	3195	3191	3127	3436	4320	3580	3443	2988	3372	3163	4882	4780	3344	3774	2792	2438	3723	3333	3254	3246	3689	3022	3771	2978	2777	3145	2912	2692	3128	2689		2792
179	150.971	821.254	TRUE		3-Sulfinopyruvate	C05527	-H(+)	0.7393		150.971	0.000213128	10	179	150.971	TRUE	1	323	636	413	590	13	601	1	190	1	519	78	315	351	0	44	1033	463	350	237	99	391	270	317	451	228	946	331	71	201	1	938		1033
180	151.005	5969.08	TRUE		Mercaptopurine	C02380	-H(+)	0.798049		151.005	0.00115935	132	180	151.005	TRUE	7223	6886	8186	6533	6770	6033	7173	6823	7620	7135	8023	7222	9263	8660	6312	5862	6089	4803	6861	6239	6015	5057	4676	5162	5325	6727	7074	6441	7183	6214	8507	7663		6089
181	151.026	80145.3	TRUE		Xanthine	C00385	-H(+)	0.900184		151.026	0.00025635	171	181	151.026	TRUE	15771	13646	21425	17247	19332	15145	13992	12958	14605	12017	20191	18089	12208	11323	15763	12138	10616	11197	16705	17259	13610	12287	11698	10257	13442	14166	11010	9873	16056	15056	14082	14036		10616
182	151.04	1.59107e+06	TRUE		4-Hydroxyphenylacetate	C00642	-H(+)	0.823407		151.04	9.64711e-05	228	182	151.04	TRUE	5232529	4834892	5618336	4794945	3327997	2957193	3824744	3531429	4579631	3809016	5668284	4940354	3999052	3450531	4877898	4461380	1618696	1576641	4530305	4188375	3193344	2952491	1635138	1649429	4453834	4009229	3388132	3057139	4503122	4330856	4803086	4414393		1618696
183	152.002	12598.2	TRUE		3-Sulfinoalanine	C00606	-H(+)	0.748293		152.002	0.000115955	221	183	152.002	TRUE	5070	4498	4095	4215	4237	3689	4917	4759	4803	4008	5687	4174	3624	4232	4858	4604	4074	3880	5197	4956	3350	3021	4597	4614	3926	4061	4494	3648	4832	4043	4372	3398		4074
184	152.012	5605.79	TRUE		Mercaptopurine	C02380	[+1]-H(+)	0.879297		152.012	0.000435655	90	184	152.012	TRUE	2282	2482	2719	2010	2107	2063	2338	2076	3185	2330	2292	2103	2398	2907	2115	2356	1715	2088	2441	2565	1647	1684	1892	2086	2264	2135	2098	1976	1991	2031	2275	1270		1715
185	152.036	13878.9	TRUE		3-Hydroxyanthranilate	C00632	-H(+)	0.840206		152.036	0.000188294	78	185	152.036	TRUE	9795	10468	11410	10920	9623	8352	11727	10844	11516	10672	11555	8759	14587	13009	10801	9944	7276	8429	9379	8864	8501	7847	7730	7760	9125	7821	9679	9324	9120	8337	11487	10111		7276
186	152.044	136628	TRUE		4-Hydroxyphenylacetate	C00642	[+1]-H(+)	0.741796		152.044	0.000172227	209	186	152.044	TRUE	438382	396372	420209	354568	259131	234237	342808	305754	385773	329909	415742	367058	329278	279665	399314	363348	140441	141326	387612	353473	277535	258479	142440	138062	369865	344846	262188	236700	349258	335533	355086	337680		140441
187	152.072	51822.9	TRUE		Dopamine	C03758	-H(+)	0.1143		152.072	4.94975e-05	2	187	152.072	TRUE	50892	47514	45995	47408	46462	43824	48256	48141	52024	52342	48638	46346	47836	49722	49765	47993	40610	39613	43378	45238	47493	44513	44021	40941	49649	46573	41944	39291	42884	38662	44357	43875		40610
188	152.082	14035.8	TRUE		N-Acetylhistamine	C05135	-H(+)	0.845409		152.082	0.000256394	34	188	152.082	TRUE	7690	8156	8667	8851	7033	6412	7246	7030	7931	7786	9161	7967	7420	7535	7856	7654	6115	6276	6710	6794	6416	5918	6367	5844	7591	7020	6841	6438	6337	5810	6628	6245		6115
189	153.019	39586.8	TRUE		Protocatechuate	C00230	-H(+)	0.876534		153.019	0.000109646	189	189	153.019	TRUE	62770	56255	55529	51851	71219	64103	87674	79898	70643	68327	70509	61730	61549	53339	83596	78561	55302	54747	55869	53099	43141	39750	58610	52646	68515	65161	70166	66756	51122	47557	61624	59552		55302
190	153.03	14593.2	TRUE		Imidazole pyruvate	C03277	-H(+)	0.876087		153.03	0.000379252	161	190	153.03	TRUE	17074	15694	13927	12279	15702	13733	19300	18390	16408	15335	15036	14523	15356	14818	17209	15697	13068	13828	15766	12594	12168	12865	14141	13116	15306	13340	15897	15288	13758	13952	15465	13465		13068
191	153.075	7054.01	TRUE		Dopamine	C03758	[+1]-H(+)	0.125278		153.075	0.000323014	22	191	153.075	TRUE	5507	5022	5067	5019	4734	4241	5523	5542	6226	5056	5885	5073	5269	4618	5738	4726	4298	4109	4220	5162	5212	4753	4775	3676	5226	4680	5046	3495	3981	4639	5550	4025		4298
192	154.013	25120.9	TRUE		L-Asp	C00049	.H/Na-H(+)	0.307848		154.013	0.000210082	104	192	154.013	TRUE	8720	7544	6201	5168	5521	5456	13190	10578	10443	9494	5497	4474	16561	15660	8412	7150	5575	5403	6185	5786	6152	4783	3880	3911	5689	4872	3476	2692	4344	3008	4942	5277		5575
193	154.062	294711	TRUE		L-Histidine	C00135	-H(+)	0.866267		154.062	0.000180321	60	193	154.062	TRUE	187704	180124	385282	365935	417843	351580	235004	239754	300229	319038	294571	284499	196323	215542	210205	199115	238009	276229	183839	210323	328188	307314	252619	292391	224146	222155	217781	222837	190672	206247	171912	174276		238009
194	154.975	6498.55	TRUE		2-Phosphoglycolate	C00988	-H(+)	0.387281		154.975	0.00026137	70	194	154.975	TRUE	2881	3139	3247	3270	2866	2688	2741	2831	2318	1738	2775	2759	1438	1271	2299	2139	3656	3411	2103	1995	1409	2727	2920	2528	2510	1974	3032	2680	2953	2708	2552	2426		3656
195	155.047	10433.5	TRUE		4-Imidazolone-5-propanoate	C03680	-H(+)	0.600203		155.047	0.000198539	144	195	155.047	TRUE	2352	3136	3624	3696	6990	6224	4174	3605	4003	4112	5241	5871	3942	3314	3710	2792	3870	4083	3306	3885	4629	4592	5032	5471	3626	3943	4186	4718	4725	4326	2940	3413		3870
196	155.979	1108.88	TRUE		2-Phosphoglycolate	C00988	[+1]-H(+)	0.815394		155.979	0.000251456	5	196	155.979	TRUE	1061	640	651	840	710	987	513	1171	478	777	500	511	473	887	873	559	849	806	681	651	538	541	720	597	679	527	515	584	859	922	889	1052		849
197	157.014	9293.57	TRUE		Maleylacetate	C02222	-H(+)	0.651121		157.014	0.000197045	199	197	157.014	TRUE	5203	4739	4967	3886	4253	4537	4336	4006	4355	4035	4172	2997	4639	3221	4390	4059	6089	5048	6105	5306	3946	3026	4896	4393	3680	4021	4411	4210	3555	3399	3414	3343		6089
198	157.037	41342.7	TRUE		(R)-Allantoin	C02348	-H(+)	0.865682		157.037	0.00010775	221	198	157.037	TRUE	76004	71888	43138	43562	63387	62762	77573	69777	52461	50583	70831	61334	46257	43754	58981	53993	68036	66779	79971	76179	70690	64370	93014	88222	59098	60419	70323	68395	86465	79258	84099	86486		68036
199	157.05	15371.6	TRUE		2-Isopropylmaleate	C02631	-H(+)	0.857481		157.05	0.000499223	184	199	157.05	TRUE	13633	12730	10476	9650	12467	10790	15034	14082	11785	11280	13467	12878	11968	11054	12990	11716	12647	12628	12777	12865	12286	11608	15217	15035	11449	12521	13775	11813	13745	13139	14716	13525		12647
200	157.063	8085.26	TRUE		5-Hydroxyectoine	C16432	-H(+)	0.798101		157.063	0.00019283	183	200	157.063	TRUE	4785	4273	3501	3103	4203	4474	5491	6185	4459	4522	4762	4210	6382	6743	4677	4156	4933	4341	4598	4029	4550	3999	5663	4826	3858	4155	4752	4155	4317	3627	5849	5571		4933
201	158.046	13632.6	TRUE		1-Methylnicotinamide	C02918	.H/Na-H(+)	0.911761		158.046	0.00020344	92	201	158.046	TRUE	3205	2507	2281	2073	2312	1718	2184	2400	3073	1948	2586	2164	2897	2552	2382	2562	2157	2148	2545	2652	2787	2684	3001	1890	2758	2114	2304	2315	3351	2641	2854	2529		2157
202	158.061	20691	TRUE		Indoleacetaldehyde	C00637	-H(+)	0.70132		158.061	0.000155192	192	202	158.061	TRUE	36477	34625	31751	31448	34634	35363	35654	38809	36982	36405	39163	39255	39706	35959	37645	35741	24078	23318	23982	23935	27726	27354	31406	30103	22440	22055	28604	25063	24264	26883	28167	25639		24078
203	158.07	5236.93	TRUE		(2-Naphthyl)methanol	C02909	[+1]-H(+)	0.647896		158.07	0.000686796	38	203	158.07	TRUE	5479	5868	5324	4857	4452	5288	5435	6179	5394	5652	6250	5627	5969	6613	5761	5274	4287	3528	4166	3287	4815	4479	5046	4485	3927	3578	4373	3899	3564	4132	4193	3540		4287
204	158.082	94183.4	TRUE		5-Acetamidopentanoate	C03087	-H(+)	0.88939		158.082	8.41955e-05	226	204	158.082	TRUE	139386	128659	132469	115102	160575	150114	175334	167425	138985	134326	182178	171486	142941	136487	146712	134759	165232	147241	101805	97142	152259	136935	131553	120539	114002	107738	139096	126860	120587	113232	107686	100140		165232
205	159.03	17037.1	TRUE		2-Oxoadipate	C00322	-H(+)	0.53941		159.03	0.000141582	186	205	159.03	TRUE	5102	5125	3798	4277	3816	4453	5029	4360	3876	3353	4379	4143	6381	4518	5562	4492	3829	4372	3805	3980	3883	2978	4369	4014	4228	3884	3858	3666	3679	2899	5189	3652		3829
206	159.045	9894.92	TRUE		1,2-Naphthalenediol	C03012	-H(+)	0.685543		159.045	0.000444258	219	206	159.045	TRUE	4301	5095	3972	3884	3449	3666	7172	6272	5300	5469	4744	3680	9812	9529	6045	5185	2572	3815	3940	4058	3827	4036	4301	4260	3831	3749	4702	4098	4836	3583	4478	5530		2572
207	159.066	12573.5	TRUE		Pimelate	C02656	-H(+)	0.678266		159.066	0.000148084	168	207	159.066	TRUE	7194	8446	6003	6492	6155	5580	10242	9251	9237	8836	5941	5779	15075	14376	9086	9014	6268	5673	5767	5607	6072	6372	7164	5915	5372	6006	5577	4977	5220	4821	5582	5186		6268
208	159.078	11205.2	TRUE		N-gamma-Acetyldiaminobutyrate	C06442	-H(+)	0.773675		159.078	0.000155778	83	208	159.078	TRUE	5658	5786	7204	6158	7133	5187	7575	7146	6705	6231	7761	6238	6208	6190	4924	4459	6448	5976	4572	4611	5952	5361	5149	3916	4021	3973	5925	5752	3882	4682	4018	3939		6448
209	159.103	8965.44	TRUE		4-OH-VPA	C16649	-H(+)	0.741953		159.103	0.000201993	204	209	159.103	TRUE	7741	7715	6934	6951	8807	7861	8176	8190	7657	7597	6361	7541	9240	8931	7576	6038	6571	6742	6660	6145	9711	7247	6036	6407	6107	6379	8467	7533	6588	5900	6476	5508		6571
210	160.025	3181.43	TRUE		N-Formyl-L-aspartate	C01044	-H(+)	0.813083		160.025	9.58173e-05	27	210	160.025	TRUE	1017	865	987	1019	1326	1368	1500	1264	1477	1332	1676	1072	1528	1004	1024	1151	1112	943	2397	1808	1437	1175	1429	1139	1029	944	997	836	952	1035	1124	1466		1112
211	160.04	22068	TRUE		Quinoline-4,8-diol	C05637	-H(+)	0.801082		160.04	0.0001114	183	211	160.04	TRUE	20980	19713	17321	16299	19927	16481	19243	19148	18497	14579	19084	16454	29504	28358	23325	18282	17895	16050	16723	16678	12135	12390	15262	15224	12611	10759	17253	14752	15945	15549	15415	15287		17895
212	160.062	23226.6	TRUE		L-2-Aminoadipate	C00956	-H(+)	0.845078		160.062	0.000179617	228	212	160.062	TRUE	10732	10332	12430	9973	9382	8682	10298	9356	12831	11346	10628	9389	12444	11389	10003	9411	7393	6620	13720	12579	11771	9548	8144	6947	8443	8306	11998	10291	7588	6249	8156	7343		7393
213	161.046	113630	TRUE		(R)-3,3-Dimethylmalate	C01088	-H(+)	0.602523		161.046	0.000173897	228	213	161.046	TRUE	25610	26323	26045	29230	24685	24162	27920	27419	29096	28858	31226	32944	28996	31619	25505	26799	29272	32039	28077	29121	28584	27574	30584	32638	24619	24289	28795	28336	29930	29644	25166	25355		29272
214	161.095	5782.02	TRUE		N6-Hydroxy-L-lysine	C01028	-H(+)	0.629463		161.095	0.00113843	84	214	161.095	TRUE	2731	2473	3118	2238	2452	2425	2995	2315	2737	2758	3535	3944	4041	4429	3389	3201	2844	2536	2311	1943	2859	2328	3375	2816	2561	2195	2557	2896	2613	3063	3238	2863		2844
215	161.993	3558.69	TRUE		Phosphoethanolamine	C00346	.H/Na-H(+)	0.579753		161.993	0.000306551	118	215	161.993	TRUE	6130	5229	5426	5753	5569	4923	6959	5900	6647	5876	7487	7126	5183	4848	6429	6161	6530	6228	5704	5616	5426	5619	7427	6392	6268	4927	6841	5552	5472	5333	5553	3888		6530
216	162.041	4790.16	TRUE		L-erythro-4-Hydroxyglutamate	C05947	-H(+)	0.307771		162.041	0.000657348	27	216	162.041	TRUE	2593	1861	2287	2385	2318	2184	2646	2735	2648	2310	1849	2412	2839	2353	2365	2331	1958	2473	2056	2510	2263	1893	2105	2042	2321	1498	2143	2454	1972	1786	1987	2225		1958
217	162.049	9412.62	TRUE		(R)-3,3-Dimethylmalate	C01088	[+1]-H(+)	0.85592		162.049	0.000314932	106	217	162.049	TRUE	2762	2138	3014	3061	2985	2345	2955	2439	2790	2958	3080	2437	3579	3711	2445	2838	2886	2719	2873	2491	3136	2790	3377	3270	2073	2616	2647	3274	2502	2966	2075	3036		2886
218	162.056	9311.44	TRUE		3-Methyldioxyindole	C05834	-H(+)	0.775793		162.056	0.000399255	137	218	162.056	TRUE	5875	5435	5910	5072	7616	7422	6575	6262	6043	4979	6227	6434	10061	7779	6956	6649	4713	3676	4975	4913	4666	3935	6307	5626	3302	3842	3771	4474	4998	4763	4955	5077		4713
219	162.067	4461.93	TRUE		L-Histidinol	C00860	.H/Na-H(+)	0.928413		162.067	0.00087519	65	219	162.067	TRUE	1114	1470	1783	2018	1506	1569	1732	1577	1911	1516	1628	1564	2359	2787	1828	1679	1248	1086	1703	1434	1296	1348	2674	1544	1445	1136	1307	1575	1662	1984	1348	1697		1248
220	162.077	3618.63	TRUE		2-Deoxy-scyllo-inosamine	C17580	-H(+)	0.799617		162.077	0.000377096	57	220	162.077	TRUE	1045	1304	1624	1706	1252	1497	2611	2511	3081	2500	1250	2042	2964	2819	2161	2291	1908	1327	1569	2305	2134	2412	2318	2199	2517	1380	1936	2080	1647	1909	2151	1931		1908
221	163.04	29175.8	TRUE		Phenylpyruvate	C00166	-H(+)	0.853955		163.04	8.26136e-05	181	221	163.04	TRUE	15108	17441	12117	10662	12249	11084	17685	15996	11859	11327	14924	12590	19343	17326	13085	12977	14398	13875	11716	12849	12689	12704	16352	15347	10807	9497	11495	10919	11334	10599	13391	12085		14398
222	163.061	69212.9	TRUE		L-Rhamnose	C00507	-H(+)	0.625433		163.061	0.000127698	227	222	163.061	TRUE	146729	140027	148944	140580	133551	127832	150486	134943	125831	119234	130123	126305	141766	126825	114823	112607	99558	95826	95522	90725	100436	99132	93400	88624	91735	85217	94619	90474	95791	94066	104253	93874		99558
223	164.02	5466.84	TRUE		5-(2-Hydroxyethyl)-4-methylthiazole	C04294	.H/Na-H(+)	0.393197		164.02	0.00162997	17	223	164.02	TRUE	2338	2502	1928	2133	2552	2546	3065	2859	3198	2282	2377	1970	3072	1599	2336	1816	2644	2147	2089	2033	2513	1598	2132	1949	2361	1987	2177	1843	1788	1810	3165	2334		2644
224	164.072	423242	TRUE		L-Phenylalanine	C00079	-H(+)	0.895112		164.072	8.32399e-05	228	224	164.072	TRUE	752535	701359	861777	758346	872440	785871	777922	703873	685600	627909	694876	623807	692230	633550	603616	547217	746788	707362	520609	464345	725032	667266	838182	759340	517660	493518	534058	492383	449018	427437	459570	429135		746788
225	165.02	36428.1	TRUE		Phthalate	C01606	-H(+)	0.73096		165.02	9.55917e-05	176	225	165.02	TRUE	25126	20318	15229	13589	20496	18356	260414	230296	108511	102341	16674	14479	416911	370075	149374	123270	19904	15972	17872	16774	21415	17527	15567	13832	20191	17450	20404	17552	16572	13299	60544	55457		19904
226	165.041	107816	TRUE		D-Xylonate	C00502	-H(+)	0.804091		165.041	0.000119727	181	226	165.041	TRUE	13984	11786	17678	14331	21281	18317	22537	19053	16349	13845	17095	13605	21485	20660	18750	17546	15479	16761	12636	14029	11814	10638	10069	10274	13164	12020	14618	12214	10588	10224	11803	11606		15479
227	165.056	94263.8	TRUE		Melilotate	C01198	-H(+)	0.840754		165.056	0.000160568	190	227	165.056	TRUE	16296	16242	13455	13158	12021	12037	17370	16500	16034	14104	15926	14961	20976	19680	15248	13069	13126	13115	13326	13319	11623	12222	14626	13840	11629	11321	12508	11988	11929	11610	14036	12314		13126
228	165.075	48415.2	TRUE		L-Phenylalanine	C00079	[+1]-H(+)	0.871007		165.075	0.000245574	211	228	165.075	TRUE	72095	69674	80188	73291	78701	70990	83486	76271	70053	64373	63025	62138	70662	66015	65831	60403	76842	72551	49851	47249	73895	68109	83413	81573	53450	50052	52471	48011	43349	39349	43709	42763		76842
229	166.027	19805.9	TRUE		6-Methylmercaptopurine	C16614	[+1]-H(+)	0.851558		166.027	0.000563206	107	229	166.027	TRUE	36891	32772	24804	23263	33213	31785	40626	35844	41769	34903	27140	25965	48738	41110	34798	31123	11291	9777	34124	32009	26157	26913	10753	10969	36114	31213	26152	23123	21893	21720	22856	21283		11291
230	166.044	11086.9	TRUE		D-Xylonate	C00502	[+1]-H(+)	0.827397		166.044	0.000323524	67	230	166.044	TRUE	7474	5855	6514	5587	7729	7449	7145	6536	6890	4823	7011	5983	7915	6264	5770	5586	4678	4524	7646	6635	5045	5177	4162	4220	5800	5414	6262	5411	5404	5554	5671	4592		4678
231	166.051	14243	TRUE		Pyridoxal	C00250	-H(+)	0.612404		166.051	0.000404531	135	231	166.051	TRUE	9722	8081	8392	8677	8156	7693	10546	10833	9674	8915	8905	9043	10093	10295	9651	8901	8579	7259	8134	6541	7483	7086	7578	8198	7890	7620	7405	7505	8605	7612	8891	8446		8579
232	166.059	13228.4	TRUE		Melilotate	C01198	[+1]-H(+)	0.738151		166.059	0.000350081	152	232	166.059	TRUE	4724	3938	4324	5003	4598	4907	4504	4571	4595	3370	4959	4482	4649	4916	4271	4155	4714	3720	3812	3817	2798	2572	3644	4026	4016	2900	3862	3857	3559	3606	3558	3418		4714
233	166.975	2228.43	TRUE		PEP	C00074	-H(+)	0.372085		166.975	0.000265238	37	233	166.975	TRUE	1838	1556	1350	1492	1830	1829	1629	1497	2018	1269	1229	1399	1429	1193	1200	1639	1307	1179	1858	992	1078	1692	1058	1112	1344	1309	1377	1154	1487	944	1467	1334		1307
234	166.998	7417.64	TRUE		2-Oxoglutarate	C00026	.H/Na-H(+)	0.759691		166.998	0.000869637	198	234	166.998	TRUE	4352	3970	4437	4025	3892	2787	9366	8550	7535	6007	4256	3513	4455	3099	6387	5650	4893	4171	3445	2730	5049	3881	4005	4217	3778	3876	3875	2929	3110	2484	3583	3224		4893
235	167.021	243977	TRUE		Urate	C00366	-H(+)	0.843063		167.021	0.000514048	217	235	167.021	TRUE	358654	318767	155343	133040	161345	139140	150119	132428	184081	161303	252367	225931	139368	121714	307089	264378	179899	168903	258144	223089	132924	118448	209633	195572	146494	130541	167238	146397	171972	151180	130636	117579		179899
236	167.035	261958	TRUE		Homogentisate	C00544	-H(+)	0.846424		167.035	0.000148189	202	236	167.035	TRUE	734574	673714	492755	437984	560522	509969	525217	477608	607759	538220	476491	424296	525162	471111	481153	442506	127482	122690	624048	589056	434178	401176	134175	126078	716528	673776	428134	389641	459265	463843	424823	408738		127482
237	167.071	14776.7	TRUE		2-Trimethylaminoethylphosphonate	C06459	-H(+)	0.823476		167.071	0.00016561	180	237	167.071	TRUE	11960	11287	10050	8797	10483	9676	10664	11418	11702	10236	9154	8486	11982	11275	10429	10361	6112	5320	11162	10416	8600	7757	6997	6768	12539	11496	9743	9203	8468	7993	8099	7306		6112
238	167.083	7492.57	TRUE		PM	C00534	-H(+)	0.782782		167.083	0.000198721	138	238	167.083	TRUE	4304	3882	2935	2263	3054	3143	3354	3566	3862	3301	2759	2625	3503	3746	3715	3556	1902	1855	3384	2851	2712	2323	1950	2175	3649	3528	2779	3034	2242	2210	2475	2084		1902
239	167.092	3140.52	TRUE		Butyro-betaine	C01181	.H/Na-H(+)	0.696018		167.092	0.000607422	47	239	167.093	TRUE	3392	3395	1809	1765	2376	2191	2725	2224	2905	1969	2151	1894	2379	2575	2156	1664	834	817	2475	2513	1864	1932	769	810	2945	2636	1306	1508	1825	1795	1614	1585		834
240	167.997	3627.86	TRUE		L-Cysteate	C00506	-H(+)	0.695147		167.997	0.000183935	36	240	167.997	TRUE	2813	2494	2405	1642	2634	2385	3219	2507	3049	2028	2785	1608	3646	3000	2898	3153	3033	3158	2055	2087	2239	2189	2202	2469	2797	1608	2132	1519	2443	2000	2597	1887		3033
241	168.015	7165.55	TRUE		Butanoylphosphate	C02527	[+1]-H(+)	0.873423		168.015	0.000816671	81	241	168.015	TRUE	6996	7016	4308	3868	4007	4743	3842	3602	4419	3734	4880	4208	3638	4152	4420	4608	3845	3992	7261	5137	4400	3524	4329	3846	4089	3654	3905	3585	4197	4912	4487	3904		3845
242	168.028	71947.2	TRUE		Glutamate	C00025	.H/Na-H(+)	0.740795		168.028	0.000226522	156	242	168.028	TRUE	12976	12006	12796	9905	15903	11507	10113	8326	11423	10011	17555	15574	11335	10464	14188	12136	8390	8923	9301	9352	10164	7326	9149	9047	9163	8535	10168	9229	11403	9740	9319	9088		8390
243	168.043	177313	TRUE		Phosphodimethylethanolamine	C13482	-H(+)	0.33428		168.043	0.000128604	60	243	168.043	TRUE	37118	31481	75786	47279	71328	44666	22221	19097	77112	49265	79298	44224	66165	42802	22686	20065	16386	12303	47071	34869	54500	29634	21069	14227	35474	25383	23436	19979	39174	29949	32822	24053		16386
244	168.067	19749.6	TRUE		Pyridoxol	C00314	-H(+)	0.89055		168.067	0.000258723	121	244	168.066	TRUE	4790	4201	8513	7173	7631	5263	5743	6459	7736	7018	9342	7057	8376	7974	5209	5859	3392	3573	5265	4137	6666	4901	3704	4935	5855	6286	4415	4567	4193	5281	6151	5113		3392
245	168.078	27682.4	TRUE		3-Methylhistidine	C01152	-H(+)	0.710905		168.078	0.00022858	83	245	168.078	TRUE	16274	16750	23179	21517	21628	20256	21261	22472	20422	21289	23840	24244	13873	15311	17027	16625	26654	29204	26747	25906	28401	26699	27769	29025	20578	21784	23224	23198	21019	23149	17313	19332		26654
246	168.999	7708.65	TRUE		L-Cysteate	C00506	[+1]-H(+)	0.531813		168.999	0.000907894	27	246	168.999	TRUE	9055	6832	8618	5944	8079	5953	7257	5415	7208	4781	7176	5212	12059	7680	6917	4837	7510	6684	7818	6409	5730	3620	4846	4021	6663	3668	6456	5244	6561	4669	8037	5088		7510
247	169.014	8765.27	TRUE		2-Dehydro-3-deoxy-L-pentonate	C00684	.H/Na-H(+)	0.581907		169.014	0.000858651	143	247	169.014	TRUE	5851	4868	5127	4790	3915	4281	5353	4719	4216	4585	5074	4156	4414	4491	5488	3997	4332	5515	4391	4097	2768	2997	3319	2812	3759	2457	4237	3215	3564	3017	4292	3665		4332
248	169.031	6582.54	TRUE		Dihydrodipicolinate	C03340	[+1]-H(+)	0.708611		169.031	0.000979771	98	248	169.031	TRUE	2805	1796	2424	2369	2554	2295	2257	2572	2503	1886	3320	2123	2591	2339	2594	2308	2121	2256	2268	2209	2024	1522	2407	2111	2441	1641	2376	2330	1810	1646	1609	1911		2121
249	169.051	13011.9	TRUE		3,4-Dihydroxyphenylethyleneglycol	C05576	-H(+)	0.747843		169.051	0.000272552	163	249	169.05	TRUE	10759	9903	10361	9977	9597	9221	9564	10408	12166	9603	10580	9561	12384	11407	11371	9643	7791	7666	8302	8224	7835	7379	7452	6533	9135	8149	8701	7725	7658	7769	9241	8853		7791
250	170.046	9488.91	TRUE		2,3,4,5-Tetrahydrodipicolinate	C03972	-H(+)	0.596036		170.046	0.000258294	179	250	170.046	TRUE	3377	3484	4253	4441	3445	3572	3440	3488	4450	3025	4850	3702	4306	3578	3271	3330	3589	3802	2721	3550	3291	3088	2844	3231	3530	3114	3376	3941	3271	3847	2937	3598		3589
251	170.058	5664.63	TRUE		Cathinone	C08301	.H/Na-H(+)	0.857341		170.058	0.000596062	104	251	170.058	TRUE	1795	1838	1850	1832	1973	2130	2826	2980	2689	1942	2413	1738	3427	2482	2207	1680	2482	2654	1925	2177	2165	1528	1783	1875	1724	1658	1458	2003	1865	1749	2569	2661		2482
252	170.094	3649.76	TRUE		Cyperquat	C11310	[+1]-H(+)	0.848097		170.094	0.000382338	65	252	170.094	TRUE	1373	1532	1718	1268	1944	1859	1853	2038	1662	1731	1561	1348	2376	2206	1519	1658	1268	1394	1283	1547	2307	1428	1426	1498	1679	1777	1666	1923	1407	1332	1628	1813		1268
253	171.007	218860	TRUE		Glycerol-3-phosphate	C00093	-H(+)	0.852569		171.007	0.000192654	117	253	171.007	TRUE	5390	4547	35153	20318	45060	25859	8931	6554	31801	18511	30741	18003	24160	14990	9132	8713	7319	4753	11096	7405	21041	12551	10922	7790	10816	8985	7953	6285	18806	14302	14443	9060		7319
254	171.041	26619.8	TRUE		Hydantoin-propionate	C05565	-H(+)	0.804886		171.041	0.000176774	203	254	171.041	TRUE	6317	5699	5728	5360	5488	5524	9243	7750	5954	6413	4721	5003	6971	7934	6730	6131	5203	5339	7796	8524	5625	5998	5019	6703	5897	6411	6632	6226	6096	6510	6272	6646		5203
255	172.01	9946.78	TRUE		Glycerol-3-phosphate	C00093	[+1]-H(+)	0.814875		172.01	0.000205104	110	255	172.01	TRUE	1944	2274	1978	1578	3635	2660	2382	2070	3294	3236	1883	1583	2387	2135	1732	1752	1887	2015	2152	1965	2241	1918	2213	1935	2055	2097	1726	1208	3316	2358	2735	2298		1887
256	172.991	261102	TRUE		Aryl sulfate	C00850	-H(+)	0.7115		172.991	0.000180419	227	256	172.991	TRUE	2195473	2029175	1052463	873914	643711	559688	1726341	1510993	1429637	1195639	3091247	2598294	1792425	1511766	1701021	1518943	1402268	1329601	1234335	1144182	1343020	1204764	890405	858525	1385821	1269617	1550065	1385766	1438985	1410394	1595484	1478034		1402268
257	173.009	90731.1	TRUE		cis-Aconitate	C00417	-H(+)	0.693972		173.009	0.000142146	169	257	173.009	TRUE	149486	138563	85088	70085	75303	63440	121225	113471	129403	109513	162704	135694	126492	112510	130059	122032	118898	114990	114096	104159	118329	105769	97163	95398	126986	110220	107204	98114	110774	106117	115185	107500		118898
258	173.046	17510.3	TRUE		Shikimate	C00493	-H(+)	0.785327		173.046	0.000193922	191	258	173.046	TRUE	17666	16285	11387	11026	9747	8317	18989	16163	17724	14600	26884	20476	18749	18589	15197	13162	11930	12417	14755	13774	11706	10890	9746	8895	12397	10521	12677	11762	13574	11926	16890	15158		11930
259	173.057	16461.1	TRUE		N-Formimino-L-glutamate	C00439	-H(+)	0.828853		173.057	0.000190383	211	259	173.057	TRUE	12801	11411	8613	6439	6423	5238	12944	10418	9435	8491	17321	13920	16024	13676	10360	8048	7548	6907	7950	7677	7596	7445	6883	7612	7532	6821	8050	6546	9934	6973	9849	9420		7548
260	173.093	33307.9	TRUE		N-Acetylornithine	C00437	-H(+)	0.907962		173.093	0.000217279	193	260	173.093	TRUE	35053	34486	46823	38602	52085	45063	48238	44468	40434	34338	42019	36609	33888	29439	38945	34014	42617	40701	34613	31217	47085	38580	50523	47581	28462	25293	37064	29076	28401	24674	25770	25194		42617
261	174.041	22081.1	TRUE		N-Acetyl-L-aspartate	C01042	-H(+)	0.89581		174.041	0.000131407	134	261	174.041	TRUE	5496	6870	5574	5005	4639	4945	5655	5658	4943	4380	4854	4517	5613	5623	4589	4681	4675	4358	3736	3901	3755	4593	3309	4184	3810	3488	4003	3864	3776	3471	4253	3954		4675
262	174.056	10261.7	TRUE		IAA	C00954	-H(+)	0.790628		174.056	0.000544773	225	262	174.056	TRUE	5961	5601	5136	5448	5244	4815	6610	6085	5178	5178	5356	4813	8296	7693	5951	6146	5236	4744	4332	4392	5217	5256	4643	3594	4868	4492	5108	4346	3888	5277	5319	5039		5236
263	174.089	28554	TRUE		Citrulline	C00327	-H(+)	0.873313		174.089	0.000264837	196	263	174.089	TRUE	13539	12000	13859	11678	18006	15761	16427	15408	12771	12047	16718	14633	11668	11017	11914	9796	20168	17544	15465	14021	16177	14981	20264	19108	13094	12105	15114	11766	11960	11655	11613	10779		20168
264	174.987	19347.1	TRUE		Dithiothreitol	C00265	.H/Na-H(+)	0.559895		174.987	0.000253344	121	264	174.987	TRUE	94610	87656	52046	40688	35513	26367	81654	66461	65030	62125	126033	105307	78190	63302	82814	73462	69036	65155	56653	50604	61469	57147	44976	42965	66221	61136	72314	64104	64977	60177	72411	63421		69036
265	175.025	3.60265e+06	TRUE		Ascorbate	C00072	-H(+)	0.840795		175.025	0.000251343	228	265	175.025	TRUE	43078	42430	317952	205730	402657	248593	31179	28896	374696	237614	419248	270691	167945	111862	29482	28132	23980	20515	42917	35454	184507	131140	46302	38025	32774	33176	30236	28138	75873	48202	37339	31210		23980
266	176.029	241023	TRUE		Ascorbate	C00072	[+1]-H(+)	0.781203		176.029	0.000176308	158	266	176.029	TRUE	11777	12969	32963	23228	34230	27770	11877	11697	33332	23646	35978	28075	18852	15147	9798	10541	8155	7821	9325	8109	17908	13493	8732	9218	7069	8357	10088	8358	10556	10038	8679	8568		8155
267	177.041	31298.7	TRUE		Gluconolactone	C00198	-H(+)	0.718295		177.041	0.00015581	142	267	177.041	TRUE	9433	8248	7936	6846	7769	6205	7504	6136	7253	7330	7763	6315	7033	6168	6710	7289	6037	5976	6309	5292	5964	4789	4891	5011	5495	5081	5390	4791	5110	3628	6257	6284		6037
268	177.056	17630.2	TRUE		1,2-Dihydroxy-3,4-epoxy-1,2,3,4-tetrahydronaphthalene	C14784	-H(+)	0.84245		177.056	8.56933e-05	205	268	177.056	TRUE	9860	8302	5613	5944	6611	6340	11343	11568	9834	10093	8994	7480	17124	16048	9589	7631	8129	8026	7365	6778	7781	7320	7632	6739	8625	8149	6544	7121	4645	5168	8885	8391		8129
269	178.051	79383.6	TRUE		Hippurate	C01586	-H(+)	0.83284		178.051	8.80814e-05	167	269	178.051	TRUE	6669	6284	45830	38288	29446	27048	40247	37265	33242	27465	7636	6898	21373	21425	23949	22052	34239	32409	50359	44534	25005	24289	29800	28910	28407	25942	42670	42498	28221	27923	31832	31508		34239
270	178.06	31070.7	TRUE		1,2-Dihydroxy-3,4-epoxy-1,2,3,4-tetrahydronaphthalene	C14784	[+1]-H(+)	0.902002		178.06	0.000350327	35	270	178.06	TRUE	5435	4811	11768	10422	25215	18311	11342	10446	8493	6928	8062	6586	9700	9188	6533	6815	10348	8521	14673	12007	17450	13364	8515	7178	9790	8345	10008	10051	11088	8602	7818	7848		10348
271	179.035	26309.5	TRUE		4-Hydroxyphenylpyruvate	C01179	-H(+)	0.844117		179.035	0.000277306	171	271	179.035	TRUE	21401	18597	11828	12239	15728	14119	40353	38712	23516	21909	16138	12624	57591	56608	32438	30057	13958	14507	17104	14346	12731	11827	18411	15683	11075	10467	15177	13996	13845	13421	22136	20283		13958
272	179.056	251849	TRUE		Glucose	C00031	-H(+)	0.689979		179.056	9.23099e-05	228	272	179.056	TRUE	120731	138835	166316	170170	132808	147330	125208	139451	151417	158386	199182	206802	147512	156865	136157	143085	195232	224388	174016	191316	167153	183348	210040	237088	133439	144950	173805	186019	179226	207352	122534	140867		195232
273	180.041	7934.11	TRUE		5-Methylthio-D-ribose	C03089	[+1]-H(+)	0.847697		180.041	0.00118399	21	273	180.041	TRUE	7492	6499	9119	7418	8114	8532	12401	11426	10425	8464	8771	7777	13094	11550	10973	9650	8253	8472	8338	8571	7384	6179	8976	7997	8307	7879	8090	7883	7260	6457	7879	7739		8253
274	180.067	207700	TRUE		Tyrosine	C00082	-H(+)	0.918764		180.067	0.000259735	227	274	180.067	TRUE	236884	220037	208847	187523	218179	202531	255060	235369	204563	186715	239165	229001	187486	172147	200712	182968	230498	224917	214787	198208	237238	214575	365660	344936	138782	133060	185289	172272	191341	187910	136976	134522		230498
275	181.036	8556.06	TRUE		7-Methyluric acid	C16355	-H(+)	0.561144		181.036	0.000754689	84	275	181.036	TRUE	9848	7629	8736	8737	9342	7968	9673	9053	9489	8512	8627	8384	9742	9526	9398	9045	7232	8564	9720	8883	6513	6955	8031	7875	7594	7934	8302	8913	7880	7650	9436	7714		7232
276	181.051	37581.5	TRUE		4-Hydroxyphenyllactate	C03672	-H(+)	0.872959		181.051	0.000271639	183	276	181.051	TRUE	68386	67572	43398	38903	50121	45388	51884	46470	60810	53876	54093	48242	64492	56485	52716	47431	29501	24798	61016	51316	43929	44355	45581	42261	49561	44437	43758	40199	44901	41432	41346	36069		29501
277	181.072	118103	TRUE		Mannitol	C00392	-H(+)	0.733164		181.072	0.000186357	220	277	181.072	TRUE	31292	29594	37154	31553	37707	34995	38575	37533	31148	29150	39148	35608	40145	38461	32696	31655	34891	32754	28489	27160	29791	28718	42660	38090	26526	22850	32548	29362	33528	33572	29560	26080		34891
278	182.046	41246.5	TRUE		4-Pyridoxate	C00847	-H(+)	0.747017		182.046	0.000217718	162	278	182.046	TRUE	29350	28270	16927	14273	16974	17707	19955	19707	21706	19953	16857	14547	19420	19085	17928	18110	15166	17016	16852	16384	15558	14859	13460	12683	14329	14761	16598	14998	11406	11852	15145	14895		15166
279	182.056	17145	TRUE		Tryptophol	C00955	.H/Na-H(+)	0.695274		182.056	0.000806939	131	279	182.056	TRUE	9313	7082	8034	6620	8473	7968	7489	6595	7563	7302	8349	7851	8993	8207	6889	7340	5433	3925	7134	6134	6105	5919	6049	5748	5949	5651	6272	6442	6546	7640	6746	6445		5433
280	182.075	10732.7	TRUE		Mannitol	C00392	[+1]-H(+)	0.875714		182.075	0.000449925	88	280	182.075	TRUE	4586	4699	3256	3344	3566	3612	3318	2960	3790	3179	4694	3550	5092	4835	3070	3242	3376	2315	4070	3259	3041	2481	3746	3406	2700	2196	2772	2288	3939	2796	2468	2752		3376
281	182.082	7789.23	TRUE		L-Adrenaline	C00788	-H(+)	0.881084		182.082	0.000415452	57	281	182.082	TRUE	2467	3046	2159	2089	2401	2808	3143	3766	2508	2855	3087	2784	4168	3898	2866	2508	2055	1546	2143	1673	2209	1846	2333	1904	1808	1533	2063	1946	1772	1906	1773	2245		2055
282	182.973	7760.8	TRUE		3-Phosphonooxypyruvate	C03232	-H(+)	0.364273		182.973	0.00101991	134	282	182.973	TRUE	11055	10025	9514	9596	9152	8502	12612	10298	10913	10770	12062	11579	10692	9081	12022	10178	12653	11962	11812	9640	11386	7536	10827	10356	12170	9802	11709	10680	10566	9533	10338	8805		12653
283	183.03	13682.7	TRUE		3,4-Dihydroxymandelate	C05580	-H(+)	0.806602		183.03	0.000334159	162	283	183.03	TRUE	9879	10064	8312	8760	6924	6621	10779	10236	9290	8984	11446	10182	11152	10189	11816	10385	13416	13409	16394	15619	10193	10523	12498	12390	9363	9571	15287	14291	11207	11507	13787	13321		13416
284	183.049	6865.09	TRUE		4-Pyridoxate	C00847	[+1]-H(+)	0.911205		183.049	0.000510121	55	284	183.049	TRUE	4561	4555	3849	4101	3392	3238	4072	3829	4367	3684	4528	3776	5242	4246	3759	3259	4011	3959	3596	3747	3340	2859	3614	3145	3335	2556	3846	3554	3517	2999	4798	4397		4011
285	183.066	9995.7	TRUE		Phosphocholine	C00588	-H(+)	0.729889		183.066	0.000263567	169	285	183.066	TRUE	9291	7769	8292	7637	6281	7266	8857	9974	8889	9043	8457	7974	15718	16444	8342	7284	6106	5909	5669	5920	7113	6145	5738	6105	6526	5461	6421	6466	5934	6546	6898	7563		6106
286	184.002	28264.5	TRUE		Dexfosfoserine	C01005	-H(+)	0.499944		184.002	7.24492e-05	123	286	184.002	TRUE	1675	1266	2640	1738	2527	1546	2526	1933	2324	1621	2703	1542	4892	2650	1484	1641	1746	1141	1404	852	2182	800	1500	1033	1399	1168	1574	1113	893	1119	1050	957		1746
287	184.989	9266.36	TRUE		3-Phosphoglycerate	C00197	-H(+)	0.640822		184.989	0.00116393	151	287	184.989	TRUE	14433	9180	11313	8724	10044	6987	11534	9783	15286	9510	13277	8731	15034	10201	11069	9003	13560	10233	12163	9101	10643	7388	11020	8477	10442	8144	8254	7755	8591	7082	8667	6955		13560
288	185.022	6370.91	TRUE		Phenylpyruvate	C00166	.H/Na-H(+)	0.822758		185.022	0.000454705	111	288	185.022	TRUE	3387	2496	2776	2646	2918	2323	5684	6092	3717	3801	3005	2192	8014	7694	3492	4184	2509	2730	2388	2753	2142	2448	2007	1684	2580	2556	2722	2553	2587	2196	3120	2724		2509
289	185.057	25133.1	TRUE		AMPA	C13672	-H(+)	0.788644		185.057	0.000262983	212	289	185.057	TRUE	3878	3799	4293	3913	4183	3058	5054	4918	3715	3008	3205	3085	5797	5233	3952	4258	3547	3136	3617	3601	3191	3375	2960	3168	2808	2317	3111	2884	2806	3241	4229	4108		3547
290	186.041	8578.57	TRUE		2-(Acetamidomethylene)succinate	C01215	-H(+)	0.785426		186.041	0.000244969	136	290	186.041	TRUE	1556	1502	1463	1612	1981	1973	4420	4172	4274	3314	2429	2080	2704	2684	4242	3944	1887	2327	6414	6025	4065	3002	2564	1909	4030	4169	4440	3884	4639	3637	7031	6736		1887
291	186.078	15509.4	TRUE		2-Oxo-6-acetamidocaproate	C05548	-H(+)	0.779493		186.078	0.000356503	196	291	186.078	TRUE	4571	4813	5733	5737	5740	5755	7050	6926	8810	7768	7104	6016	12073	9358	6240	6597	4617	4422	7026	5886	5727	6265	6047	4568	6013	5488	5783	5990	4765	5152	6383	6300		4617
292	186.113	14276.1	TRUE		8-Amino-7-oxononanoate	C01092	-H(+)	0.865006		186.113	0.000163626	178	292	186.113	TRUE	29182	26599	17330	17531	27471	26179	32176	29964	25208	22654	16873	16716	45910	39510	19716	19557	20360	17142	20379	17959	26126	26127	18725	18141	16887	15680	27745	23653	14774	13305	21948	18958		20360
293	187.109	68007.6	TRUE		N6-Acetyl-L-lysine	C02727	-H(+)	0.858619		187.109	0.000203634	227	293	187.109	TRUE	15273	13499	12942	10520	16265	14110	19321	16925	17493	14049	15230	13105	26431	23858	15708	14800	15415	14889	15126	13186	16048	14388	18681	15939	14853	13136	16638	13596	13678	12471	13650	12664		15415
294	188.01	5438.42	TRUE		Taurocyamine	C01959	.H/Na-H(+)	0.774899		188.01	0.000129224	22	294	188.01	TRUE	3624	4350	4095	3833	3202	2225	3755	3498	21705	19534	4812	4355	6972	7262	3672	2971	5561	5740	69546	64807	91606	84449	4518	4939	19987	20362	26450	24852	33481	33184	42903	39041		5561
295	188.057	41996.6	TRUE		N-Acetyl-L-glutamate	C00624	-H(+)	0.908917		188.057	0.000241267	149	295	188.057	TRUE	12836	13451	13022	12813	13754	12266	11251	12334	10682	11091	9017	10009	13291	13234	9549	9243	9166	9030	10345	9892	9281	8882	7306	7804	7256	8755	8527	9039	6636	7851	8653	8388		9166
296	188.112	8636.96	TRUE		N6-Acetyl-L-lysine	C02727	[+1]-H(+)	0.826559		188.112	0.000932426	51	296	188.112	TRUE	2904	2805	3698	3484	4225	5036	3867	3880	4421	3984	5093	3939	5880	5195	3283	3807	3183	2744	2380	2506	4846	4108	3730	2909	3115	2597	3689	3418	3300	2438	4861	4788		3183
297	189.041	27102.4	TRUE		3-Dehydroquinate	C00944	-H(+)	0.88056		189.041	0.000850673	227	297	189.041	TRUE	27645	25638	21659	18008	31877	27051	21644	18683	25803	21319	24362	19930	21164	17557	23486	22445	20513	20672	21709	20453	20108	20862	22596	23795	21133	16814	24413	20719	18975	17183	23963	19551		20513
298	189.053	13103.2	TRUE		Carglumic acid	C05829	-H(+)	0.87546		189.053	0.000798711	96	298	189.053	TRUE	8576	8924	6987	7111	7547	8013	8699	8051	8197	7661	7009	5639	9533	9522	7341	6168	5253	5420	6104	6407	5265	6039	5337	5139	5678	5636	7265	6157	5102	4633	6672	6662		5253
299	189.077	20581.2	TRUE		(R)-3-((R)-3-Hydroxybutanoyloxy)butanoate	C04546	-H(+)	0.586835		189.077	0.000327212	166	299	189.077	TRUE	15430	13917	25850	25542	18761	17082	24090	23426	19997	18262	27851	24626	20901	20693	22457	19394	32644	31636	23428	23029	29225	25469	43416	40252	29668	24659	26435	24919	30938	29568	32036	29552		32644
300	189.088	13508.6	TRUE		LL-2,6-Diaminopimelate	C00666	-H(+)	0.71327		189.088	0.00019665	158	300	189.088	TRUE	5926	5210	7025	6336	6197	5530	8407	8092	6635	5887	8236	6738	10538	10789	7580	6826	8032	6498	7449	6248	6376	7271	8781	7767	6837	6089	8191	6204	7606	7294	8976	7817		8032
301	190.043	12505.3	TRUE		3-Dehydroquinate	C00944	[+1]-H(+)	0.755691		190.043	0.000175752	108	301	190.043	TRUE	28846	30058	24331	27554	22853	26089	28023	29374	23892	23511	18885	19288	25098	28270	19975	19017	16487	17716	17399	18231	18184	21609	16409	17541	17996	20022	15615	16263	13180	14288	15008	17749		16487
302	190.051	28563	TRUE		5-Hydroxyindoleacetate	C05635	-H(+)	0.869163		190.051	0.000239	180	302	190.051	TRUE	19953	18404	23107	20084	24723	22762	25377	20751	17798	17135	24681	24320	23558	24008	17104	15983	25270	26536	23230	21786	16453	16224	20891	20232	17548	15464	33808	31179	22879	21977	23369	23718		25270
303	190.99	3094.94	TRUE		DETP	C06607	.H/Na-H(+)	0.590672		190.99	0.000744154	16	303	190.99	TRUE	1129	1040	2719	2444	2172	1761	2233	2421	2274	1872	1985	1280	1414	1730	1946	2134	2321	2288	2943	2954	2360	1577	2150	1796	1649	2041	2737	1749	1995	1893	1745	1807		2321
304	191.02	798311	TRUE		Citrate	C00158	-H(+)	0.58225		191.02	0.000160935	118	304	191.02	TRUE	28983	16792	156744	63916	152585	51470	48633	25861	104215	43180	165057	54221	97510	38089	53387	31748	26527	14905	67164	29751	85175	29963	66271	25809	70372	34585	52744	25902	83646	31929	67546	33588		26527
305	191.056	82937.3	TRUE		Quinate	C00296	-H(+)	0.708593		191.056	0.000237873	213	305	191.056	TRUE	3928	3941	5071	3909	5742	4618	5958	5309	5011	4863	4763	4047	6093	5329	5002	3721	3694	4651	4807	4129	4626	3917	5220	4599	3612	3355	5753	4213	3748	3504	4262	4586		3694
306	192.023	54823	TRUE		Citrate	C00158	[+1]-H(+)	0.65063		192.023	8.18026e-05	76	306	192.023	TRUE	3326	2606	11794	6572	11942	5568	4368	3108	11079	5844	13736	6523	9137	5536	4767	3488	3067	2573	5633	3634	8271	4087	5483	3977	6628	3360	4814	3268	6700	3539	6051	3387		3067
307	192.059	9386.88	TRUE		Quinate	C00296	[+1]-H(+)	0.907626		192.059	0.000681392	21	307	192.059	TRUE	2438	2097	3077	2859	2595	2049	2856	1935	2298	2082	3010	3288	2728	2169	1563	1493	10675	10488	2587	2313	1831	2203	2078	1993	2122	2011	6971	6577	4406	3187	6960	5532		10675
308	192.066	28281.2	TRUE		Phenylacetylglycine	C05598	-H(+)	0.826033		192.066	0.000186634	183	308	192.066	TRUE	41632	35909	33081	29078	31094	29481	51038	48478	52030	47874	41096	35830	58777	54834	41328	36959	91640	84357	52741	44347	60146	57110	33750	31532	49454	46406	86070	78633	58924	57738	87036	88085		91640
309	192.105	4557.13	TRUE		MDMA	C07577	-H(+)	0.772617		192.105	0.000699574	48	309	192.105	TRUE	1834	2004	1187	1418	2741	2019	19065	17761	8340	9286	1570	1518	17938	18338	12420	10666	1728	2122	1490	1540	1797	1807	1327	1589	1847	1681	1725	2027	1641	1585	2565	2423		1728
310	192.989	23249.5	TRUE		Glycerol-3-phosphate	C00093	.H/Na-H(+)	0.277568		192.989	0.00010744	97	310	192.989	TRUE	6928	7021	11387	12204	12937	12532	8414	8510	13376	9838	12931	9764	12082	10312	7992	8573	8026	7862	9982	9535	10853	9856	9411	8111	7587	7550	8224	6890	10673	10033	9854	8100		8026
311	193.035	60781.1	TRUE		Glucuronate	C00191	-H(+)	0.78035		193.035	0.000268554	215	311	193.035	TRUE	9078	7498	8748	7933	6499	5174	6455	5746	6750	6283	7679	6445	7992	7455	6654	5546	6799	7092	8347	7597	9222	6464	7511	6616	4545	4156	5812	5237	8570	7549	7792	7655		6799
312	193.072	139516	TRUE		1-O-Methyl-myo-inositol	C03659	-H(+)	0.750144		193.072	9.4757e-05	222	312	193.072	TRUE	15178	13708	12045	11067	13551	11527	13658	14605	15874	15101	13795	12931	20874	17876	15672	14067	18566	17525	14622	13091	15440	14020	14098	12334	13910	12476	19798	18167	15221	15211	18903	17749		18566
313	194.048	36063.6	TRUE		Dopaquinone	C00822	-H(+)	0.889017		194.048	0.00144614	144	313	194.048	TRUE	69290	67498	70916	61431	57354	53053	75338	68164	83626	72700	94476	86786	77516	68254	72000	66704	43771	41774	87445	74382	71722	68792	44029	42466	85522	79101	65044	54970	65481	67209	57377	52871		43771
314	194.076	16280.2	TRUE		1-O-Methyl-myo-inositol	C03659	[+1]-H(+)	0.933299		194.076	0.000442915	66	314	194.076	TRUE	4846	4987	4685	3835	4494	4550	5781	5097	5412	4637	4939	4692	5694	4678	5261	4677	3963	4002	4966	4603	5179	4592	4425	3701	5198	5397	4695	3945	4666	4789	4929	3972		3963
315	194.093	8447.24	TRUE		alpha-[3-(Nitrosoamino)propyl]-3-pyridinemethanol	C19581	-H(+)	0.869914		194.093	0.000412581	106	315	194.093	TRUE	3908	3801	3077	3888	4128	3170	6643	6025	5772	4278	2626	3360	8485	6702	5253	5321	3007	3213	3176	2813	3929	3590	2577	2308	3196	2902	2713	2917	2798	2609	3763	3838		3007
316	194.946	5293.37	TRUE		cis-2-Chlorodienelactone	C04706	.H/Na-H(+)	0.322581		194.946	0.000477709	31	316	194.946	TRUE	5075	4434	4549	4748	3295	3554	4306	3547	3955	3659	4587	4385	3482	3179	4350	4313	4073	3441	4442	3662	3599	3667	3581	3773	4000	2924	4482	4612	2833	2778	4864	4158		4073
317	194.99	10145.5	TRUE		cis-Aconitate	C00417	.H/Na-H(+)	0.313404		194.99	0.000602867	24	317	194.99	TRUE	12081	12676	11460	11809	11551	10583	12534	11222	14492	11596	13246	11087	12606	11398	10520	11350	11174	10868	12010	10497	11888	10427	11743	11365	10595	10557	9994	9511	10605	9552	12217	11251		11174
318	195.032	14074.4	TRUE		3,4-Dihydroxyphenylpyruvate	C04045	-H(+)	0.742769		195.032	0.000888269	150	318	195.032	TRUE	7162	7252	4420	4920	6734	5868	17212	17691	11906	9850	6887	5457	23695	22488	12127	12147	7586	6486	5752	5299	4698	4615	5730	6272	5488	5797	5186	4651	4011	3800	9227	8669		7586
319	195.051	976043	TRUE		D-Gluconate	C00257	-H(+)	0.764316		195.051	0.000162005	140	319	195.051	TRUE	28352	26613	43467	32638	56794	35655	24208	20795	38872	30078	51879	32170	29214	26656	25564	22002	21995	19870	29372	25494	40001	33641	23410	20535	22979	20934	19042	16879	30364	25916	20751	18572		21995
320	195.988	3487.09	TRUE		L-Selenomethionine	C05335	-H(+)	0.229228		195.988	0.0011104	7	320	195.988	TRUE	1297	1642	1700	1332	2113	1432	1697	1391	1907	1500	1815	1821	1450	2416	2098	1649	1309	1301	2295	2141	2056	1802	1734	1379	1755	1827	2178	1361	2159	1723	1290	1655		1309
321	196.038	7906.24	TRUE		IAA	C00954	.H/Na-H(+)	0.577469		196.038	0.000450511	100	321	196.038	TRUE	3189	3556	3767	3553	3822	3400	3849	4624	3928	3506	3567	3223	6136	5366	3776	4088	3952	4724	4386	4632	4852	4694	5004	4716	2915	3729	3717	3580	4100	3661	4324	4353		3952
322	196.055	65171.9	TRUE		D-Gluconate	C00257	[+1]-H(+)	0.853487		196.055	0.000240139	70	322	196.055	TRUE	4612	3659	5324	4058	6123	4690	4471	4160	5073	4126	5837	4808	7247	5264	4240	3779	3712	3471	4740	3910	5086	3798	4144	3273	3688	3179	3339	3186	4107	3545	3977	3922		3712
323	196.071	23174.6	TRUE		Citrulline	C00327	.H/Na-H(+)	0.770313		196.071	0.000401613	212	323	196.071	TRUE	7000	5892	7490	6802	6953	7419	7635	6502	7260	6344	6872	6699	9082	6607	5679	5963	7355	6661	8130	6864	6977	6864	7182	7458	6060	5421	8351	7319	7041	7033	7405	7445		7355
324	197.044	26095.1	TRUE		3-Propylmalate	C02123	.H/Na-H(+)	0.79885		197.044	5e-05	183	324	197.044	TRUE	20642	19903	15461	14465	14988	14641	11298	10700	10293	9829	8821	9316	10759	10284	7357	7688	15199	13687	9967	9449	7403	6900	5760	5368	9348	7734	8383	7393	6148	6216	6522	7980		15199
325	198.089	8775.42	TRUE		gamma-Glutamyl-3-aminopropiononitrile	C06114	-H(+)	0.846814		198.089	0.000320964	151	325	198.089	TRUE	3447	2523	2536	2761	2424	2517	3650	3912	2644	2443	2531	2432	4609	4295	2598	2668	2877	2807	2373	2521	1819	2168	2290	2576	2269	2150	2030	2299	1464	1673	2255	2394		2877
326	198.113	8312.15	TRUE		Methyl ecgonine	C12448	-H(+)	0.852469		198.113	8.69291e-05	151	326	198.113	TRUE	8466	8260	9945	9475	14625	14551	13957	13576	12698	13115	8802	8471	16321	14343	11282	10100	10530	9038	14894	14143	15020	15839	8752	9095	12095	10816	15906	15697	8296	8056	9133	9422		10530
327	199.038	40130.4	TRUE		1,2-Dihydroxy-3,4-epoxy-1,2,3,4-tetrahydronaphthalene	C14784	.H/Na-H(+)	0.872178		199.038	0.000123666	201	327	199.038	TRUE	25713	25745	27900	24439	27290	24581	25393	23227	20896	20758	23667	23186	24583	21815	20135	19357	19891	19688	19355	14963	18769	17679	18826	18021	18226	17963	18125	16293	16746	17465	17336	17498		19891
328	199.17	89651.5	TRUE		Dodecanoate	C02679	-H(+)	0.704661		199.17	0.000166136	222	328	199.17	TRUE	65838	63509	64601	60596	68688	68843	64305	64594	69618	67991	91556	95862	82172	76995	71837	68774	59672	50023	46569	44844	72390	70632	45523	47530	64037	63788	53451	50584	45388	45782	66614	65866		59672
329	199.969	16457.6	TRUE		S-Sulfo-L-cysteine	C05824	-H(+)	0.764438		199.969	0.000155549	206	329	199.97	TRUE	11238	9728	4557	3458	4334	3333	3572	2701	6076	4693	6189	5283	6427	5114	10116	8415	6494	5026	8942	7262	5923	4993	5917	4256	5424	4708	6412	5848	6932	6239	5333	3938		6494
330	200.056	18913.9	TRUE		7-Aminomethyl-7-carbaguanine	C16675	.H/Na-H(+)	0.751197		200.056	0.000351062	193	330	200.056	TRUE	4363	4856	4071	4919	4247	4589	5502	4871	4289	4192	4104	5201	5456	4359	4328	4975	4619	5424	6561	5930	4635	3672	5227	4287	3773	3453	5332	4877	5328	7007	5347	5665		4619
331	200.174	12558.7	TRUE		Dodecanoate	C02679	[+1]-H(+)	0.627288		200.174	0.000269858	209	331	200.174	TRUE	10424	8955	8610	8132	8685	8898	9113	9357	10845	8771	12346	12307	9708	10006	10342	9674	7102	7900	6449	5592	9341	10649	7032	6783	9003	8757	6938	7546	6437	7797	9016	9362		7102
332	200.996	9231.27	TRUE		Benzoyl phosphate	C06206	-H(+)	0.513164		200.996	0.00111116	16	332	200.996	TRUE	9971	8322	9928	7859	9353	7412	11119	9503	8779	8732	8866	8570	9928	9986	9263	8838	7793	7513	9785	8001	8391	6877	7805	8154	8886	8424	9118	7372	9623	8164	8881	8148		7793
333	201.038	42901	TRUE		Glucose	C00031	.H/Na-H(+)	0.78502		201.038	7.69993e-05	228	333	201.038	TRUE	39620	42889	30218	36597	44830	50703	44990	50253	33981	39541	32386	36848	43881	47661	62491	62494	44285	52874	235930	272668	60658	69301	60138	67629	52169	62793	102991	110981	107713	132770	120944	142493		44285
334	202.049	29188.2	TRUE		Tyrosine	C00082	.H/Na-H(+)	0.651308		202.049	0.000449524	224	334	202.049	TRUE	51639	49514	31689	33516	35815	34117	47384	43366	37592	37894	42788	40363	40123	40679	40366	37270	35666	36121	50101	46825	42112	41148	47290	48529	26607	25722	38315	35993	42999	44952	36715	37280		35666
335	203.02	14458.3	TRUE		7-Methyluric acid	C16355	.H/Na-H(+)	0.755453		203.02	0.000205288	184	335	203.019	TRUE	20211	19484	25508	21318	21814	20445	23206	21312	23491	20474	20439	18528	15885	14023	21645	18535	23203	19942	22765	20653	21013	19422	20101	17939	22539	20189	22420	20961	21471	19967	19737	17801		23203
336	203.034	8211.52	TRUE		1,4-Dihydroxy-2-naphthoate	C03657	-H(+)	0.813353		203.034	0.00144977	161	336	203.034	TRUE	9052	9251	8283	7683	8302	7675	9007	9961	10016	8491	9097	9575	9416	10289	8688	9179	7554	6937	7792	6953	7234	7030	7715	8030	7199	6554	6939	6165	6570	7197	8401	7626		7554
337	203.056	14827.8	TRUE		3-o-Ethyl-L-ascorbic acid	C18342	-H(+)	0.829402		203.056	0.000593498	162	337	203.056	TRUE	7352	8079	7825	6343	10111	9295	11490	10521	8773	8996	7956	6424	13412	11060	9198	9125	8313	7666	8326	7042	9370	8137	7803	8408	6482	6150	7753	7308	7015	7107	9138	7132		8313
338	203.083	220649	TRUE		Tryptophan	C00078	-H(+)	0.885417		203.083	0.000134594	228	338	203.083	TRUE	406107	379006	427837	387315	435803	398268	389624	363789	328406	304135	399474	364195	316190	285741	403330	369495	445912	420372	386621	354250	357662	335505	571341	543844	269663	241050	345829	324290	346534	316336	294659	276588		445912
339	203.104	46077.3	TRUE		N6-Acetyl-N6-hydroxylysine	C03955	-H(+)	0.558001		203.104	0.0002868	105	339	203.104	TRUE	20114	18706	21386	17923	21514	18456	23408	22106	20552	17677	22979	18292	27956	23741	21933	20866	24044	22140	19236	17238	20909	18218	28467	27711	14193	12763	16757	15028	17749	15343	16076	14104		24044
340	204.03	15157	TRUE		Xanthurenate	C02470	-H(+)	0.86412		204.03	0.000777478	153	340	204.03	TRUE	18796	14930	21107	18097	20771	19666	16795	15521	18621	16461	22358	20149	21075	18635	20294	16107	24229	21705	20817	19032	13040	10823	14516	15335	13443	13440	19241	17567	18069	14844	18860	18954		24229
341	204.052	7239.59	TRUE		Lipoamide	C00248	-H(+)	0.806921		204.052	0.000372572	131	341	204.052	TRUE	4069	4098	4932	4502	4171	3628	5989	5231	5202	3980	3538	4249	6640	5310	4366	3855	4471	4387	4543	4766	3536	3472	4046	4414	3406	3357	3679	3183	3286	3235	3897	3783		4471
342	204.067	30899.1	TRUE		Indolelactate	C02043	-H(+)	0.880089		204.067	0.000141745	219	342	204.067	TRUE	38712	35952	45886	41252	45364	43506	49590	43367	53953	45411	24914	25183	41525	37834	43222	38870	41396	38980	50640	50740	52378	45318	48413	46630	37051	33428	48664	44998	35794	32600	32345	30492		41396
343	204.087	40182.1	TRUE		Tryptophan	C00078	[+1]-H(+)	0.90535		204.087	0.00118445	221	343	204.087	TRUE	53568	49987	50738	48517	53897	48683	90867	80456	68860	63513	49240	42572	76636	67371	71825	63664	50113	42796	57500	50902	54975	48800	75527	75065	39330	36598	44444	42486	46008	43945	43727	44096		50113
344	204.105	8302.47	TRUE		N6-Acetyl-N6-hydroxylysine	C03955	[+1]-H(+)	0.610211		204.105	0.00104063	79	344	204.105	TRUE	7220	6814	6597	5450	6884	5640	8800	8173	8995	8487	6288	5971	11348	10586	6715	6336	5491	4888	6808	6254	5149	3951	4545	4576	4238	4296	5391	4763	4425	4728	6313	5796		5491
345	204.124	2541.08	TRUE		Cozyme	C05944	-H(+)	0.794534		204.124	0.000831244	7	345	204.124	TRUE	1325	1460	1406	1167	1448	1532	2498	2972	2208	1890	1627	1172	2954	2964	1544	1452	1075	1017	959	1184	1657	1862	1324	1686	1407	1074	1525	1183	1401	1259	1369	1503		1075
346	204.981	22850.2	TRUE		6-Thiourate	C16613	.H/Na-H(+)	0.772426		204.981	0.000314044	143	346	204.981	TRUE	45681	43052	7473	8846	7106	6841	8157	8294	6353	5700	20507	20130	5399	5879	6482	6627	5668	6298	6166	6301	4579	5860	5232	5650	4354	5256	5303	5159	4487	4613	4915	5296		5668
347	205.035	25977.7	TRUE		Lipoate	C00725	-H(+)	0.622252		205.035	0.000153536	186	347	205.035	TRUE	4659	3772	6300	5086	7325	6152	6220	4735	5940	5968	6242	5314	8133	7560	6335	5440	6226	5552	7470	7849	7450	7387	14585	13759	5078	4745	4316	3998	7659	6818	5105	5414		6226
348	205.071	15720.9	TRUE		Indolelactate	C02043	[+1]-H(+)	0.858202		205.071	0.000878287	175	348	205.071	TRUE	7366	6158	8143	5777	8731	6938	7900	8046	7916	7728	6055	5942	9329	8702	7366	6873	6390	6806	8094	7913	7476	6885	7603	7546	5857	5298	7500	7885	5660	5625	5973	6214		6390
349	206.049	45329.7	TRUE		S-(2-Hydroxyethyl)-N-acetyl-L-cysteine	C14876	-H(+)	0.824951		206.049	0.000555543	188	349	206.049	TRUE	11361	10626	16023	15821	16779	14770	11989	12159	16176	13438	17355	14377	15924	13104	12858	11467	13170	12732	10356	10478	12186	11326	11364	12068	13120	12127	12589	11435	12492	10393	13622	11402		13170
350	206.059	17756.2	TRUE		N-Hydroxy-4-aminobiphenyl	C03622	.H/Na-H(+)	0.49436		206.059	0.000448906	146	350	206.059	TRUE	16919	17238	17042	15463	15025	13694	17350	16723	15507	17060	14742	12972	18032	18281	16147	15655	14745	13641	12791	12413	13424	14485	12723	11964	12476	12652	13507	11558	11547	11128	14215	12404		14745
351	206.067	10334.7	TRUE		Dihydrolipoamide	C00579	-H(+)	0.906952		206.067	0.00132935	33	351	206.067	TRUE	7293	7151	7260	7408	6285	6743	5706	5391	5605	4779	7387	5992	6172	5991	5358	5995	8003	6467	4889	5146	5736	4607	8165	7810	4948	3614	5341	4382	5983	5368	6932	6058		8003
352	206.082	26041.6	TRUE		N-Acetyl-L-phenylalanine	C03519	-H(+)	0.860013		206.082	0.000140594	197	352	206.082	TRUE	35202	33832	33605	31061	31651	28721	38485	34174	33265	29211	26987	27892	42408	39262	27323	28729	31362	30375	31835	28219	33995	30591	31463	30899	23992	22593	31562	30300	20313	19171	26048	22596		31362
353	206.967	4801.25	TRUE		3-Phosphoglycerate	C00197	.H/Na-H(+)	0.191641		206.967	0.00076813	28	353	206.967	TRUE	8694	8223	4847	6224	4983	5684	9240	9183	7329	7815	6875	6357	7779	7270	6251	6227	6343	7017	8396	9012	4421	4461	7121	6253	5449	5366	6060	6766	8000	8163	6506	6062		6343
354	207.067	20334.7	TRUE		2H-Dibenz[b,f]azepin-2-one	C16605	[+1]-H(+)	0.820495		207.067	0.000735331	158	354	207.066	TRUE	10633	11589	10234	9428	11352	10197	17331	14855	14414	13615	10596	9416	22446	21132	14015	14083	14537	12803	11170	10975	13795	13212	12337	11774	13215	12901	13372	13417	13181	13141	17110	17933		14537
355	208.108	5817.02	TRUE		NNAL	C19574	-H(+)	0.884719		208.108	0.000854377	74	355	208.108	TRUE	4664	4640	4301	4027	4566	4095	6343	5676	4310	4191	3812	3517	8153	7408	4158	4059	3395	3846	2896	2787	3504	3248	3729	2925	3119	2660	3134	2954	2545	2547	3296	3385		3395
356	208.962	4503.8	TRUE		2-Chloro-5-methyl-cis-dienelactone	C18304	.H/Na-H(+)	0.184979		208.962	0.000296341	31	356	208.963	TRUE	1868	1907	1835	1381	1958	1656	1868	1782	2134	1965	2743	1937	2034	1299	1639	1346	1964	2182	2112	1607	2044	1556	1815	1575	1546	1649	1260	1879	1506	1788	1935	1884		1964
357	209.031	122584	TRUE		Glucarate	C00818	-H(+)	0.369895		209.031	9.77582e-05	178	357	209.03	TRUE	17933	16123	16543	14171	19292	18632	22570	20116	18140	19269	12559	12234	14396	14018	19062	17472	18221	16106	19881	18752	16753	14793	16654	14923	19033	19133	17311	16749	17795	17537	18002	15963		18221
358	209.067	49532.1	TRUE		Volemulose	C02076	-H(+)	0.89741		209.067	0.00029406	170	358	209.067	TRUE	14234	14905	23120	20512	28135	24198	20175	21328	15005	14321	16250	16382	15151	14175	15671	14419	23323	23000	18864	18497	15010	13509	17636	16435	15801	15040	20513	18288	13391	15294	13207	13437		23323
359	209.082	26519.8	TRUE		Sinapyl alcohol	C02325	-H(+)	0.876586		209.082	0.000470196	188	359	209.082	TRUE	12484	12769	10058	8776	11619	10384	30718	27569	17137	16580	9692	8393	48834	44389	25722	21532	9555	10169	10271	9155	11234	10877	10795	9962	8910	10095	13067	15145	8911	8225	18046	14900		9555
360	210.034	16373.6	TRUE		Glucarate	C00818	[+1]-H(+)	0.552506		210.034	0.000114022	35	360	210.034	TRUE	2818	2256	3981	3314	4392	3276	3114	2866	4439	3692	3678	2674	3414	3290	3215	2032	2767	2051	2691	2594	4399	2392	2811	2190	3198	2822	2290	2519	2660	2480	2893	2113		2767
361	210.089	25884.3	TRUE		Zalcitabine	C07207	-H(+)	0.890324		210.089	0.000214051	189	361	210.089	TRUE	3720	3813	3955	3030	4006	3301	7094	6283	5048	4440	3369	2799	9177	8678	5402	4668	3809	3442	4130	3977	4021	3336	4071	3489	3565	4056	4891	3839	2968	2332	5535	3593		3809
362	210.985	19765.5	TRUE		Oxalosuccinate	C05379	.H/Na-H(+)	0.6358		210.985	0.000219899	178	362	210.986	TRUE	26677	25237	24617	22997	29551	25398	28865	25820	28857	24236	24785	22152	24723	24543	31651	29448	25535	25205	51888	48347	27903	25498	33306	26752	30891	29324	36565	34304	37197	36662	41113	41468		25535
363	211.134	53687.5	TRUE		Traumatin	C16309	-H(+)	0.80886		211.134	0.000319089	171	363	211.134	TRUE	11388	10461	10561	9410	11912	10501	14518	13172	12318	12741	12046	11351	21214	18921	11484	11547	8567	7824	9530	8907	11600	9287	8139	7087	11429	9932	9765	8748	8208	8164	10256	9195		8567
364	212.031	7641.82	TRUE		2-Hydroxy-6-ketononatrienedioate	C12624	[+1]-H(+)	0.813482		212.031	0.00153971	54	364	212.031	TRUE	22665	21321	18617	17422	7453	6818	20933	20365	18255	16486	18783	17156	11855	11313	14598	14746	18828	17445	18963	18355	13672	13599	10432	10379	9534	9616	17977	17635	15643	14712	21750	22296		18828
365	212.056	10254.4	TRUE		N,N-Dihydroxy-L-tyrosine	C15503	-H(+)	0.791644		212.056	0.00018875	125	365	212.056	TRUE	3625	3806	3785	3001	3116	2861	4466	4555	4082	3239	3513	3530	4782	5119	3088	2904	3541	3268	3414	3050	4173	3548	3519	3449	3120	2658	3402	3127	3500	2720	4322	4335		3541
366	212.092	39808.1	TRUE		Kainate	C12819	-H(+)	0.503354		212.092	0.000584113	86	366	212.092	TRUE	75940	84412	84696	80367	61885	64509	44630	49413	40756	43813	40297	40423	49290	54365	41444	44306	73742	86315	34822	41364	33750	39704	28413	32599	35938	37560	36840	38005	32351	33279	36850	35216		73742
367	212.137	9581.34	TRUE		Traumatin	C16309	[+1]-H(+)	0.932347		212.137	0.000811959	84	367	212.137	TRUE	2293	2346	2742	1765	2814	2739	2781	3060	2704	2504	2333	2109	4347	4048	2017	2266	1873	1848	2402	1885	2265	1968	2162	1869	1925	2538	2334	2385	1811	1698	1893	2093		1873
368	212.956	7243.78	TRUE		2-Chloromaleylacetate	C06329	.H/Na-H(+)	0.142242		212.956	0.00110624	9	368	212.956	TRUE	10663	14570	8560	8992	8778	10038	12064	13149	8904	10868	7314	8215	7467	8517	9994	12495	18335	22951	11660	12655	11019	12369	13683	14280	8780	10552	6986	7580	7826	8677	5785	7268		18335
369	213.005	20759.6	TRUE		Citrate	C00158	.H/Na-H(+)	0.790153		213.005	0.00156739	142	369	213.005	TRUE	51386	49168	47416	43839	18745	15295	45155	46189	41324	36684	51488	44262	28864	27470	41324	36587	51002	47346	44685	41691	37593	36155	26824	25397	27942	27355	49842	47818	38281	37955	58294	55900		51002
370	213.017	10495.2	TRUE		2-Deoxy-D-ribose 1-phosphate	C00672	-H(+)	0.713085		213.017	0.00136284	103	370	213.017	TRUE	15494	15702	14378	13074	10491	9905	17284	17152	14597	14736	16572	14077	17979	15577	17996	16257	16779	16164	21098	21706	14524	14172	13102	15263	13263	13028	18709	17647	14793	15435	19708	20239		16779
371	213.04	11202.4	TRUE		2-Hydroxy-6-oxonona-2,4-diene-1,9-dioate	C04479	-H(+)	0.836732		213.04	0.000544361	188	371	213.04	TRUE	14393	13256	12077	10257	16613	15363	20739	18898	17205	14596	14983	13126	17481	15500	21318	19690	11846	11077	12846	11043	10164	8219	10513	10516	14575	12944	15705	13881	11728	10966	13704	14078		11846
372	213.077	10242.4	TRUE		N-Hydroxy-IQ	C20289	-H(+)	0.814886		213.077	0.000518802	158	372	213.077	TRUE	6910	6906	4929	4742	6246	4982	14586	13297	8011	7758	6286	4321	20601	19236	9788	8790	5775	6692	5386	4228	4139	4907	4434	5034	5816	4924	7470	5033	3934	4077	8116	9091		5775
373	213.125	15041.9	TRUE		Dethiobiotin	C01909	-H(+)	0.737463		213.125	0.000195289	174	373	213.125	TRUE	2479	2940	2307	3176	3092	3065	3488	3550	3681	3007	2978	3126	4829	5568	3088	2624	2881	2741	2123	2413	3779	3044	1929	2061	2665	2514	3394	3417	2358	2441	3539	3702		2881
374	214.049	262123	TRUE		Glycerophosphoethanolamine	C01233	-H(+)	0.795093		214.049	0.000175654	213	374	214.049	TRUE	2930	3891	9851	7234	6696	5095	6454	5802	7382	5711	11262	7963	9660	8958	4878	4787	4244	4408	3927	4728	6199	4410	4796	4161	4495	3877	5130	3794	6025	4871	4861	4966		4244
375	214.083	10836.2	TRUE		MDMA	C07577	.H/Na-H(+)	0.85341		214.083	0.000715927	120	375	214.083	TRUE	4170	3956	2955	3113	3306	3385	6069	5857	4434	4087	3250	3373	7908	6643	4364	4099	3958	2694	3206	2863	2746	2681	2550	2619	2940	2800	3999	3323	2585	2169	3824	3297		3958
376	215.104	37376.2	TRUE		gamma-Glutamyl-gamma-aminobutyraldehyde	C15700	-H(+)	0.806207		215.104	0.000195346	209	376	215.104	TRUE	47339	43726	46015	40701	41360	36218	54946	46960	50891	42395	54221	46373	66504	56250	46975	42247	68380	63062	53780	44715	46227	43058	70843	64912	40775	37225	53604	44602	46934	43637	35992	34095		68380
377	216.052	23603.7	TRUE		2-(Hydroxymethyl)-3-(acetamidomethylene)succinate	C04690	-H(+)	0.89009		216.052	0.000477419	146	377	216.052	TRUE	31176	30901	38935	37186	34000	32507	33468	33663	35028	32584	44283	42065	29811	27352	36357	34128	47565	48156	37163	35141	36180	35211	46102	45159	33416	31898	40449	37486	40301	40449	30879	29187		47565
378	216.066	9705.99	TRUE		3-Methylindolepyruvate	C05644	-H(+)	0.872259		216.066	0.000949239	109	378	216.066	TRUE	11983	11937	12316	11823	10905	10832	13908	13914	13150	12271	14275	13631	14309	12675	14412	13357	14336	13809	14209	13369	13968	13614	18225	18043	12169	11493	11854	10935	13114	12595	9411	9481		14336
379	216.099	14645.4	TRUE		N-Acetyl-L-citrulline	C15532	-H(+)	0.827006		216.099	0.000314459	209	379	216.099	TRUE	7292	6529	4927	3719	4944	4221	6110	5481	5205	4563	6242	4590	8293	6800	5996	4969	3950	3203	4573	4416	3769	3010	4809	4449	2711	2952	3480	4042	3860	3470	3791	3426		3950
380	216.135	14418.1	TRUE		beta-Alanyl-L-lysine	C05341	-H(+)	0.380545		216.135	0.000446681	38	380	216.135	TRUE	3469	3510	5110	4184	6049	5441	5405	5696	5540	5727	5356	3926	9861	9213	4464	4279	2163	2412	5046	4521	6110	4455	2614	2261	5046	4495	5075	3935	4214	3404	3193	2592		2163
381	217.119	52063.4	TRUE		Lysopine	C04020	-H(+)	0.80304		217.119	0.000221085	175	381	217.119	TRUE	4532	4479	7310	5629	6990	6384	15870	14875	9872	9639	9104	8489	19578	17131	11509	12474	8717	8401	9516	8004	7573	6727	9630	8683	6654	6144	8659	8886	8963	8474	8773	9071		8717
382	218.034	45721	TRUE		4-Amino-2-methyl-5-phosphomethylpyrimidine	C04556	-H(+)	0.734592		218.034	0.000237321	155	382	218.034	TRUE	100622	100848	118866	110395	98115	93747	107182	107374	117928	108200	131766	128233	101854	91350	118496	109250	160844	158762	128480	116728	119538	117902	158470	156457	110381	108695	126145	125333	124551	122961	93261	87988		160844
383	218.067	17474.7	TRUE		O-Succinylhomoserine	C01118	-H(+)	0.891736		218.067	0.000314544	140	383	218.067	TRUE	2871	2766	3485	3569	3164	3390	4753	4800	3275	3248	3633	3673	6663	4292	4411	4239	3793	3613	3138	2529	2904	2875	3839	3780	2617	2628	3534	3487	3907	3920	3535	4209		3793
384	218.08	8818.53	TRUE		L-Metanephrine	C05588	.H/Na-H(+)	0.890657		218.08	0.00139417	93	384	218.08	TRUE	3445	3075	2862	2776	2845	3021	5801	5412	4091	3892	3255	2361	8359	7537	4214	4209	3409	3352	2681	3004	3132	2768	3402	2937	2496	3617	3405	3381	3692	2845	5054	3851		3409
385	218.103	100107	TRUE		Pantothenate	C00864	-H(+)	0.932344		218.103	0.00027553	226	385	218.103	TRUE	126071	112710	89927	81984	93454	80371	133902	120624	101244	88098	135627	116819	135420	114589	101950	93645	128729	117356	137698	122352	115701	103229	162958	145762	127742	112533	139421	122924	137110	127193	160901	144186		128729
386	218.122	14245.2	TRUE		Lysopine	C04020	[+1]-H(+)	0.89987		218.122	0.000997811	31	386	218.122	TRUE	10947	9956	8203	6866	8218	7914	13353	12027	9392	8699	11551	9692	14548	12385	10915	10492	12283	11813	12241	10659	10556	10900	14981	12833	11581	10149	10211	9654	10245	10690	13138	11605		12283
387	219.064	11343	TRUE		IQ	C19180	.H/Na-H(+)	0.684528		219.064	0.0014751	155	387	219.064	TRUE	5063	5068	5075	4840	4544	4462	7060	6905	5745	5094	3905	4124	11781	10612	4925	4556	5013	4317	4495	4985	3459	3659	4165	3986	3901	3395	4254	4050	4632	3306	5463	5834		5013
388	219.104	22641.5	TRUE		Pantothenate	C00864	[+1]-H(+)	0.894437		219.104	0.00148499	186	388	219.105	TRUE	21713	21235	18587	16124	17133	15144	25240	22995	22563	19403	23680	21887	31875	28324	20071	17822	21354	19400	21411	20591	22404	18153	26454	24172	22510	20423	23386	20562	23650	20907	28378	26527		21354
389	219.998	43069.2	TRUE		O-Phospho-L-homoserine	C01102	.H/Na-H(+)	0.108428		219.998	0.000663657	12	389	219.998	TRUE	27904	21240	24339	22285	24580	19873	26233	21570	28178	21309	25573	20521	27553	21624	23373	19024	24083	17146	23218	19872	21635	17449	21852	14954	22839	18254	22006	19230	23171	18298	24968	19183		24083
390	220.083	14806.1	TRUE		GlcNAc	C00140	-H(+)	0.89367		220.083	0.000741976	139	390	220.083	TRUE	2833	3072	2561	2303	2704	2772	7376	6645	5249	4410	2785	2492	6764	5378	5213	3956	3600	2446	2679	2644	3188	3783	3200	2997	2665	2355	3183	2561	2640	2552	3828	5287		3600
391	220.097	8958.48	TRUE		Methyl ecgonine	C12448	.H/Na-H(+)	0.879594		220.097	0.00113364	150	391	220.097	TRUE	7801	8115	6995	8097	7590	6552	11676	10375	8975	8241	8907	7842	13284	12949	8722	7280	8733	7917	7497	6233	8183	7241	9489	7922	8043	7594	7973	7783	6529	4977	7284	7554		8733
392	220.146	8935.06	TRUE		CGP 28014	C15477	-H(+)	0.656149		220.146	0.000268289	189	392	220.146	TRUE	8464	8793	7838	7213	9614	8508	9930	10238	10696	8145	8747	8325	13282	10801	10025	8374	9644	8746	10419	10213	9877	9981	9384	7979	10810	10287	8312	8782	8773	8504	9786	10568		9644
393	221.047	14635.6	TRUE		Succinylbenzoate	C02730	-H(+)	0.761624		221.047	0.000742495	218	393	221.047	TRUE	9923	8267	5214	6060	7098	6884	22474	20725	14444	12516	6457	5818	30903	28588	16607	14484	6116	6476	7609	6757	5491	4867	5823	5045	5729	4329	7126	6396	5289	5838	10534	10295		6116
394	221.129	5105.54	TRUE		3-Hydroxymonoethylglycinexylidide	C16572	-H(+)	0.78767		221.129	0.00125638	48	394	221.129	TRUE	4624	4283	3988	3134	3917	2982	5801	5809	3417	3554	4731	4745	7567	7387	5091	3439	3058	2407	2575	2026	3126	2137	3217	3021	2503	2776	3265	3093	2638	1934	3202	2747		3058
395	221.95	3953.97	TRUE		S-Sulfo-L-cysteine	C05824	.H/Na-H(+)	0.457173		221.95	0.000787799	69	395	221.95	TRUE	4212	3291	2086	2076	2390	1870	2269	1489	2586	1796	2440	1913	2624	2050	2547	3183	2719	1830	2798	2336	2136	1706	2183	1748	2306	1922	2076	3028	3514	2135	2239	2000		2719
396	222.049	8609.96	TRUE		Succinylbenzoate	C02730	[+1]-H(+)	0.864623		222.049	0.0013507	3	396	222.049	TRUE	5447	6432	5658	5020	6819	7511	7580	7844	7551	6935	5214	5425	9094	8207	6457	6436	5679	5467	4727	5005	4920	5131	4792	5096	5388	5108	5147	4090	3923	3820	5002	4949		5679
397	222.979	2178.78	TRUE		Benzoyl phosphate	C06206	.H/Na-H(+)	0.711205		222.979	0.00137329	9	397	222.979	TRUE	2951	3478	2253	2356	1045	1194	3731	2628	2289	1542	3372	3983	2543	2817	2300	2387	5041	2750	1925	1969	1128	1454	3135	3062	1899	1157	1315	1198	1103	1223	1982	1600		5041
398	223.008	17747.1	TRUE		5-Hydroxy-2-oxo-4-ureido-2,5-dihydro-1H-imidazole-5-carboxylate	C12248	.H/Na-H(+)	0.801072		223.008	0.000426776	175	398	223.008	TRUE	34025	26698	34930	21608	24233	16990	34400	21709	41083	24206	51582	31573	36464	23449	31752	22192	31985	24169	29367	22247	26547	21697	32913	25386	28786	19496	28361	22017	24975	17801	24663	18838		31985
399	223.134	23649.5	TRUE		(+)-7-Isomethyljasmonate	C16318	-H(+)	0.806985		223.134	0.000177166	165	399	223.134	TRUE	14455	12397	15389	15730	15084	13701	16601	16168	16910	17137	15666	13830	22064	21149	13746	13577	9232	10449	11379	12378	11415	11302	10959	11085	11897	11452	11281	11250	11824	11623	13077	12809		9232
400	224.103	7549.25	TRUE		1-(Methylnitrosoamino)-4-(3-pyridinyl)-1,4-butanediol	C19577	-H(+)	0.913546		224.103	0.00121331	73	400	224.103	TRUE	2858	2399	2612	2531	2976	2760	4888	3618	3098	2721	2904	2463	6194	5518	3372	3251	2600	2732	2482	2400	2800	2916	2497	2336	2176	2421	3152	2737	2117	2792	3681	4021		2600
401	224.936	58897.3	TRUE		2,5-Dichloro-4-oxohex-2-enedioate	C12835	-H(+)	0.242905		224.936	7.07107e-06	2	401	224.936	TRUE	117870	116788	75899	93856	78011	91428	106463	111227	74688	94087	70041	92218	69059	86566	100790	106732	108177	108668	88058	97719	70159	83339	86281	84418	90017	96549	95581	104970	93892	94008	96819	101716		108177
402	225.065	64071.8	TRUE		Tryptophan	C00078	.H/Na-H(+)	0.482859		225.065	0.000135794	176	402	225.065	TRUE	133541	130203	109585	113274	114161	116785	119839	114043	100149	103807	114047	120772	110057	106109	131036	126051	126600	121353	132678	125259	101109	101312	146199	144001	87252	81671	115189	115124	121297	120812	111830	110640		126600
403	225.087	34983.3	TRUE		Porphobilinogen	C00931	-H(+)	0.918716		225.087	0.000540721	131	403	225.087	TRUE	10764	10028	10475	8799	12679	10872	13128	12617	11201	10693	12240	10494	16268	16081	11181	11238	11144	9614	9453	9267	11088	10344	10915	11162	8928	8742	8926	8413	10043	8812	9304	9928		11144
404	225.099	21136.2	TRUE		Carnosine	C00386	-H(+)	0.529541		225.099	0.000773096	22	404	225.099	TRUE	5070	4829	3996	3717	7899	7210	5758	5105	5245	4148	5080	5092	10111	9685	4330	4872	3498	3746	4895	4841	5069	4124	4056	4558	3406	3324	3764	3755	3993	4040	4750	5063		3498
405	226.011	6727.84	TRUE		L-Glutamyl 5-phosphate	C03287	-H(+)	0.627742		226.011	0.000746697	180	405	226.011	TRUE	5851	6199	5708	5290	5360	5167	5331	5733	6356	5492	4860	4213	4871	5002	5010	3990	5184	4753	5509	5315	4871	4143	5024	4347	6216	4718	4958	4356	4495	3770	5896	4880		5184
406	226.036	14847.1	TRUE		5-(2'-Carboxyethyl)-4,6-dihydroxypicolinate	C05655	-H(+)	0.793897		226.036	0.000181074	136	406	226.036	TRUE	3169	3319	2767	2448	2715	2367	4867	4364	3484	3206	2441	2392	6703	7420	3119	3211	2847	3110	2300	2472	2857	2597	2287	2646	2527	2815	2910	3124	1776	2363	2813	2682		2847
407	226.054	7279.78	TRUE		Indolelactate	C02043	.H/Na-H(+)	0.890047		226.054	0.00208877	54	407	226.054	TRUE	3546	3466	3235	2529	2722	3532	4493	4419	4049	3573	4072	3239	5458	4089	3163	3752	3285	2963	3219	3331	3357	2560	2452	3549	2490	2518	3130	3221	3499	2526	4064	2898		3285
408	226.072	12282	TRUE		L-Arogenate	C00826	-H(+)	0.846597		226.072	0.0004714	152	408	226.072	TRUE	11299	10530	8034	7081	9452	8802	14219	13934	11287	11074	8502	9189	12017	12403	14986	13647	14934	13748	11825	11232	10472	11358	15252	14091	9060	8999	16184	13277	9181	9300	9295	8214		14934
409	226.083	13867.1	TRUE		Deoxycytidine	C00881	-H(+)	0.775007		226.083	0.00032999	188	409	226.083	TRUE	5459	5388	4958	4093	4404	4829	6924	5828	5336	4234	5318	4641	8292	7466	6031	5193	4874	4704	5085	5503	4723	4362	5826	4968	4468	3725	4164	3847	5255	4682	5246	4900		4874
410	226.107	7529.97	TRUE		Cozyme	C05944	.H/Na-H(+)	0.818679		226.107	0.00115981	95	410	226.107	TRUE	6597	7072	7279	5976	6982	6217	7282	8488	7135	6781	6709	5532	9384	9489	6025	6648	4710	4752	4520	4116	4933	4603	3383	4209	3923	4787	6357	4433	3588	3364	5797	4522		4710
411	227.069	17923.5	TRUE		Deoxyuridine	C00526	-H(+)	0.874593		227.069	0.00121153	154	411	227.069	TRUE	13978	13586	15121	13584	12373	11476	26204	22736	17238	16285	17754	14876	29209	24629	18184	15797	13793	11621	17624	16526	11949	14272	14300	12652	13707	11772	16669	15760	15415	13804	15496	13561		13793
412	227.201	469590	TRUE		Myristic acid	C06424	-H(+)	0.713091		227.201	0.00025616	203	412	227.201	TRUE	511466	490794	498814	481127	525186	519822	443459	439031	496064	484045	523925	501079	520912	504912	393403	383503	300740	298155	305821	294181	486149	476116	352227	349651	464941	445263	426532	401334	344107	333878	417692	423323		300740
413	228.032	4461.92	TRUE		5-Phosphoribosylamine	C03090	-H(+)	0.869713		228.032	0.00149853	78	413	228.032	TRUE	2494	1844	2684	2312	2416	1707	3056	3266	2563	2055	2071	1954	2905	2454	2178	2409	2053	1514	2557	2169	2208	1041	2113	1913	2018	1789	1700	1403	1880	1749	2462	1913		2053
414	228.088	17001	TRUE		N-Hydroxy-MeIQx	C20291	-H(+)	0.932988		228.088	0.000397996	91	414	228.088	TRUE	18996	20078	18298	17127	12937	13164	22493	22281	21666	19562	15591	16104	28679	25713	20550	18523	15846	15933	23733	21756	18564	19771	20675	19353	19373	17324	19296	17778	15869	18043	20930	19394		15846
415	228.204	69430.1	TRUE		Myristic acid	C06424	[+1]-H(+)	0.684272		228.204	0.000269132	205	415	228.204	TRUE	75409	73956	74894	71908	76234	81457	64689	64096	72945	71012	80022	75488	75741	74238	54987	56676	44579	42783	45510	44100	71222	69554	52384	50471	70402	63791	70842	65641	53668	51551	65057	65545		44579
416	229.012	26561.7	TRUE		Ribose 5-phosphate	C00117	-H(+)	0.814105		229.012	0.000173861	112	416	229.012	TRUE	12675	13538	10433	10969	12297	11227	12568	13325	11219	11668	10792	9396	9754	9507	10510	12052	10860	12625	13171	13288	9354	10024	11004	11840	10572	10254	10095	11692	10116	11147	9604	11250		10860
417	230.067	12092.1	TRUE		L-2-Acetamido-6-oxopimelate	C05539	-H(+)	0.83146		230.067	0.000230699	216	417	230.067	TRUE	8883	9509	7809	7138	10004	9249	12313	11494	10750	9796	9762	8585	12021	10750	12023	10124	6049	6466	10915	10573	8049	6935	9334	9212	7143	8351	9535	9645	7163	8301	8742	10331		6049
418	232.993	327509	TRUE		Se-Methylselenomethionine	C05690	.H/Na-H(+)	0.771292		232.993	0.00018713	168	418	232.993	TRUE	1117598	1010188	1134029	968646	687359	610711	837412	731467	989350	831649	1160166	1000284	815704	701382	956538	858151	324800	311480	981410	909358	669613	613970	346734	332475	932284	844985	668864	605845	912950	879158	955920	885010		324800
419	233.154	56864.6	TRUE		Polygodial	C09712	-H(+)	0.875028		233.154	0.000253868	189	419	233.154	TRUE	17915	18020	17770	15954	18099	17386	25454	22490	25965	23414	27075	24099	37286	34469	22200	24841	17025	17056	19118	17983	22126	21684	18108	15808	25630	25180	22001	21553	20921	20091	29788	29601		17025
420	233.979	2226.95	TRUE		4-Phospho-L-aspartate	C03082	.H/Na-H(+)	0.769154		233.979	0.00102681	33	420	233.979	TRUE	3955	3899	2061	2312	1263	1361	1739	1758	1370	1472	4566	3747	1494	1325	1620	1650	1243	1465	1734	1485	1641	1189	1359	809	1076	1410	1364	1458	1741	1723	2202	2611		1243
421	234.078	11722.9	TRUE		MeIQx	C19255	.H/Na-H(+)	0.876396		234.078	0.00118576	207	421	234.078	TRUE	9031	8951	16445	14019	17361	15809	17078	16083	9226	9732	13965	10733	12427	11245	14984	13676	18353	16885	9325	9059	8517	7720	15151	14058	9594	8800	13919	10325	6617	7028	10613	8013		18353
422	234.158	10000.5	TRUE		Polygodial	C09712	[+1]-H(+)	0.812027		234.158	0.0004959	150	422	234.158	TRUE	3145	3551	3057	2915	3037	3567	4161	4483	4194	4122	4638	5041	6279	6399	4986	3753	3238	2540	3810	3342	4623	3689	3646	2674	4585	3572	4039	4291	3866	2962	5314	5699		3238
423	234.962	2327.84	TRUE		2-Oxo-3-hydroxy-4-phosphobutanoate	C06054	.H/Na-H(+)	0.414344		234.962	0.000789617	7	423	234.962	TRUE	3648	2759	2439	2634	2617	2863	3330	2639	3201	2729	3914	3486	3416	2956	3480	2936	3634	3341	2672	3430	3036	2567	3733	2603	3352	2495	3583	2975	3701	2983	3444	2420		3634
424	234.997	9856.85	TRUE		2-Deoxy-D-ribose 1-phosphate	C00672	.H/Na-H(+)	0.75835		234.997	0.000662303	81	424	234.997	TRUE	22727	22564	21724	18242	14420	14008	17267	14433	18854	17544	23631	20715	16121	13934	18897	18505	8272	8839	18085	18705	12455	14970	10015	9913	17654	15616	14293	12003	18047	17943	19025	16760		8272
425	235.062	16694.7	TRUE		N-Hydroxy-IQ	C20289	.H/Na-H(+)	0.864692		235.062	0.00107061	171	425	235.062	TRUE	4027	4706	2773	2671	3922	4185	10264	10260	6280	5312	3792	3555	15702	12997	8302	7057	2600	2943	2828	2901	2667	2542	2803	2856	2920	3501	3554	3951	2701	2765	6225	6540		2600
426	236.03	17739.9	TRUE		Glycerophosphoethanolamine	C01233	.H/Na-H(+)	0.870173		236.03	0.000470684	57	426	236.03	TRUE	3489	4282	3425	3199	4116	4344	3635	4119	3668	3474	3327	2961	5747	5082	3838	3505	3443	3168	4140	5028	4143	3558	3165	3456	3591	3237	3542	3511	3983	4546	4671	4742		3443
427	236.979	5286.5	TRUE		4-Phosphoerythronate	C03393	.H/Na-H(+)	0.815856		236.979	1.41421e-05	2	427	236.979	TRUE	6907	6740	6050	4665	5102	5074	6484	5757	5519	5009	5319	5912	5025	4880	6370	5834	7079	5515	6891	5835	5076	4939	5339	4596	5901	4939	5796	5061	6087	5319	5909	5724		7079
428	237.089	18821.5	TRUE		Felbamate	C07501	-H(+)	0.813356		237.089	0.00110233	109	428	237.089	TRUE	6319	5077	3755	4112	5685	4449	16093	14807	8344	8928	4509	4361	26143	26114	11032	10298	3850	4004	4402	4742	4563	5165	3666	3746	4222	3290	4415	4269	3430	3418	7750	7022		3850
429	238.036	8578.19	TRUE		2-(Hydroxymethyl)-3-(acetamidomethylene)succinate	C04690	.H/Na-H(+)	0.893949		238.036	0.00254078	64	429	238.036	TRUE	6471	7130	7101	6540	6665	6521	7987	6587	6066	5446	6028	5699	6340	7440	5927	6109	6060	4970	4816	4226	5371	4647	5729	4855	4643	4342	5282	5812	5603	4713	5232	5717		6060
430	238.083	19141	TRUE		N-Acetyl-L-citrulline	C15532	.H/Na-H(+)	0.917274		238.083	0.000700955	146	430	238.083	TRUE	3866	4099	5847	3789	4971	4752	9611	8378	7034	4836	4228	3490	17875	13764	6502	6320	2877	3066	3115	3082	4534	3582	2581	3377	2953	3112	3422	3290	2893	3007	5091	4517		2877
431	238.093	8582.81	TRUE		Dihydrobiopterin	C00268	-H(+)	0.895099		238.093	0.000823346	44	431	238.093	TRUE	2026	2028	2635	2047	2318	2310	5740	6161	3691	3520	3031	2954	7947	6984	4598	3788	1697	1846	1997	1744	1969	2443	2297	1734	1891	1924	2196	1993	1473	1736	2437	2208		1697
432	238.119	9319.79	TRUE		beta-Alanyl-L-lysine	C05341	.H/Na-H(+)	0.920229		238.119	0.000683745	123	432	238.119	TRUE	3356	3826	3704	3105	4142	4651	9089	7646	5871	5607	2901	2499	10817	10597	4764	5020	3710	3972	3730	3025	4300	4134	3433	3048	3665	3399	2879	2849	2612	2292	3635	3814		3710
433	239.057	15734.7	TRUE		SHCHC	C05817	-H(+)	0.874594		239.057	0.000478962	118	433	239.058	TRUE	8754	8922	9260	8264	9174	9322	14050	13234	9767	9652	8182	7697	14978	14211	10785	10941	9034	8417	7540	7611	8008	6773	6644	7044	7335	7813	8056	8342	6858	6370	9362	8932		9034
434	240.053	9973.03	TRUE		O-Succinylhomoserine	C01118	.H/Na-H(+)	0.871288		240.053	0.00159167	66	434	240.053	TRUE	3198	3121	3290	2778	3369	2557	3676	4278	3099	3329	3289	2428	5182	3982	3332	2957	3103	2458	3515	2860	2208	2041	2576	3229	2651	2456	2072	2749	2385	2122	3146	3740		3103
435	240.109	8517.1	TRUE		Tetrahydrobiopterin	C00272	-H(+)	0.957361		240.109	0.00096466	8	435	240.109	TRUE	1943	1634	1645	1603	1711	1700	3376	2419	2212	2019	1789	2027	3675	4029	1948	1668	1773	1438	1635	1446	1622	1643	1741	1682	1625	1090	1309	1528	1520	1528	1897	1743		1773
436	243.029	22274	TRUE		L-Fucose 1-phosphate	C02985	-H(+)	0.841535		243.029	0.00163686	128	436	243.029	TRUE	26882	19137	31481	19895	26531	17334	32750	21953	33320	21050	42835	25156	30728	20857	31357	23594	30559	23100	38032	34239	24992	20077	30948	27267	26563	19378	36456	27345	32427	28019	32867	28273		30559
437	243.062	93742.9	TRUE		Uridine	C00299	-H(+)	0.948771		243.062	0.000245275	228	437	243.062	TRUE	80741	77230	49599	45592	43018	41425	52502	45548	64659	56510	58736	51427	55924	52606	54325	48795	48582	46200	75245	68025	70751	63469	48060	49775	56717	51914	64303	57954	54041	50596	58125	55181		48582
438	244.065	18413.8	TRUE		Uridine	C00299	[+1]-H(+)	0.906125		244.065	0.000330723	220	438	244.065	TRUE	17688	15139	15926	14208	16325	14082	16936	16826	17281	15030	17552	14641	16516	15326	16269	14891	13426	12693	18334	16524	17716	15092	14926	13629	13340	12498	17347	17300	13630	14188	14969	13533		13426
439	245.114	46961.3	TRUE		2,4-Bis(acetamido)-2,4,6-trideoxy-beta-L-altropyranose	C19972	-H(+)	0.946287		245.114	0.000265384	150	439	245.114	TRUE	11620	8807	9611	7699	8700	8798	14493	13400	12348	12077	10943	9506	17012	15729	9946	10134	9624	7776	10443	9297	8509	8211	10821	10694	9123	8084	10293	9168	10950	9536	12807	13739		9624
440	245.124	22099.5	TRUE		Octopine	C04137	-H(+)	0.659629		245.124	0.0010489	82	440	245.124	TRUE	28785	23026	35236	30898	15423	15031	24909	24733	28975	25891	29763	25020	32056	28632	21994	19048	20841	20318	25224	23389	21406	21567	26089	24343	23991	23344	24835	23415	24474	24742	29981	28049		20841
441	246.015	6278.15	TRUE		PLP	C00018	-H(+)	0.911866		246.015	0.000734138	27	441	246.015	TRUE	12023	12023	3614	3227	2943	2661	2926	3337	3122	3017	14888	13355	2925	2690	2543	2126	2015	2415	2530	2419	2787	2067	2842	1938	2339	2515	2368	2649	2331	2939	2369	2244		2015
442	246.062	11764	TRUE		N-Succinyl-L-glutamate	C05931	-H(+)	0.904928		246.062	0.000289331	100	442	246.062	TRUE	3418	3133	3609	3002	3633	3105	4162	4752	3660	3021	3595	4312	4173	4033	4878	3986	4737	3870	3365	3238	2863	3213	4207	3326	3311	2609	3780	2696	2916	3794	4109	3070		4737
443	247.083	16383.4	TRUE		Carnosine	C00386	.H/Na-H(+)	0.68565		247.083	0.00117324	106	443	247.083	TRUE	18854	16026	13614	11163	16430	12559	15871	11951	16575	12722	12811	9594	15507	12689	10750	9071	4325	3727	15898	14024	8827	7843	4240	4207	18477	15334	9819	8188	10754	9520	11859	9881		4325
444	250.075	20891.3	TRUE		N-Hydroxy-MeIQx	C20291	.H/Na-H(+)	0.944572		250.075	0.00159622	108	444	250.075	TRUE	3874	3159	4057	3595	3334	3169	6086	4858	4534	4110	3290	4416	7773	6273	4327	3592	3036	3236	3671	2541	3258	3049	2825	2670	3394	3149	3216	2864	3033	2532	4695	4715		3036
445	250.094	13028.6	TRUE		Deoxyadenosine	C00559	-H(+)	0.813857		250.094	0.000613315	187	445	250.094	TRUE	5582	5169	4463	4044	5474	4015	9084	7856	6581	7284	5865	5008	11061	12005	6222	6465	4007	3677	4306	3856	3874	3820	3527	2797	3486	4269	4067	4382	3986	2238	4448	5000		4007
446	251.078	60416.1	TRUE		Deoxyinosine	C05512	-H(+)	0.931318		251.078	0.000248393	148	446	251.078	TRUE	2900	2968	4404	3212	3252	2245	7927	7855	4370	4300	4947	3546	9511	8753	6790	6137	3434	2555	3020	3352	3111	2842	3244	2684	2416	1963	2989	2644	3309	2936	3620	3108		3434
447	253.051	1.10233e+06	TRUE		Glutaurine	C05844	-H(+)	0.921073		253.051	0.00022343	208	447	253.051	TRUE	5767	6611	5298	4388	7319	5200	11045	10608	7411	6679	6379	5616	15346	14384	7394	7487	3770	4067	5135	3793	5834	4983	4934	4803	3923	3475	3915	4285	3998	3418	7121	6540		3770
448	254.054	164350	TRUE		Glutaurine	C05844	[+1]-H(+)	0.911149		254.054	0.000265405	194	448	254.054	TRUE	2832	2799	2234	2055	2853	2318	3810	3556	2925	2434	2003	2394	5455	4900	2421	2400	1953	2685	2324	2422	1985	2556	1808	2096	1811	1706	1926	2083	2332	1494	3421	2283		1953
449	255.087	16458.5	TRUE		N-Acetoxy-IQ	C20290	-H(+)	0.878379		255.087	0.00114329	166	449	255.087	TRUE	7207	6584	4443	5022	4749	4933	21501	20391	11588	10666	3227	4556	31023	28987	15129	13389	4670	3809	5394	4391	4496	4431	3528	4025	4533	4994	5954	5316	4247	3652	9271	7715		4670
450	255.111	13377.5	TRUE		p-Coumaroylputrescine	C18326	.H/Na-H(+)	0.868298		255.111	0.00153147	58	450	255.111	TRUE	7619	6183	8229	7032	5742	4796	9253	8837	9148	8937	6325	5282	17251	14544	7550	6863	6825	6282	7273	6687	4827	4435	8161	7194	6264	7394	6337	4948	7493	7389	8521	7871		6825
451	255.234	1.09019e+07	TRUE		Palmitate	C00249	-H(+)	0.822269		255.234	0.00048596	227	451	255.233	TRUE	9968447	9697599	10772056	10280134	10064629	9832659	8917445	8682452	9867479	9454830	11990075	11563291	10218786	10028886	8232928	7977737	8290974	8196676	6421912	6329271	11133322	11091641	8612867	8506803	9495526	9211632	9994082	9681342	7715500	7534960	8882370	8757889		8290974
452	256.236	2.82234e+06	TRUE		Palmitate	C00249	[+1]-H(+)	0.813774		256.236	0.000228008	227	452	256.236	TRUE	1773793	1718266	1723628	1667450	1662827	1633157	1480107	1441271	1661863	1599942	1997133	1900606	1743797	1714866	1274352	1236093	1281075	1286312	1116258	1084997	1895120	1878346	1371760	1357869	1582323	1522871	1506782	1434273	1214211	1205237	1380812	1396976		1281075
453	257.081	54623.9	TRUE		(1-Ribosylimidazole)-4-acetate	C05131	-H(+)	0.948007		257.081	0.00166279	118	453	257.081	TRUE	10603	9782	5987	5875	8626	8515	17352	16864	11570	10666	7916	7840	25880	23353	13519	12532	7379	7591	9453	8260	8363	7484	7926	6921	8645	8636	9617	9893	6412	7097	12630	10814		7379
454	258.041	10633.2	TRUE		D-Glucosamine phosphate	C00352	-H(+)	0.861396		258.041	0.00141835	96	454	258.041	TRUE	3673	3035	2551	2268	3325	3491	5227	4793	3817	3577	2956	3063	6274	6633	3915	3394	2796	3188	4100	3380	2742	3317	2462	2607	2936	2424	3773	3297	2633	2014	4131	3651		2796
455	258.109	18599.2	TRUE		Linatine	C05939	-H(+)	0.92029		258.109	0.000384737	143	455	258.11	TRUE	4415	3189	3140	3112	3303	2890	6093	5551	3695	3767	2753	2930	8912	8132	4083	3704	2569	2706	2636	2299	2815	2355	2008	2447	2025	2399	2503	2709	1829	2060	3978	3152		2569
456	259.023	80571.2	TRUE		Neuberg ester	C00085	-H(+)	0.900494		259.023	0.000293455	130	456	259.022	TRUE	8026	6482	15235	9854	13536	9922	9565	7297	12647	10128	15775	11595	13292	9655	6833	6189	7261	6221	9975	8616	11884	8387	8637	8304	7814	7691	6534	6698	9113	7137	6456	6867		7261
457	260.113	10536.4	TRUE		Lotaustralin	C08334	-H(+)	0.850798		260.113	0.0013147	81	457	260.113	TRUE	3283	3369	3418	2761	3604	3253	5519	6053	4265	3250	4690	3619	6131	5564	4112	3738	2747	2686	2498	2746	3836	3339	3050	2849	3044	1938	3211	3516	2046	1763	3555	3884		2747
458	261.147	13670.9	TRUE		3''-Hydroxy-geranylhydroquinone	C18132	-H(+)	0.774093		261.147	0.00158788	136	458	261.147	TRUE	4569	4373	4774	2940	4749	3964	10516	9055	7506	8434	4144	4128	18441	16192	7092	7163	4133	4589	3530	3377	6131	6041	6978	6089	5903	5318	4616	4774	4022	3595	6188	5618		4133
459	261.222	6085.66	TRUE		Hexadecanal	C00517	.H/Na-H(+)	0.751608		261.222	0.000732138	126	459	261.222	TRUE	3940	4192	3632	4230	5438	4662	4095	3477	4530	3916	3760	3003	4533	5309	2390	2746	4025	3504	2909	2311	3940	5157	2934	2605	4153	4097	3134	2988	2548	2396	2766	2722		4025
460	263.14	22199	TRUE		Subaphyllin	C10497	-H(+)	0.953193		263.14	0.000405496	29	460	263.14	TRUE	2959	2833	1875	1830	2844	2222	7395	8187	5522	4367	2277	1814	15181	12860	5537	5385	1661	1302	1988	2195	2355	2466	1730	1180	2329	2326	2577	2272	1770	1262	3249	3796		1661
461	264.088	15107.8	TRUE		6-OH-Sudan I	C20280	[+1]-H(+)	0.954264		264.088	0.00067345	87	461	264.088	TRUE	3286	3046	3489	2945	3778	3518	6914	5983	5655	4421	3249	3525	9255	8182	4536	4758	3831	3253	3205	2961	3984	3398	3717	3293	2839	2791	3714	3181	2773	3295	4909	4792		3831
462	265.107	33236.7	TRUE		Thiamin	C00378	[+1]-H(+)	0.702824		265.107	0.000871582	202	462	265.107	TRUE	28902	26256	14198	12205	18605	17748	39036	34864	36984	32643	30985	26865	62192	58595	33087	32432	27787	27268	21412	20983	28173	26392	21156	22311	31326	33768	25790	24612	12346	10597	25177	24579		27787
463	266.089	26224.3	TRUE		Adenosine	C00212	-H(+)	0.892739		266.089	0.000471023	160	463	266.089	TRUE	4878	4674	5189	4365	4961	4239	6155	6931	6017	5578	4803	5000	8472	8878	5767	5647	3602	4623	5128	5586	4484	5312	3809	3558	4280	4912	3824	3924	4488	4248	4694	4547		3602
464	266.982	3161.11	TRUE		Isopentenyl diphosphate	C00129	.H/Na-H(+)	0.576082		266.982	0.00138706	37	464	266.982	TRUE	4186	3339	2878	4454	2575	3457	4071	5008	3281	4186	3113	5731	2621	5367	3515	4117	4725	6143	4021	4590	3117	4805	4852	4637	3123	4107	4241	5186	3942	3764	2478	4083		4725
465	267.072	287203	TRUE		alpha-Mannosylglycerate	C11544	-H(+)	0.924232		267.072	0.000250912	214	465	267.072	TRUE	12369	10453	12965	9152	17284	11625	17777	15671	17448	14904	19905	17092	21639	22405	16314	15697	9492	8134	11220	10985	12145	10875	10524	10346	8099	8918	10453	8788	11767	7924	10894	10896		9492
466	267.1	37342.1	TRUE		2,4-Bis(acetamido)-2,4,6-trideoxy-beta-L-altropyranose	C19972	.H/Na-H(+)	0.927028		267.1	0.00165028	58	466	267.1	TRUE	3746	3765	4352	2618	3071	3044	8439	7788	6863	5683	4671	4366	14240	14266	5656	5359	3513	1839	3572	3189	3832	2933	2442	3206	4147	3508	3367	3000	2623	3155	5108	4647		3513
467	267.978	4891.92	TRUE		N-Phosphotaurocyamine	C03149	.H/Na-H(+)	0.0936885		267.978	0.000429956	38	467	267.978	TRUE	566	1033	1356	1026	1359	817	940	1010	1084	701	1531	1029	1070	659	727	751	696	1047	967	703	1119	1156	724	769	557	593	867	669	845	648	689	596		696
468	267.999	6804.4	TRUE		PLP	C00018	.H/Na-H(+)	0.395183		267.999	0.00143992	98	468	267.999	TRUE	2438	2958	1895	1019	2142	1590	1952	2093	1674	1256	3511	2938	1261	1364	1529	1110	1730	2077	1520	1484	2158	1538	1596	1304	1005	771	1338	1130	1342	1604	1922	1379		1730
469	268.076	37043.2	TRUE		alpha-Mannosylglycerate	C11544	[+1]-H(+)	0.910016		268.076	0.000306442	176	469	268.076	TRUE	4246	4054	4853	5595	6034	4636	8496	7768	5016	5027	6793	6052	7992	7423	6152	6901	5359	5009	3840	3526	6019	4405	5857	5148	4357	4676	4039	4481	4615	3962	5023	4470		5359
470	270.098	16827.6	TRUE		N-Acetoxy-MeIQx	C20293	-H(+)	0.876145		270.098	0.000732909	171	470	270.098	TRUE	16806	14809	10875	10586	13447	12864	20477	18926	18572	17224	20872	16964	19346	18343	19930	19409	19396	19250	19307	19021	13489	13834	18809	19763	16681	16127	15747	15452	16390	16965	18757	18729		19396
471	271.097	32200.2	TRUE		Deoxyshikonin	C18133	-H(+)	0.937732		271.097	0.000182099	140	471	271.098	TRUE	41642	40389	1804	1768	19434	18211	195379	187670	83158	79254	4654	4584	424750	394990	117730	106974	8604	8202	17736	17222	15334	15411	3628	2874	12568	12189	16146	14987	2409	3892	65293	65078		8604
472	272.078	15046	TRUE		Deoxyadenosine	C00559	.H/Na-H(+)	0.961476		272.078	0.00083225	20	472	272.078	TRUE	2545	3202	2437	2403	2487	2412	4030	4105	3724	3138	2250	2425	5856	5803	3807	2967	1715	2120	2123	1865	1916	1832	1520	2015	1728	1588	2428	2454	1616	1946	2993	2331		1715
473	272.161	15209.2	TRUE		(2R,3R)-3-Methylglutamyl-5-semialdehyde-N6-lysine	C20279	-H(+)	0.84867		272.161	0.000613315	135	473	272.161	TRUE	4127	3045	3612	2276	4265	3696	5725	4755	3595	3721	2569	2678	8838	7867	3335	3707	3529	2993	2988	2019	3288	2347	2808	2423	3195	3061	3169	3183	2452	2438	2997	2970		3529
474	272.172	8719.77	TRUE		Estradiol	C00951	[+1]-H(+)	0.717799		272.172	0.000765136	27	474	272.172	TRUE	2297	2326	2638	1962	3013	2540	3287	3308	2958	2477	2769	2763	5588	5189	2926	2432	2444	1993	2433	1807	2376	2200	1843	1831	2710	2069	2011	2151	2338	2023	3235	3410		2444
475	273.061	19098.5	TRUE		Deoxyinosine	C05512	.H/Na-H(+)	0.906954		273.061	0.00033001	121	475	273.061	TRUE	7740	7051	8655	7378	7663	7553	12647	11419	8718	8554	6363	5021	15148	12732	8352	7998	8041	7237	6805	7259	7337	5970	7095	6554	5831	5554	6212	5908	5675	4627	8476	7453		8041
476	273.121	17751.7	TRUE		N2-Succinyl-L-arginine	C03296	-H(+)	0.80088		273.121	0.0005606	107	476	273.121	TRUE	3743	3070	5328	4435	3644	3710	7239	6068	5614	5076	3571	3003	10033	9333	4297	4248	3338	3462	3813	3645	3428	3634	3974	4048	3601	3154	4347	3778	3925	3519	4233	3605		3338
477	274.057	7312.96	TRUE		Neopterin	C05926	.H/Na-H(+)	0.904621		274.057	0.000485094	43	477	274.057	TRUE	2469	2208	2049	2051	4078	3108	3607	3221	2519	2311	2376	2129	3516	4104	3094	2909	1698	1886	2311	2133	2306	2363	2055	2074	2075	1811	2006	1624	1621	1589	2073	1861		1698
478	274.104	20980.6	TRUE		N-Succinyl-L-citrulline	C18048	-H(+)	0.941449		274.104	0.000509527	103	478	274.104	TRUE	8929	8808	8525	8254	6693	7220	12824	12319	8326	8868	6225	7840	14844	13616	8659	8209	6383	5462	5311	4383	5581	5374	4520	5395	5602	4470	5962	6260	3772	3836	6333	6270		6383
479	275.125	19720.1	TRUE		Saccharopine	C00449	-H(+)	0.877386		275.125	0.000633126	183	479	275.125	TRUE	4267	3676	3460	2713	3640	2849	8857	8436	6391	6182	2915	2796	16346	14467	6153	4590	3369	2688	3629	3420	3940	4314	3627	3250	3657	3909	4240	2761	2947	2673	4827	3883		3369
480	275.165	19878.5	TRUE		Shogaol	C10494	-H(+)	0.832484		275.165	0.000618047	213	480	275.165	TRUE	9783	11192	9958	9591	11850	10462	14545	13620	15369	13474	9306	7638	21854	20350	11155	11417	10109	9694	9601	8136	11314	8817	7323	7461	11584	10129	9739	9217	7388	6848	11188	10085		10109
481	275.201	36487.7	TRUE		Stearidonic acid	C16300	-H(+)	0.786055		275.201	0.000343388	225	481	275.201	TRUE	31959	30993	31426	29426	37341	34259	32240	29229	36942	32508	26735	24548	42568	39655	22713	21610	23498	25211	22322	20800	34867	32635	27064	25168	31742	31760	33082	30569	23735	23815	24642	26044		23498
482	276.205	7651.19	TRUE		Stearidonic acid	C16300	[+1]-H(+)	0.762228		276.205	0.000642859	151	482	276.205	TRUE	5821	5872	6762	5884	8003	6388	6146	5708	6474	6386	5682	5295	8202	9046	4510	5175	5975	6476	4111	3931	7065	6542	5852	4639	5366	6711	6805	6987	4959	5821	5125	4854		5975
483	277.033	14374.8	TRUE		Azathioprine	C06837	[+1]-H(+)	0.846523		277.033	0.000555222	157	483	277.033	TRUE	4490	4158	5424	4125	4541	3936	9828	8310	7791	6320	5826	4724	12165	10491	6233	5526	3749	2880	3663	3466	4750	3559	3251	2712	4107	2665	3852	2965	3890	2760	4928	3630		3749
484	277.073	16684.3	TRUE		N-Acetoxy-IQ	C20290	.H/Na-H(+)	0.911236		277.073	0.000879694	92	484	277.073	TRUE	14685	11726	11603	10189	10948	9273	18237	16974	14792	11795	14072	13041	21012	17634	14635	12559	11984	10861	12279	11471	9704	8394	10395	10168	9637	8003	11153	9537	10670	9498	12687	13094		11984
485	277.217	1.14739e+06	TRUE		Gamolenic acid	C06426	-H(+)	0.887273		277.217	0.000485571	228	485	277.217	TRUE	769676	722120	760558	723716	851948	822954	642372	627851	807242	765290	551209	507018	713022	684876	406724	395429	623271	622575	463977	436667	953353	925229	660630	614145	745501	715018	641402	610863	538468	534533	497905	498905		623271
486	278.088	8885.66	TRUE		4a-Hydroxytetrahydrobiopterin	C15522	.H/Na-H(+)	0.936456		278.088	0.000699207	63	486	278.088	TRUE	3463	2940	2600	2113	2812	2953	4557	4438	3532	2627	2441	2470	5616	4905	3328	3418	2121	1940	2937	2715	3197	1931	2584	1833	2683	1808	2438	2419	2364	2256	3224	3352		2121
487	278.146	10875.4	TRUE		Levorphanol	C08014	.H/Na-H(+)	0.905155		278.146	0.00218996	103	487	278.147	TRUE	4478	4031	3574	3965	4049	4043	8212	6932	5836	5507	3972	3612	14280	14733	5358	4980	4007	3969	3085	3593	3898	4280	3474	2982	3560	3335	3808	3910	3010	2699	4721	4281		4007
488	278.22	218191	TRUE		Gamolenic acid	C06426	[+1]-H(+)	0.855765		278.22	0.000516329	228	488	278.22	TRUE	145002	139943	147119	141547	170036	153584	120328	119239	153226	142784	109298	108832	135230	129593	78699	77099	121214	114894	91085	90993	178509	178573	126728	119124	140409	135830	123671	118098	105135	103969	104735	98591		121214
489	279.099	18051.1	TRUE		Dihydroechinofuran	C18134	.H/Na-H(+)	0.962464		279.099	0.000909628	54	489	279.099	TRUE	3968	4655	2397	1982	4004	2784	12125	10210	6527	5806	2806	2946	19519	19298	8389	7224	3619	2346	3252	3192	2625	2109	3382	3226	2301	1997	3428	2917	2894	3308	5940	5014		3619
490	279.233	7.71864e+06	TRUE		Linoleate	C01595	-H(+)	0.871402		279.233	0.000537604	228	490	279.233	TRUE	8355600	8067646	9500183	8935148	10683330	10330896	8496149	8203179	9910625	9376446	6693848	6413767	8787845	8406851	5530246	5334860	7877592	7692866	4996264	4826954	10409432	10322434	7318043	6687105	7838225	7539217	7345512	6979138	5556048	5325203	5174869	5120022		7877592
491	280.236	2.25353e+06	TRUE		Linoleate	C01595	[+1]-H(+)	0.879667		280.236	0.000694647	227	491	280.236	TRUE	1544534	1492236	1833779	1723497	2141805	2077244	1499495	1445885	1782451	1687512	1241304	1180164	1563865	1496634	963313	936690	1429177	1405365	898173	854809	1903799	1898658	1273598	1167097	1368606	1307426	1325529	1259319	1007895	993906	936990	933040		1429177
492	281.003	9931.77	TRUE		Neuberg ester	C00085	.H/Na-H(+)	0.0920802		281.003	0.000775951	5	492	281.003	TRUE	5892	5025	9387	7269	7810	5645	6601	5858	7244	5429	10855	8372	7251	5797	7144	7410	7863	6948	6227	6219	5730	4860	6333	6819	6842	5667	7622	7505	8472	8200	8689	7372		7863
493	281.249	6.27974e+06	TRUE		Oleate	C00712	-H(+)	0.876876		281.249	0.000493312	228	493	281.249	TRUE	10694840	10272813	11072724	10501215	10437080	10205090	8393262	8072129	9643426	9133068	8821200	8471068	8635663	8250676	5346861	5187063	7717062	7569573	4656195	4505730	10555598	10417612	8310258	7581300	7024238	6729666	7572175	7171465	5630602	5390302	4984022	4963882		7717062
494	282.084	55703.5	TRUE		Guanosine	C00387	-H(+)	0.906491		282.084	0.000417246	180	494	282.084	TRUE	1840	2134	3982	3784	4096	2608	5149	5613	4253	4385	4944	4202	7360	6462	4685	4263	2092	1969	2873	3400	2498	2320	2708	2485	2298	3029	2633	3006	2364	2440	3422	3911		2092
495	282.251	1.35681e+06	TRUE		Oleate	C00712	[+1]-H(+)	0.859423		282.251	0.000437549	228	495	282.251	TRUE	2163201	2086745	2139187	2056805	2065221	2003987	1541702	1491329	1818593	1731731	1643456	1544904	1583619	1534421	905897	874494	1308934	1278022	865468	824486	1986542	1952902	1445637	1336175	1228759	1194137	1185311	1139905	1019306	1014480	887072	894314		1308934
496	283.264	8.22451e+06	TRUE		Stearate	C01530	-H(+)	0.728915		283.264	0.00033702	220	496	283.264	TRUE	5010632	4805999	5105179	4893329	5431308	5195475	5753500	5552913	6479253	6204041	8692548	8255833	7785694	7641362	6274709	6106900	4526006	4397041	4970268	4824838	6562861	6324275	4224872	3887365	6808580	6610499	6545997	6329402	5116580	4876144	7292515	7269085		4526006
497	284.267	1.72072e+06	TRUE		Stearate	C01530	[+1]-H(+)	0.693108		284.267	0.000334699	222	497	284.267	TRUE	864804	827531	924623	877752	960516	920056	954839	918215	1084624	1036216	1588917	1516882	1336407	1303614	1021609	986433	813334	795249	862021	820987	1100596	1046964	684431	639841	1126025	1107771	1181628	1139749	888162	856516	1303502	1299078		813334
498	285.222	26057.4	TRUE		Retinol	C00473	-H(+)	0.421838		285.222	0.00045818	153	498	285.222	TRUE	15540	17198	13944	12717	14836	13049	11025	13295	13300	14079	13724	15194	21461	20195	14645	13428	16875	18103	14370	15622	18676	17442	16555	15562	17217	18411	19480	17302	16838	16931	16038	16940		16875
499	286.223	9559.48	TRUE		Retinol	C00473	[+1]-H(+)	0.482958		286.223	0.00146013	188	499	286.223	TRUE	7433	5684	5702	4676	5080	3607	5307	5700	4413	4678	4285	4806	6943	6586	5016	4791	5803	4887	5409	5783	6536	5951	6285	5912	6107	6079	6211	5283	5457	5681	4982	6436		5803
500	289.036	13028.5	TRUE		Sedoheptulose 7-phosphate	C05382	-H(+)	0.84876		289.036	0.00191085	209	500	289.036	TRUE	6010	4515	7687	4058	5968	3801	9155	7268	7090	4365	6938	4162	8318	5422	6632	3675	4534	4076	5039	3927	4423	2987	3921	3361	4451	3018	4818	3511	3814	3042	5036	3534		4534
501	290.013	2537.33	TRUE		DNTP	C06604	-H(+)	0.676888		290.013	0.0115187	129	501	290.013	TRUE	1920	1803	2075	1751	1956	2392	2449	2357	1596	1969	2011	1350	1602	1909	1621	2167	1537	2131	3189	2023	2093	1754	1538	1833	1388	1648	2123	1844	1414	1792	2307	1828		1537
502	290.121	14368.4	TRUE		L-Argininosuccinate	C03406	[+1]-H(+)	0.924533		290.121	0.00311417	98	502	290.121	TRUE	3534	3284	2179	1996	2820	2720	5302	5902	3547	3090	2045	2251	7742	6478	3569	3668	2080	2025	2153	1799	2877	2651	2361	2041	2445	2077	1565	1616	1509	1730	2951	3319		2080
503	291.071	24489.1	TRUE		Dihydroxycarbazepine	C07495	.H/Na-H(+)	0.88839		291.071	0.0022618	174	503	291.071	TRUE	10007	8981	8029	6004	5526	5388	31173	28018	22310	19614	7479	7144	21194	18723	15731	16045	7849	6607	7810	8486	8049	8502	6641	7573	6010	6721	8062	8509	6808	7082	10002	10470		7849
504	291.199	50963.9	TRUE		12-OPDA	C01226	-H(+)	0.881007		291.199	0.0011076	156	504	291.199	TRUE	76436	74637	32088	26253	59846	54277	197595	182651	146786	129012	37643	32538	493610	446878	120405	117673	17969	17441	47943	46344	40933	37311	18941	17112	43504	42482	34417	31243	18008	17412	81895	81667		17969
505	292.203	10292	TRUE		12-OPDA	C01226	[+1]-H(+)	0.803728		292.203	0.00114265	169	505	292.203	TRUE	13042	10758	5525	5975	11818	10946	35882	32681	24632	22427	6318	6136	83481	68786	21902	20777	4415	3492	8173	8130	7623	7562	4041	4695	8191	7163	8041	6383	4845	4189	16364	13917		4415
506	293.067	19371.9	TRUE		Ursin	C06186	.H/Na-H(+)	0.889003		293.067	0.00115709	119	506	293.067	TRUE	7486	7094	8348	6864	8952	8055	12516	10573	11417	9382	7842	6320	14437	13334	9896	7609	7407	6702	6957	6380	7866	6911	6467	7018	5798	6469	6772	6244	6175	5240	7772	8221		7407
507	293.212	96303.2	TRUE		OPC-8:0	C04780	-H(+)	0.916087		293.212	0.00053918	228	507	293.212	TRUE	52002	50349	27662	24590	37740	33735	98675	91693	63897	56756	24434	21443	190011	167108	48330	46794	19688	20601	27557	25836	29163	29158	25748	22222	28767	27771	24980	24468	17262	16557	36781	37458		19688
508	294.032	8676.66	TRUE		PMEA	C11277	.H/Na-H(+)	0.761078		294.032	0.00255268	197	508	294.033	TRUE	5817	5715	4501	4339	4004	2722	6534	6358	4865	4603	3489	3031	5957	5477	4497	4039	3555	3541	4159	4009	3980	2980	3066	3004	3598	3368	3223	3035	2389	2145	3226	2706		3555
509	294.099	13732.4	TRUE		Prunasin	C00844	-H(+)	0.924899		294.099	0.000433283	133	509	294.099	TRUE	3575	3175	4026	3336	6242	6006	8404	7192	6739	6185	3423	3509	11063	10113	6147	5420	3390	3728	4311	3495	4673	4733	4198	4009	4575	4315	5284	5006	4726	4054	5944	5905		3390
510	294.215	18892.8	TRUE		OPC-8:0	C04780	[+1]-H(+)	0.898259		294.215	0.000342515	155	510	294.215	TRUE	7838	8091	5559	5316	7503	7266	12992	12208	10659	8991	5903	5735	21372	18394	8059	8043	4901	4095	5546	4495	7474	6681	6803	6113	7418	6422	6125	6398	4778	3971	7224	6609		4901
511	295.103	37756.6	TRUE		N2-Succinyl-L-arginine	C03296	.H/Na-H(+)	0.940012		295.103	0.000358405	138	511	295.103	TRUE	7397	6488	6585	6461	5838	5076	14857	14080	10763	8591	6464	5990	24187	23570	10141	9373	4477	4729	6440	6210	6612	6429	5019	5900	5637	5388	6442	5689	5430	4534	9253	9443		4477
512	295.131	360948	TRUE		Geranyl-hydroxybenzoate	C18131	.H/Na-H(+)	0.830339		295.131	9.30949e-05	198	512	295.131	TRUE	815697	765098	1283743	1139282	467689	439133	750126	698502	920194	833318	982875	877515	816895	747932	712709	656138	795148	757167	840290	779617	820723	774063	950733	887807	951019	853027	829070	760201	886681	808383	983392	918628		795148
513	295.175	17393.4	TRUE		(2R,3R)-3-Methylornithinyl-N6-lysine	C20278	.H/Na-H(+)	0.84059		295.175	0.000359025	98	513	295.175	TRUE	40694	39148	27555	22320	23268	22405	73938	68624	53342	47327	18908	16547	123266	114773	43305	40039	14412	14246	24387	24900	22529	21568	17517	16416	25176	23892	18544	17286	15311	13752	37239	37511		14412
514	295.227	182279	TRUE		13(S)-HODE	C14762	-H(+)	0.896725		295.227	0.000427166	228	514	295.227	TRUE	71907	69661	78586	74486	83825	77379	78061	73143	87095	75735	65174	61532	87489	80467	59722	56134	51745	50169	53096	48336	76982	77627	58748	55111	75353	65716	66640	58829	48436	47098	51847	49035		51745
515	296.231	34487.6	TRUE		13(S)-HODE	C14762	[+1]-H(+)	0.842592		296.231	0.00033179	226	515	296.231	TRUE	14189	12704	16433	14868	18138	15831	14259	13299	15561	16506	14177	11138	18620	16147	10213	10386	10189	9189	12032	9185	14767	15588	10553	10831	14621	13746	13393	12140	10383	9323	10785	11038		10189
516	298.943	58986.7	TRUE		AP	C18340	.H/Na-H(+)	0.461103		298.943	0.000402216	32	516	298.943	TRUE	66667	63002	71324	68370	69820	65125	68459	66671	66879	65564	70919	68641	65954	63154	69252	66798	60898	60501	64372	58294	63611	63189	65978	60034	65909	64278	63055	60222	64129	58944	66468	63785		60898
517	299.118	18449.3	TRUE		Salidroside	C06046	-H(+)	0.877222		299.118	0.00212211	105	517	299.118	TRUE	4624	4005	4049	3602	5234	5147	11375	11173	7482	6912	4164	4016	16278	13791	7763	7443	3439	3701	4301	3960	4264	4129	3982	2892	3533	3016	4068	4659	4382	3424	8516	8402		3439
518	299.162	22015.1	TRUE		Adrenosterone	C05285	-H(+)	0.955126		299.162	0.00181551	33	518	299.162	TRUE	13819	14942	9374	8697	9603	10030	26390	26727	20656	17518	10735	8586	59750	51966	17058	15984	8655	8704	17096	19165	8480	7040	7850	8096	9492	10085	10005	8863	8815	8504	11603	12054		8655
519	299.2	12321.9	TRUE		Gamolenic acid	C06426	.H/Na-H(+)	0.767835		299.2	0.000271066	195	519	299.2	TRUE	10230	9902	7884	8015	13298	11759	15360	13061	12117	10145	7323	7879	26485	22503	9950	10642	7904	7321	8182	7697	8153	7884	8615	7314	9275	9696	8852	8737	7104	6472	11109	11522		7904
520	300.04	26673.1	TRUE		N-Acetylgalactosamine 4-sulfate	C16265	-H(+)	0.904329		300.04	0.00126349	170	520	300.04	TRUE	8951	8649	7907	7618	9314	8128	7211	7254	9866	9012	9265	8312	8365	7118	9970	9655	12235	11565	15346	13777	12692	12425	12450	10639	13059	11915	15999	12283	12306	11237	9249	10824		12235
521	301.035	11551.4	TRUE		Quercetin	C00389	-H(+)	0.935282		301.035	0.00141546	81	521	301.035	TRUE	3583	2816	2462	1923	1848	1562	4593	5021	2972	3524	2111	2174	8219	5004	4418	3540	2777	2632	3518	3882	2521	2450	2338	2610	2411	2358	3029	2449	1913	1781	3281	2677		2777
522	301.178	13162.4	TRUE		Testololactone	C04676	-H(+)	0.913338		301.178	0.00146997	100	522	301.178	TRUE	7237	6445	6600	6141	6625	5653	17552	15388	9675	9339	6968	6720	29428	26443	10530	8368	5360	4882	5561	5367	7661	6223	4700	5064	7195	6532	5840	6072	4612	4844	11111	10442		5360
523	301.216	304759	TRUE		Eicosapentaenoic acid	C06428	-H(+)	0.887385		301.216	0.000542951	228	523	301.216	TRUE	261835	251091	255273	232033	305785	296470	251477	237070	302599	281689	232439	219088	297567	285938	208628	203756	362642	347751	244870	229794	310900	297982	290836	273598	296058	285763	229302	220450	290083	278175	237291	235925		362642
524	302.034	7515.8	TRUE		Quercetin	C00389	[+1]-H(+)	0.843321		302.034	0.00231471	142	524	302.034	TRUE	3869	3589	3432	3151	2534	3092	2956	3875	2997	2633	2321	2017	3055	2810	3085	2503	2884	3030	3050	3200	2470	2826	3117	3212	2487	2529	3226	2364	2535	2765	3249	2837		2884
525	302.22	66639.7	TRUE		Eicosapentaenoic acid	C06428	[+1]-H(+)	0.863682		302.22	0.000500965	220	525	302.22	TRUE	61386	57808	54774	47994	69453	65063	55845	52816	64393	61431	53288	50631	65782	62056	47998	47327	76632	76484	50271	53460	67458	68095	65782	57456	64510	60316	53058	49275	61706	62976	52467	56807		76632
526	303.232	823243	TRUE		Arachidonate	C00219	-H(+)	0.864701		303.232	0.000835839	228	526	303.232	TRUE	616558	581977	651652	611983	700979	654150	484677	468596	596345	556847	549532	511290	617776	576184	541682	517761	972239	958497	682440	626322	770327	742112	752206	709902	768364	751032	707200	668311	664358	634090	543236	540707		972239
527	304.235	170823	TRUE		Arachidonate	C00219	[+1]-H(+)	0.859113		304.235	0.000797497	227	527	304.236	TRUE	128362	123121	137105	124116	147823	137372	106649	99499	131710	120100	116311	105504	132696	125847	110481	106405	187577	180237	143587	136632	167903	158235	160349	153352	161584	160249	149789	141018	135592	135154	117790	112939		187577
528	305.248	205004	TRUE		8,11,14-Icosatrienoate	C03242	-H(+)	0.856952		305.248	0.000784333	228	528	305.248	TRUE	152858	146102	174443	160910	188165	181774	148087	138748	174288	162503	133122	125025	195603	180252	127370	119075	276945	273635	135139	132661	203140	190241	213785	204025	175206	172032	174311	169406	168810	159815	159096	155943		276945
529	306.049	19113.8	TRUE		dCMP	C00239	-H(+)	0.92366		306.049	0.000466457	33	529	306.049	TRUE	2860	2772	2758	2180	2916	2273	3237	3034	2577	2292	2775	2559	4190	3115	3291	2832	1977	2244	2536	2311	2591	2615	2119	2142	2096	2418	2359	2379	2955	2074	2838	2071		1977
530	306.077	2.55697e+06	TRUE		GSH	C00051	-H(+)	0.892485		306.077	0.000480814	137	530	306.077	TRUE	6613	4859	57171	30327	44801	23794	10951	10490	42724	24820	62540	35151	42031	28697	11564	10025	5499	4399	11794	9342	36600	20847	12289	9387	13941	10485	9683	6603	21518	11878	13498	10286		5499
531	306.251	45112	TRUE		8,11,14-Icosatrienoate	C03242	[+1]-H(+)	0.868736		306.251	0.000510674	226	531	306.251	TRUE	32917	32874	36668	34881	40264	38665	32129	29756	40010	33672	27949	27217	41184	38971	26112	24940	56629	52762	29350	27796	46230	42758	49062	45401	38030	37784	32130	30008	35480	35213	34176	33137		56629
532	307.08	324587	TRUE		GSH	C00051	[+1]-H(+)	0.837213		307.08	0.000381111	149	532	307.08	TRUE	6727	6495	10581	5764	10400	7618	23040	20300	16072	12464	10839	6715	35333	31081	14731	12566	3735	3798	5651	4096	8600	5732	4262	3561	4621	4723	4759	4145	4676	4030	11672	9886		3735
533	308.099	55752.6	TRUE		Neu5Ac	C00270	-H(+)	0.870295		308.099	0.00044002	192	533	308.099	TRUE	6638	5273	9229	7187	13233	10877	12754	12485	13782	11742	7846	5544	15280	14658	10468	8030	8960	9075	11183	8226	17205	14505	8749	7583	10871	9560	12482	11279	8963	8036	8928	7895		8960
534	309.102	26078.9	TRUE		Neu5Ac	C00270	[+1]-H(+)	0.891476		309.102	0.000904492	172	534	309.102	TRUE	4822	4406	4464	3925	5013	4629	14060	11888	9437	9436	4420	3531	23604	18850	10812	9505	4465	4845	5171	4979	6493	5042	4573	5228	4641	4247	4503	4044	4460	3155	8729	7087		4465
535	309.148	44621.5	TRUE		6beta-Hydroxyestradiol-17beta	C03935	.H/Na-H(+)	0.848186		309.148	0.00166036	192	535	309.148	TRUE	74892	71218	91073	83489	45792	41894	82099	79249	84752	80212	74151	67293	118559	114351	67484	63764	69020	64447	78819	71945	73799	67556	80035	73154	81373	71588	63269	59056	71911	69158	84893	83438		69020
536	309.207	42415.3	TRUE		13-HPOT	C04785	-H(+)	0.91875		309.207	0.000348112	218	536	309.207	TRUE	32526	32224	16555	14462	22432	21052	69882	66175	42643	36125	16392	14207	171034	142341	33100	31077	10877	10490	20114	17147	19957	18811	12349	10800	20505	18243	16772	14292	12084	10594	26061	25018		10877
537	309.222	26323.6	TRUE		13,14-Dihydroretinol	C15492	.H/Na-H(+)	0.461647		309.222	0.000585929	175	537	309.222	TRUE	32161	32554	24896	24429	26201	23846	39594	38327	29982	29585	27739	25217	80207	71061	25486	26965	25099	25691	22801	23654	27208	26968	26717	27375	27785	27934	29575	29698	22972	26367	31034	33012		25099
538	310.211	9429.41	TRUE		13-HPOT	C04785	[+1]-H(+)	0.903814		310.211	0.000474089	140	538	310.211	TRUE	6752	5869	4119	3848	4288	4138	11702	10183	7495	6214	3862	3609	22372	18154	6099	6016	2710	2693	4409	3760	4418	4305	3306	2776	4047	3964	3558	2931	2804	2554	4690	5255		2710
539	311.056	13291	TRUE		Aflatoxin B1	C06800	-H(+)	0.937851		311.056	0.000256558	96	539	311.056	TRUE	3934	3463	3726	3503	4058	4360	6455	6604	4846	3931	3374	3407	8182	6531	5785	4535	4948	3979	3476	3380	2871	2832	3428	2803	3105	3660	2948	3901	2658	2283	3802	3696		4948
540	311.097	23645.6	TRUE		L-Argininosuccinate	C03406	.H/Na-H(+)	0.901037		311.097	0.00136542	150	540	311.097	TRUE	4724	5646	3908	3471	3867	3631	10368	10720	7227	5650	4556	4421	17501	14555	8865	7279	4929	4286	4781	4360	3918	4529	4729	4138	4321	4297	4556	4229	4292	3859	7252	6038		4929
541	311.222	122482	TRUE		13(S)-HPODE	C04717	-H(+)	0.939237		311.222	0.00175899	213	541	311.222	TRUE	111624	104441	78854	67473	52387	47500	98811	88641	97467	83947	76898	68349	175395	152209	70736	64092	81304	73135	77583	74232	73296	68926	74047	63884	79472	71485	80969	73287	75718	66046	103427	88975		81304
542	311.295	193482	TRUE		Phytanate	C01607	-H(+)	0.595374		311.295	0.000494819	212	542	311.295	TRUE	72862	73892	113501	107399	177450	177183	155340	151757	134322	124810	138604	136488	162788	159699	123427	115630	91596	93223	81268	76273	117825	115631	81632	74288	129372	126889	119945	114500	84879	81157	128269	128200		91596
543	312.059	5340.03	TRUE		5'-Phosphoribosylformylglycinamidine	C04640	-H(+)	0.908179		312.059	0.00140425	59	543	312.059	TRUE	2552	2532	2064	2221	1732	2159	2647	2453	1991	2490	1771	1660	2776	3026	3191	2758	1891	2339	1879	1757	2183	2610	1796	2016	2656	1954	2274	2320	1539	1658	2539	2003		1891
544	312.226	22363	TRUE		13(S)-HPODE	C04717	[+1]-H(+)	0.912726		312.226	0.000299548	199	544	312.226	TRUE	20705	18256	16636	14757	11651	10457	16454	16635	18713	16045	16158	15053	24297	21637	14063	11345	16806	13982	12697	11425	14175	13679	14351	12462	14561	15734	17919	16257	14948	12312	22458	21751		16806
545	312.298	40286.4	TRUE		Phytanate	C01607	[+1]-H(+)	0.573195		312.298	0.000590691	214	545	312.298	TRUE	16935	15837	23593	24735	41446	36589	31801	28907	28224	26441	29057	26510	32315	34857	23710	21759	18862	18557	19561	19195	24507	23362	16688	14574	27015	27854	26145	27092	20041	20772	30307	28660		18862
546	313.108	39682.4	TRUE		Dihydropteroate	C00921	-H(+)	0.927813		313.108	0.000921786	77	546	313.108	TRUE	7505	7197	4740	5510	5144	4666	14157	13161	9425	8618	4971	4348	25536	21933	9631	8999	4198	4261	5220	5493	6123	4743	3840	4027	4349	4274	5746	4767	4641	3725	9815	8863		4198
547	313.174	41552.3	TRUE		12-OPDA	C01226	.H/Na-H(+)	0.860491		313.174	0.00233034	76	547	313.174	TRUE	48973	49301	36555	38853	37991	36188	64655	67127	55673	50978	33500	35115	129407	118058	49872	49455	33196	31681	49277	50938	34369	35990	34738	45078	30487	32054	29808	30350	25612	26496	29470	32135		33196
548	313.216	13487.5	TRUE		Progesterone	C00410	-H(+)	0.967841		313.216	0.00118648	47	548	313.216	TRUE	21989	21461	18146	18768	20183	20129	16958	17717	19387	19241	18948	18735	31291	28167	12971	14199	12515	14293	14585	13598	14928	15914	12769	12614	13654	13668	16304	15174	11894	13233	18190	19661		12515
549	313.238	253096	TRUE		9,10-DHOA	C14828	-H(+)	0.924188		313.238	0.000270182	228	549	313.238	TRUE	57176	50422	56873	51063	67053	61402	61376	57026	71253	63973	50746	48651	84313	71892	45179	41752	37500	33322	31880	30596	54386	50083	38941	34845	48588	46011	54305	48923	33089	30317	39672	40276		37500
550	314.241	47625.6	TRUE		9,10-DHOA	C14828	[+1]-H(+)	0.897783		314.241	0.000376447	190	550	314.241	TRUE	11929	10258	11104	10358	13091	12324	13499	10700	14030	11985	10343	9004	17471	16885	9073	7449	6954	6461	6728	6515	10449	9991	7355	6565	9807	8375	11089	10446	7287	6453	8032	8711		6954
551	315.232	16956.2	TRUE		Pregnenolone	C01953	-H(+)	0.804867		315.232	0.000396996	177	551	315.232	TRUE	24752	23003	22428	21110	25690	25763	21623	21859	22822	21491	18326	18442	27378	27149	16905	15212	25441	22436	11240	13339	20689	21643	18477	18707	17881	17013	17014	15954	16733	16153	16138	14764		25441
552	316.08	9630.14	TRUE		Prunasin	C00844	.H/Na-H(+)	0.809243		316.08	0.00170652	110	552	316.08	TRUE	5827	5016	2694	2207	3429	3803	12405	11307	7500	6708	2639	1981	24735	22560	7333	6679	2709	2488	3513	3428	3210	2606	2217	1676	2002	2261	3261	3293	1975	1426	6335	7453		2709
553	316.236	4280.52	TRUE		Pregnenolone	C01953	[+1]-H(+)	0.783616		316.236	0.000683777	112	553	316.236	TRUE	4659	5246	5342	5691	6199	5748	5877	4942	5636	5697	3941	4080	7172	6554	3898	4142	6169	5966	2295	2742	4415	4776	4489	3584	4506	4371	4315	3806	4514	3955	3109	4149		6169
554	316.285	1938.99	TRUE		Phytosphingosine	C12144	-H(+)	0.449969		316.285	0.00072674	38	554	316.286	TRUE	277	205	379	205	279	454	302	223	290	411	422	452	552	261	336	130	107	322	231	188	286	256	281	171	380	212	376	355	352	177	413	196		107
555	317.211	27860.5	TRUE		LTA4	C00909	-H(+)	0.913125		317.211	0.00104084	208	555	317.211	TRUE	23406	20880	25921	23634	31161	30609	27575	25774	26553	25609	24040	23110	36735	34010	23863	23443	29641	25985	36730	33518	23154	20967	39271	37262	48148	44784	36809	32633	22427	20225	18688	19235		29641
556	318.215	7585.23	TRUE		LTA4	C00909	[+1]-H(+)	0.883697		318.215	0.00116126	135	556	318.215	TRUE	5456	5144	5753	5339	6827	7429	6840	6044	6556	6356	6108	5714	10293	8565	5222	4503	6580	6096	8477	8412	5169	5578	8511	6904	9842	10201	8831	7749	5475	4397	4697	4624		6580
557	319.228	68860.4	TRUE		15(S)-HETE	C04742	-H(+)	0.913961		319.228	0.000733764	214	557	319.228	TRUE	73215	66045	106930	94915	125160	116436	128974	120886	137888	123704	79794	73803	210253	191093	202930	185529	103966	97978	543103	496502	60682	58420	82227	79627	383742	358446	178972	162711	102435	93306	107990	103698		103966
558	319.263	7799.38	TRUE		Diol	C05484	-H(+)	0.9127		319.263	0.000404174	132	558	319.263	TRUE	10908	9556	8237	7385	6675	6887	9655	9918	10075	9149	8611	8202	13962	12247	10762	10290	9277	8830	21068	19373	7801	7013	7848	7671	17403	15172	10224	9579	7795	6917	8716	8808		9277
559	320.161	9394.79	TRUE		EKC	C11795	.H/Na-H(+)	0.933615		320.161	0.000828979	58	559	320.161	TRUE	2806	3190	2163	1892	2765	2080	5834	5661	3673	3802	1958	2124	11617	10557	4137	3917	2176	1885	1961	1870	3578	2422	1326	1653	2696	2186	2311	2490	2523	2401	3838	3167		2176
560	320.231	16420	TRUE		15(S)-HETE	C04742	[+1]-H(+)	0.887552		320.231	0.000278306	193	560	320.231	TRUE	15549	15503	21041	19992	27156	25021	30516	29600	33569	30903	16338	17363	50269	45508	40571	38710	23410	23806	115802	104293	13481	14021	20184	17942	85818	76568	36734	34863	20615	21862	24187	23997		23410
561	321.01	7594.79	TRUE		Cinnavalininate	C05640	.H/Na-H(+)	0.568858		321.01	0.00142661	120	561	321.01	TRUE	8803	6720	8833	7414	8952	7560	8838	7506	7198	5859	9068	7023	7519	5703	8949	5948	7037	7265	7113	7050	6614	6108	7205	5951	6523	5546	6784	6041	7249	6873	5602	5089		7037
562	321.043	122172	TRUE		Urate-3-ribonucleoside	C05513	.H/Na-H(+)	0.918119		321.043	0.000760649	148	562	321.043	TRUE	196185	181187	283994	264827	308271	298425	485090	470864	266052	248868	243387	226834	180176	174158	344601	322876	350791	348384	324155	304393	178841	171891	328130	306682	187326	196539	261269	245860	240648	235565	214433	212781		350791
563	322.045	56145.6	TRUE		CMP	C00055	-H(+)	0.922662		322.045	0.00107928	181	563	322.045	TRUE	28495	26326	44900	43994	47075	45490	90681	84870	48891	48545	40984	37235	35689	33960	58185	57889	59988	55950	42920	42184	31298	32441	53575	55442	36892	36752	41971	38922	34224	33305	31217	32122		59988
564	322.274	35612.9	TRUE		Sphinganine	C00836	.H/Na-H(+)	0.890573		322.274	0.00055339	75	564	322.274	TRUE	1793	1560	2355	2014	2369	2366	1762	1579	2105	2109	2169	1453	1877	1836	1874	1358	1693	1247	970	997	1668	1654	1024	1312	2033	1636	1504	1300	1276	1275	1965	1303		1693
565	323.029	195174	TRUE		UMP	C00105	-H(+)	0.898023		323.029	0.000202221	139	565	323.029	TRUE	4324	4418	16926	10905	14749	8039	7223	5849	14991	10204	15294	12022	13993	8879	6622	5527	4751	4546	7597	5390	9230	7079	6189	6845	6285	6056	5376	4910	8401	6137	7305	5263		4751
566	323.107	23925.9	TRUE		Chromanol 293B	C13820	-H(+)	0.630826		323.107	0.00189577	41	566	323.107	TRUE	32345	30018	5537	5524	23719	23583	99019	90535	44434	41525	4990	5417	125929	126730	52777	47685	5854	7001	16968	13966	20263	19583	4824	6407	18437	18943	10192	9452	3299	3723	21176	21104		5854
567	324.032	24031.6	TRUE		UMP	C00105	[+1]-H(+)	0.907675		324.032	0.00044597	101	567	324.032	TRUE	3728	3162	4021	3449	4121	3636	3596	3646	4819	3679	4737	4136	5377	4472	3449	2705	3938	2913	3148	3800	4014	3133	3333	2704	3051	2734	3149	2883	3369	3012	2791	2677		3938
568	325.018	11454.4	TRUE		5-Fluorodeoxyuridine monophosphate	C04242	-H(+)	0.44055		325.018	0.00250523	137	568	325.018	TRUE	13213	15846	14880	13390	15174	14171	11526	12705	12326	14238	15373	17019	13379	15309	10424	12767	9361	11190	11449	12526	11668	13081	11022	10804	10194	13130	9876	12906	9955	10793	11114	13492		9361
569	325.094	16238.3	TRUE		beta-D-Glucosyl-2-coumarinate	C05839	-H(+)	0.961812		325.094	0.000914722	76	569	325.094	TRUE	3416	4139	2993	2336	3817	2726	12964	11312	6768	6698	2656	2334	15837	16085	7258	5551	2910	2745	3291	2667	3537	3223	3211	2249	3472	3518	3226	3733	2663	2568	5665	4868		2910
570	325.113	25779.9	TRUE		6,7-Dimethyl-8-(D-ribityl)lumazine	C04332	-H(+)	0.958565		325.113	0.0011803	118	570	325.113	TRUE	10679	9876	7237	6044	10971	9152	23646	21441	13371	11225	6539	6546	27650	26334	15817	14495	7872	6198	6137	6165	7645	6524	8089	7555	6543	5798	6450	6076	4972	4063	9169	9205		7872
571	327.05	9787.59	TRUE		Aflatoxin M1	C16756	-H(+)	0.832802		327.05	0.000533433	138	571	327.05	TRUE	1605	1660	1952	1871	1700	1782	4599	3729	3062	3189	2446	1780	7109	5617	2755	2923	1314	997	1135	1303	1676	1376	1075	1228	1772	1901	1297	1205	2466	1652	3266	3544		1314
572	327.072	36399.8	TRUE		2-Succinyl-5-enolpyruvyl-6-hydroxy-3-cyclohexene-1-carboxylate	C16519	-H(+)	0.859202		327.072	0.000344099	208	572	327.072	TRUE	101368	93759	86468	74475	74877	67154	60494	54620	107932	94435	105102	89852	86546	73439	69778	56904	16790	15167	76070	67712	79087	73746	16322	15790	67274	60056	42322	39172	82208	73477	75720	70217		16790
573	327.232	1.06147e+06	TRUE		Docosahexaenoic acid	C06429	-H(+)	0.887234		327.232	0.000512771	221	573	327.232	TRUE	2032897	1932346	1918105	1742022	2116821	1979868	1612317	1524436	1887356	1724548	1485473	1332540	1904745	1795036	1361805	1287233	2612120	2511137	1175611	1103245	1870864	1770620	1855018	1709573	1617436	1555627	1590263	1497812	1514263	1416838	1275117	1289655		2612120
574	328.047	30453.7	TRUE		cAMP	C00575	-H(+)	0.890481		328.047	0.00119001	28	574	328.047	TRUE	3095	3057	3965	3713	4021	3242	4279	4377	4626	4054	4079	3765	6340	5514	3742	3491	3843	2786	3412	3803	4492	3269	2933	2572	3022	2951	3119	2610	3596	3266	3961	4034		3843
575	328.058	566462	TRUE		GSH	C00051	.H/Na-H(+)	0.891103		328.058	0.000272266	143	575	328.058	TRUE	3444	2833	25237	15527	19978	11549	6064	5544	18857	12204	27836	17104	19851	13495	5788	5049	3028	3010	7388	6483	17333	10598	6780	5613	7658	5366	6231	4483	13653	7639	7253	5786		3028
576	328.236	237854	TRUE		Docosahexaenoic acid	C06429	[+1]-H(+)	0.870991		328.236	0.000596486	203	576	328.236	TRUE	414198	384729	418653	379368	443456	419542	360172	336320	411655	373211	331334	298598	404530	379771	314888	300546	608331	573891	241384	226258	410198	398843	430404	386600	370458	344081	355292	328689	309664	294407	277064	276264		608331
577	329.061	80784.3	TRUE		Clobenpropit	C17934	.H/Na-H(+)	0.88208		329.061	0.000319799	110	577	329.061	TRUE	2156	2410	5063	3718	5071	3229	4669	4805	5149	4516	6153	3986	9636	7735	4048	3520	2162	2300	2665	1995	3614	2864	1630	1855	2604	2168	2571	1804	2907	2396	3248	3232		2162
578	329.233	132154	TRUE		9,12,13-TriHOME	C14833	-H(+)	0.963195		329.233	0.000347339	76	578	329.233	TRUE	52748	47058	25115	23643	28636	27017	55006	52976	54029	47424	26132	27067	106145	92552	38028	36574	44215	39339	30638	29440	37479	33687	36547	57929	37267	34438	26911	24059	18875	15883	26731	24139		44215
579	330.061	39136.1	TRUE		dAMP	C00360	-H(+)	0.818426		330.061	0.000419449	92	579	330.061	TRUE	6908	5682	4420	4758	4949	4441	6687	6979	4963	4653	4002	3760	6937	5499	4382	4647	3122	3331	3384	2702	4446	4327	2993	3249	2920	2956	2225	3234	2474	2330	3150	3168		3122
580	330.182	9617.25	TRUE		Methadone	C07163	.H/Na-H(+)	0.975732		330.182	0.00119766	4	580	330.182	TRUE	4746	4859	3770	3038	3517	3154	6520	5916	4802	4572	3257	2652	9172	8792	5278	3964	3201	3195	3049	2780	2965	3016	3194	3318	3694	3263	2542	2519	2793	2671	4323	3420		3201
581	330.236	26078.8	TRUE		9,12,13-TriHOME	C14833	[+1]-H(+)	0.947453		330.236	0.000269256	77	581	330.236	TRUE	7553	8037	7102	5763	7157	5773	9010	7709	9779	7623	6702	6844	19515	16254	5997	5343	8820	8276	4586	4412	4649	4678	4580	8051	4239	4720	5232	4683	4326	5015	6302	5391		8820
582	330.96	5234.75	TRUE		Ribose 1,5-bisphosphate	C01151	.H/Na-H(+)	0.579903		330.96	0.00043466	68	582	330.96	TRUE	5377	5363	1619	3356	1165	2748	5618	6018	1666	3684	1591	3631	1205	3745	5558	6466	5138	5589	3692	4997	1683	3689	3743	4654	2472	4219	4642	5623	3119	3689	3391	3926		5138
583	333.205	23694.2	TRUE		5,6-Epoxytetraene	C14815	-H(+)	0.887393		333.205	0.000804985	211	583	333.205	TRUE	21649	17733	15409	15111	18466	14984	21630	23004	19677	19335	15653	13329	43512	43372	16071	13746	10711	9475	11981	11968	13837	14639	12215	11425	13955	12496	12295	11734	10328	9688	17779	17423		10711
584	333.279	13045.9	TRUE		Phytanate	C01607	.H/Na-H(+)	0.787279		333.279	0.000859463	207	584	333.279	TRUE	7989	7706	8036	7499	10158	8722	6948	7183	7215	6692	6708	6658	8856	7814	6417	5841	12161	10898	6037	5486	7751	8058	8773	9112	7464	7566	7454	7128	7185	6538	8012	6607		12161
585	334.208	7241.55	TRUE		5,6-Epoxytetraene	C14815	[+1]-H(+)	0.844019		334.208	0.00103412	169	585	334.209	TRUE	5617	5792	6383	5069	4462	4857	7848	7652	5539	6069	5402	4267	13246	11568	5392	5554	3737	3028	3978	4077	4020	3942	3285	3542	3733	3380	4401	4659	3181	3882	4917	4984		3737
586	335.041	13147.3	TRUE		Nicotinate ribonucleotide	C01185	-H(+)	0.709239		335.041	0.000565689	157	586	335.041	TRUE	6320	4868	4899	4321	3983	3802	6215	4010	5397	4408	5766	3742	4598	4882	5449	4040	4444	2686	4675	3976	4636	3786	2965	2608	4206	2301	4235	3640	4943	4355	4310	3705		4444
587	335.222	20022.8	TRUE		LTB4	C02165	-H(+)	0.90802		335.222	0.000331738	222	587	335.222	TRUE	28840	28352	23099	18079	22314	21577	35099	33715	29759	28613	18382	16785	67685	58009	24805	22658	14655	13290	23935	22285	16956	17850	17966	15909	22908	23192	16539	17634	14926	13905	20685	19714		14655
588	336.092	8711.72	TRUE		S-(Hydroxymethyl)glutathione	C14180	-H(+)	0.92787		336.092	0.0021578	65	588	336.092	TRUE	2886	2672	2397	2773	2252	2426	4690	4411	4411	3092	2572	2875	6886	6274	3723	3695	2400	2364	1939	1907	1801	2117	2231	2993	2078	2039	2828	2114	2159	1873	4019	3590		2400
589	337.077	27682.4	TRUE		AA-2G	C18339	-H(+)	0.927382		337.077	0.000339609	180	589	337.077	TRUE	8604	7914	3545	2753	4679	3869	6755	6232	3941	4175	5975	6022	8919	7940	6152	5100	3534	4919	6149	5227	3647	3093	3924	3425	2863	3297	3781	3535	4611	3544	5049	4909		3534
590	337.177	13214.1	TRUE		15-Deoxy-PGJ2	C14717	.H/Na-H(+)	0.839791		337.177	0.00133665	3	590	337.177	TRUE	13882	13142	10736	11552	11895	12982	22790	20447	15601	16269	10149	9287	38553	36304	14332	13268	9807	10683	10511	10579	11695	12224	9908	32289	11379	10615	9690	10206	9787	8492	13213	11225		9807
591	337.237	23098.2	TRUE		5,6-DHET	C14772	-H(+)	0.874778		337.237	0.000938953	214	591	337.237	TRUE	44798	44261	35377	36857	31536	35912	40100	39143	36420	36888	38612	39639	59197	50591	30524	31861	26245	27197	23830	23625	35332	34319	26887	24992	26604	26589	29589	27292	22764	21515	25843	28285		26245
592	338.041	7777.25	TRUE		5'-Phosphoribosyl-4-carboxy-5-aminoimidazole	C04751	-H(+)	0.899311		338.041	0.00136581	50	592	338.041	TRUE	29760	28098	4166	3130	2533	2269	3904	3181	3477	3043	24612	23489	2928	3123	3662	3462	2674	2321	3575	3194	3517	3109	2391	2909	2442	2229	2575	2153	2172	2117	2284	2457		2674
593	338.241	5397.26	TRUE		5,6-DHET	C14772	[+1]-H(+)	0.876131		338.241	0.000688171	148	593	338.241	TRUE	8496	10226	7223	7045	7034	6524	8808	6938	7804	6742	7753	7760	13024	12197	6938	6677	5139	5904	4955	4768	6557	7637	5615	5286	5673	5531	6658	6359	4767	5416	6615	7420		5139
594	338.989	8731.2	TRUE		D-Fructose 1,6-bisphosphate	C00354	-H(+)	0.701047		338.989	0.000210526	122	594	338.989	TRUE	2076	1852	2631	2107	2400	2278	2694	1758	2016	1921	2482	2507	2854	1223	2809	2829	2281	2551	3026	3418	2114	1915	2604	2566	2297	2381	2336	2361	2332	2424	2572	2854		2281
595	339.093	35084.1	TRUE		3-Ketosucrose	C05731	-H(+)	0.902749		339.093	0.000438686	161	595	339.093	TRUE	4077	4262	2785	2080	3746	3881	8705	8648	5358	4762	2900	2179	19496	17491	6242	6042	2669	2337	2548	2608	2600	2098	1919	2043	1702	2329	2222	2427	2053	1982	6646	6040		2669
596	340.093	15483.5	TRUE		S-[2-(N7-Guanyl)ethyl]-N-acetyl-L-cysteine	C14877	[+1]-H(+)	0.914238		340.093	0.0025171	110	596	340.093	TRUE	2598	2845	2083	2125	2616	2103	5534	4802	3152	2904	1443	1348	7702	6217	3490	2522	1392	1094	2336	1762	2359	2152	1759	1867	1806	1433	1990	1804	1392	1589	2873	2685		1392
597	341.109	229191	TRUE		Sucrose	C00089	-H(+)	0.94233		341.109	0.000259976	134	597	341.109	TRUE	20269	16621	17729	14470	16613	15824	27155	25155	21709	19563	17945	16671	27187	26165	22678	22135	16244	14381	16661	13737	16492	16722	15390	15277	18080	18252	15999	16034	15503	15048	18806	17772		16244
598	341.247	9834.4	TRUE		Diol	C05484	.H/Na-H(+)	0.975549		341.247	0.000488016	28	598	341.247	TRUE	9241	9597	9016	9455	10268	9696	10715	11091	9414	10478	11887	12366	16092	16134	10005	9883	8191	8443	6678	7370	9600	9725	7016	6577	9407	8129	9636	9700	7837	8044	10583	12202		8191
599	342.111	39836.8	TRUE		Sucrose	C00089	[+1]-H(+)	0.864557		342.111	0.000624501	156	599	342.111	TRUE	4651	4626	4485	3913	4794	3868	6878	5501	5346	4370	4272	4276	7041	7636	6064	5304	4133	4023	3498	3497	4111	3491	3513	3396	3162	3489	4065	3983	3567	2935	4588	4808		4133
600	342.13	23739.2	TRUE		6'-Dehydroparomamine	C17583	.H/Na-H(+)	0.933851		342.13	0.00102982	119	600	342.13	TRUE	3820	3391	4260	3675	3652	3363	6344	5515	5524	4336	3925	3620	9224	8789	4029	4232	2987	3204	4027	3106	3896	2949	4373	4844	2739	2117	3292	3391	2934	3176	4518	4618		2987
601	342.184	9869.87	TRUE		N,N-Didesmethyltamoxifen	C16548	-H(+)	0.88698		342.184	0.00175799	50	601	342.184	TRUE	8152	7485	2826	2264	4938	4075	21668	19376	11919	9311	2353	2869	39247	33276	11614	11113	1806	2307	4213	3699	4132	3746	1526	1963	3680	3439	4298	3030	2219	2494	9212	9487		1806
602	343.124	46882.2	TRUE		Melibiitol	C05399	-H(+)	0.864757		343.124	0.000433462	205	602	343.124	TRUE	5151	4354	3660	3016	4028	4285	9619	9806	6169	5370	3976	3538	16149	13839	6759	6417	4635	4890	3977	4252	5188	3825	6370	6019	3665	3205	3952	3751	2870	3711	5486	5047		4635
603	344.133	20916.1	TRUE		Melibiitol	C05399	[+1]-H(+)	0.913483		344.133	0.00331139	132	603	344.133	TRUE	25666	25096	21818	16267	19532	15933	26963	24363	24780	20400	19278	17369	27717	21453	18134	16294	14931	13284	12099	12187	12988	11693	12268	13735	15104	13192	15956	14083	9207	8883	12530	11949		14931
604	344.146	62240.9	TRUE		Paromamine	C01743	.H/Na-H(+)	0.87108		344.146	0.000890998	93	604	344.146	TRUE	19300	17359	15362	11786	16398	13663	23166	19049	25202	22891	16083	12379	30777	29077	14824	13790	9978	9035	13566	11941	13424	13273	9527	9875	10226	11300	8168	7467	7025	6756	9441	6705		9978
605	345.01	11733.3	TRUE		UMP	C00105	.H/Na-H(+)	0.563258		345.01	0.000344237	93	605	345.01	TRUE	3669	2889	4234	3280	4150	3420	3833	3138	4931	3872	5438	3599	4832	3412	3137	2343	2373	1948	3000	2300	3393	2633	3026	2775	2790	2146	2791	2274	2562	2266	2737	2968		2373
606	346.056	1.47269e+06	TRUE		AMP	C00020	-H(+)	0.937872		346.056	0.000367387	140	606	346.056	TRUE	16220	13372	140857	87686	117561	75751	32938	30460	99281	69160	154230	114357	94845	84376	41897	39810	18694	16236	46613	39803	76926	59089	47046	38153	46491	44543	32070	33959	70221	56521	51100	48805		18694
607	346.178	32170.1	TRUE		dinor-LAAM	C16662	.H/Na-H(+)	0.936378		346.178	0.00206833	145	607	346.178	TRUE	33425	30811	20434	18435	38510	37148	46208	47293	44870	38184	42912	35426	79474	71526	39989	37407	42100	37845	39498	36162	60382	55872	26958	25096	57619	55170	59193	58309	29907	28464	64969	66591		42100
608	347.059	169784	TRUE		AMP	C00020	[+1]-H(+)	0.937425		347.059	0.000204475	145	608	347.059	TRUE	5597	3978	18827	12153	14593	10955	6430	6310	15760	10891	21759	14652	16251	13126	6460	6342	4037	4030	7394	7273	10564	8138	6527	6059	7794	7355	5061	5798	10064	7344	7801	7431		4037
609	347.093	22338	TRUE		6,7-Dimethyl-8-(D-ribityl)lumazine	C04332	.H/Na-H(+)	0.945646		347.093	0.00149384	143	609	347.094	TRUE	4100	4272	3610	3105	3619	3524	8779	9282	4979	4967	3850	3029	12243	11147	5196	5283	3520	3262	2982	3179	2813	3099	3375	3878	2930	3264	2699	3205	3110	2546	5387	4726		3520
610	347.222	12414.9	TRUE		5beta-Pregnane-11beta,21-diol-3,20-dione	C05475	-H(+)	0.817933		347.222	0.000883236	190	610	347.222	TRUE	18260	18669	12679	12384	12347	12379	14975	14707	10782	9928	9704	9704	24796	20201	10492	11538	8938	9481	7211	6442	7260	7553	8336	7025	5913	6110	6383	7401	6110	5413	8970	7523		8938
611	348.086	45886.4	TRUE		S-(Formylmethyl)glutathione	C14871	-H(+)	0.88317		348.086	0.00080546	106	611	348.086	TRUE	3158	2685	5371	4868	4567	3329	5055	4316	5855	4558	5496	4466	6420	6121	3466	2918	3282	3092	3370	2680	3602	3362	3174	4759	2890	2248	3586	2690	3709	2775	4761	3651		3282
612	349.201	28699	TRUE		Resolvin E1	C18171	-H(+)	0.897641		349.201	0.000400644	218	612	349.201	TRUE	14561	13580	6577	7288	11580	10818	26172	25299	16701	14296	7052	6753	59829	52462	16402	14374	5727	6133	8468	7248	7002	7293	6707	6575	7728	8389	8494	8191	5586	6658	15107	14937		5727
613	349.214	12017	TRUE		Docosahexaenoic acid	C06429	.H/Na-H(+)	0.87144		349.214	0.000956481	37	613	349.214	TRUE	8482	8572	6728	7646	9744	8411	13664	13281	11897	9548	6141	6178	21959	20164	10058	8319	5343	5910	4859	5277	6514	6745	5190	5196	6506	7137	6980	6586	4426	5012	7618	7661		5343
614	349.237	19556.9	TRUE		Tetrahydrocorticosterone	C05476	-H(+)	0.887378		349.237	0.00105524	212	614	349.237	TRUE	41799	36360	22517	18932	18074	16733	29463	25787	28702	28099	20341	19445	34803	33488	24349	22962	14851	14657	15477	14446	18496	18724	15985	15364	13974	12598	13627	13966	10842	11624	15521	15718		14851
615	350.205	9363.02	TRUE		Resolvin E1	C18171	[+1]-H(+)	0.929777		350.205	0.00109129	99	615	350.205	TRUE	3549	3472	2231	2149	3871	3097	8815	7222	4999	5008	2390	1914	18513	14756	4727	5640	2126	2073	2387	2136	2233	1754	2155	2126	3041	1964	2534	2353	1764	1010	4306	4489		2126
616	351.057	22590.6	TRUE		Unsaturated digalacturonate	C06118	-H(+)	0.907202		351.057	0.000770674	101	616	351.057	TRUE	11002	10037	6228	4796	6125	4418	9484	7756	6598	6031	12693	11493	7813	6765	8809	9060	7065	6358	5507	5447	4305	4299	6377	5849	4434	4034	5863	6109	4488	4444	4625	3938		7065
617	351.217	46690.8	TRUE		PGH2	C00427	-H(+)	0.885912		351.217	0.000688968	228	617	351.217	TRUE	18951	17093	13256	13553	15965	14267	30125	27280	22375	20576	15293	14639	61860	54812	22898	21144	10077	10328	13767	15678	12086	12057	10164	9983	15060	14352	12840	14705	10021	9735	18646	19066		10077
618	352.044	7669.07	TRUE		dAMP	C00360	.H/Na-H(+)	0.827261		352.044	0.00217259	51	618	352.044	TRUE	2909	2275	1813	1913	2751	2014	4854	4480	3580	2686	1941	1831	3898	3814	3875	2527	2085	1597	1906	2049	2290	1760	1483	1350	1406	1067	2240	1950	2015	1820	2517	2105		2085
619	352.221	11898.6	TRUE		PGH2	C00427	[+1]-H(+)	0.882843		352.221	0.000473156	166	619	352.221	TRUE	4991	4225	3196	3245	3590	3300	7855	6832	6293	5252	3653	3393	14204	13148	5854	6243	3389	2462	3994	3917	3334	2994	2321	2862	3988	4045	4201	3968	2639	2589	5508	4741		3389
620	353.053	7144.14	TRUE		5-Amino-6-(5-phosphoribosylamino)uracil	C01268	-H(+)	0.895979		353.053	0.00104843	64	620	353.053	TRUE	3161	2919	5863	5585	3623	3042	6140	5270	3710	3254	2773	2551	5754	6026	4369	3127	2754	3155	4036	3048	2399	2076	3230	2984	1999	1933	2316	2330	3156	3343	3548	3284		2754
621	353.233	22757.2	TRUE		PGF2a	C00639	-H(+)	0.914182		353.233	0.000668066	155	621	353.233	TRUE	19850	18443	9659	9187	14595	13862	45417	41523	29818	25543	8830	8433	106348	91646	25007	23308	7793	7602	17094	15329	11744	10473	7936	7038	15610	14549	10411	10833	7546	7008	15957	15779		7793
622	354.053	9761.26	TRUE		5-Amino-6-(5-phosphoribosylamino)uracil	C01268	[+1]-H(+)	0.726084		354.053	0.000466976	37	622	354.053	TRUE	2365	1901	2622	2709	2149	2125	2679	2420	2098	1756	1922	1798	3582	3196	2545	1908	1701	2045	1930	2606	1901	1583	1931	2113	1451	1617	1816	1755	1821	1770	2040	2129		1701
623	354.236	6027.64	TRUE		PGF2a	C00639	[+1]-H(+)	0.914669		354.236	0.000500876	59	623	354.236	TRUE	4040	3925	2762	1941	3283	2745	8947	8447	6576	5115	2162	2202	17530	16179	5304	5679	2408	1890	3555	3334	2987	2316	2236	1734	3072	3704	3092	2914	1855	1736	3180	4167		2408
624	356.205	10278.5	TRUE		N-Desmethyltamoxifen	C16546	-H(+)	0.919612		356.205	0.00272802	77	624	356.205	TRUE	6622	5895	3824	3834	5309	4620	13693	13297	9174	8069	3841	3009	25354	23716	9106	7609	2933	4053	8461	6738	4170	3958	2856	2815	5186	5922	4819	4420	3660	2898	6543	5953		2933
625	356.989	4769.18	TRUE		NBQX	C13667	.H/Na-H(+)	0.509651		356.989	0.00118704	124	625	356.989	TRUE	5013	5497	2671	3908	2848	3634	3592	4402	3745	4482	2650	4035	2830	5010	3228	4304	2651	3730	4378	6034	3870	3689	2512	2915	3304	3917	2673	3755	2588	3299	4343	5325		2651
626	359.076	17785.7	TRUE		Rosmarinate	C01850	-H(+)	0.928619		359.076	0.00117452	78	626	359.076	TRUE	3006	3134	2487	1951	2769	2855	5904	6012	3727	2733	2538	1505	8889	6481	4643	4130	3157	2540	2603	3079	2680	2424	2415	2459	2073	2342	1894	1821	1757	1890	3698	4013		3157
627	359.19	37805.6	TRUE		Cortisone	C00762	-H(+)	0.899342		359.19	0.00143066	166	627	359.19	TRUE	21951	19459	12946	11040	10032	9613	14473	14623	15128	13062	6495	6432	29928	26164	13630	12375	11931	10808	9516	9652	10499	8906	10991	9526	9523	9562	11014	9983	9683	9742	15735	16695		11931
628	360.193	20107.8	TRUE		nor-LAAM	C16661	.H/Na-H(+)	0.908456		360.193	0.00062228	175	628	360.193	TRUE	9706	8541	7401	7166	8662	7644	11678	12526	10410	8320	8698	7037	19768	18199	9390	7899	7198	7240	6855	6096	10674	8802	6417	5077	10433	9937	11056	10211	7259	6362	15084	14208		7198
629	360.971	8646.31	TRUE		D-Fructose 1,6-bisphosphate	C00354	.H/Na-H(+)	0.719343		360.971	0.000658429	123	629	360.971	TRUE	2754	2699	4516	3860	3517	3459	4114	3276	3763	3135	4152	3613	3754	3907	3537	2743	2379	2372	3347	3709	3513	2802	3054	2708	3287	2570	3252	3764	3446	3474	3124	3204		2379
630	361.201	31234.5	TRUE		Cortisol	C00735	-H(+)	0.941153		361.201	0.00133396	146	630	361.201	TRUE	85916	75890	20705	20319	15494	15121	26026	23448	17050	16109	16949	13386	38972	37025	17400	17608	11159	9321	11242	10759	11368	12596	11357	10635	12039	11362	9661	8990	9611	8571	14402	14973		11159
631	362.051	147771	TRUE		GMP	C00144	-H(+)	0.902935		362.051	0.000162972	139	631	362.051	TRUE	6314	6531	28025	20502	26987	17283	10204	10589	26179	19745	32120	27280	19835	18479	9634	10442	5720	5161	12448	11800	16336	14762	11626	10475	10438	12667	8383	8616	14695	11670	11654	11381		5720
632	362.205	10979.7	TRUE		Cortisol	C00735	[+1]-H(+)	0.916395		362.205	0.00125152	116	632	362.205	TRUE	20848	17987	6747	6180	4501	5761	9175	8225	5991	5932	5845	4907	15083	13773	6702	6398	4134	3531	4297	3885	4177	4010	3691	3602	4985	4691	5026	4962	3557	3242	7867	7184		4134
633	363.017	103369	TRUE		6-Thioinosine-5'-monophosphate	C04646	-H(+)	0.88325		363.017	0.000590728	156	633	363.017	TRUE	1841	2111	2286	2019	3121	1895	2843	2357	2285	1873	3128	1985	2513	1958	2136	2115	1543	1816	2108	2230	2128	1612	1624	1682	1544	1294	1992	1736	1877	1757	1725	1691		1543
634	363.053	27932.9	TRUE		GMP	C00144	[+1]-H(+)	0.922513		363.053	0.0012421	149	634	363.053	TRUE	3803	2584	6359	4842	4952	4552	4835	4671	5082	4658	6597	5183	7833	5848	3734	3268	3067	2651	3832	3047	5288	3591	3122	2550	2902	3604	2104	2431	3600	3747	3812	3771		3067
635	363.091	26907.4	TRUE		Sucrose	C00089	.H/Na-H(+)	0.758547		363.091	0.000340366	211	635	363.091	TRUE	4201	4796	3936	3570	4211	4018	8049	6837	5065	3989	4115	4135	10335	8088	5411	5513	4156	3768	3857	3347	3650	3000	4012	3669	3486	3716	3811	3680	3871	2672	4974	5035		4156
636	364.02	20597.5	TRUE		6-Thioinosine-5'-monophosphate	C04646	[+1]-H(+)	0.908598		364.02	0.0009296	100	636	364.021	TRUE	1867	2061	1359	1347	1674	1520	2112	1475	1087	1428	1937	1655	1646	1798	2037	1365	1729	2043	1839	1594	1315	1099	1449	1249	1469	1410	1305	1800	1110	1567	1907	1671		1729
637	365.05	11316.3	TRUE		FAICAR	C04734	-H(+)	0.882876		365.05	0.000541586	142	637	365.05	TRUE	3868	3178	2537	2692	3038	2564	3897	3456	2646	2862	4573	3646	3931	3574	2322	2697	1974	2467	2117	2237	2717	2437	2196	1766	2020	1805	2098	1642	2017	1570	2533	2617		1974
638	365.109	16816.8	TRUE		Melibiitol	C05399	.H/Na-H(+)	0.949537		365.109	0.00104091	122	638	365.109	TRUE	2931	2175	1837	2322	3615	2523	5819	5863	4193	2878	2294	1849	10447	9006	4553	3498	2187	1705	2043	1662	2173	2305	1724	1558	2275	1866	2436	1123	1118	1511	4131	3369		2187
639	365.233	49039.1	TRUE		Urocortisol	C05472	-H(+)	0.93695		365.233	0.000246622	149	639	365.233	TRUE	49090	48304	23718	24909	27633	28411	43422	40420	34033	33192	18219	18713	60280	58739	31852	32314	22997	24336	19846	22065	26467	28092	23679	22456	20599	17925	17569	19471	17034	18294	23117	23826		22997
640	366.235	13398.6	TRUE		Urocortisol	C05472	[+1]-H(+)	0.898474		366.235	0.000506189	94	640	366.235	TRUE	13664	12869	6344	6494	8091	8541	12418	10509	8603	9202	5467	5389	17307	15342	7965	7282	4941	5536	5580	5928	8599	8739	5114	4342	7154	6583	5846	6481	5306	5824	7173	6790		4941
641	367.015	16122.4	TRUE		Orotidylic acid	C01103	-H(+)	0.455082		367.015	0.00262116	157	641	367.015	TRUE	7401	7387	5862	5127	6080	5804	7696	7931	6726	6189	6956	7610	6654	6394	5928	6369	7957	7636	8488	7904	6111	6582	7625	7903	5593	5946	7292	6015	7387	6132	5555	5524		7957
642	367.212	43645.4	TRUE		PGG2	C05956	-H(+)	0.918885		367.212	0.0004354	190	642	367.212	TRUE	12611	10369	6398	5180	9446	9206	26736	24409	15384	14631	7163	5978	62704	55706	19576	18282	5820	6918	8728	7802	9187	7073	6289	6661	7134	7399	8396	8627	4770	4643	13722	13785		5820
643	367.245	28041.8	TRUE		Cortol	C05482	-H(+)	0.794974		367.245	0.00182445	203	643	367.245	TRUE	46591	49940	34084	40781	39081	46132	48786	49903	41187	42082	43317	49936	52829	60817	43071	41788	31296	34361	52337	54733	47526	53705	38151	36781	42146	43752	48451	57314	38698	44515	53152	58338		31296
644	368.038	79146.4	TRUE		AMP	C00020	.H/Na-H(+)	0.487307		368.038	0.000251299	105	644	368.038	TRUE	4935	5207	18493	13553	17073	12712	8619	7272	14715	11695	21280	17000	18060	15532	8011	7187	4241	4603	8600	8820	12136	9537	7830	6233	8079	8381	7186	7127	11975	9708	8640	8626		4241
645	368.216	12455	TRUE		PGG2	C05956	[+1]-H(+)	0.925631		368.216	0.000404723	127	645	368.216	TRUE	3521	3538	2274	1730	2769	2286	8338	8344	5090	4315	2138	1787	16817	16040	5862	4266	2847	1681	2566	2413	2186	2003	1606	2048	2875	2438	2676	2566	1374	1522	3851	4535		2847
646	369.026	11635.8	TRUE		IMP	C00130	.H/Na-H(+)	0.884473		369.026	0.00333656	121	646	369.026	TRUE	3412	3066	3634	2659	3852	2907	3575	3101	3225	2547	3438	2755	3808	3342	2037	2453	2451	2380	2586	2267	2533	2196	2326	2400	2519	2220	2218	2146	2660	1912	2921	2718		2451
647	370.067	7454.24	TRUE		S-(Formylmethyl)glutathione	C14871	.H/Na-H(+)	0.85231		370.067	0.000816837	76	647	370.067	TRUE	2150	2026	1938	1428	1855	1533	3072	2504	1490	1771	1211	1731	3256	2798	1189	1960	1627	1289	1971	1526	1118	1553	889	1018	1006	1008	1360	1328	1215	1358	1674	1664		1627
648	374.052	4331.63	TRUE		2,5-Diamino-6-(5-phospho-D-ribosylamino)pyrimidin-4(3H)-one	C01304	.H/Na-H(+)	0.898096		374.052	0.00215707	35	648	374.052	TRUE	1712	1927	1455	1827	1492	1659	2363	2179	1335	1304	1441	1428	2925	1734	1725	1433	1284	1650	1679	1201	1266	1350	1216	1069	1381	1029	1128	1484	918	723	1021	1182		1284
649	377.269	14531.1	TRUE		2-AG	C13856	-H(+)	0.888055		377.269	0.000846575	183	649	377.269	TRUE	16056	17481	14386	14417	10912	12540	15489	14462	15043	14126	14198	14031	20702	19324	13326	13100	12824	10410	11632	12231	16234	16106	13022	11463	13288	12047	11913	11650	12208	12856	14283	14032		12824
650	377.291	9821.71	TRUE		Conessine	C06545	.H/Na-H(+)	0.953498		377.291	0.00218573	79	650	377.291	TRUE	2732	2596	2277	2658	2363	2095	2584	2559	2330	2268	2664	2513	3102	3006	2575	2036	2101	1968	1971	2113	2313	2357	2344	2023	2130	1803	2433	1806	1879	2322	2351	2727		2101
651	378.032	3376.16	TRUE		6-Thioguanosine monophosphate	C16619	-H(+)	0.648854		378.032	0.0016755	44	651	378.032	TRUE	1896	1825	2071	1336	2364	1947	1976	2154	1477	1526	1965	1726	1861	1878	1467	1535	2568	1846	2880	2755	1697	2220	1970	8718	1498	1204	1870	1905	1975	2096	1618	1872		2568
652	378.272	4214.61	TRUE		2-AG	C13856	[+1]-H(+)	0.858079		378.272	0.000346873	127	652	378.272	TRUE	4110	4349	4029	4015	3155	3158	4722	4795	4232	3473	4057	3688	6042	4892	3596	3501	3199	3261	3017	3188	5081	3750	3095	3264	3307	2932	3884	3404	3688	3412	4292	3248		3199
653	379.012	8067.65	TRUE		6-Thioxanthine 5'-monophosphate	C16618	-H(+)	0.883204		379.012	0.000734118	93	653	379.012	TRUE	2176	2140	2150	1723	2737	2210	3040	2793	2084	2319	2158	2407	2199	2406	1524	2004	1696	2053	2324	2248	2283	1859	2601	2263	2011	1725	2047	1759	1612	2400	1787	1716		1696
654	379.098	27530.8	TRUE		S-D-Lactoylglutathione	C03451	[+1]-H(+)	0.80468		379.098	0.00252463	98	654	379.098	TRUE	2427	2126	2646	2093	2550	2899	5204	5232	3714	3638	2870	2034	7639	6555	3936	3622	2578	2348	2490	2299	3173	2638	2030	2056	2088	1744	2564	2293	2707	2521	3156	3321		2578
655	380.01	3484.85	TRUE		N-Acetyl-D-glucosamine 1,6-bisphosphate	C04461	-H(+)	0.845618		380.01	0.00185674	85	655	380.01	TRUE	2204	2595	1351	1668	1702	1123	1846	2094	1851	1330	1336	1452	976	1635	1210	1181	1433	1334	1770	1493	1498	1238	1781	1511	1295	1077	1246	1163	1087	1250	1157	1105		1433
656	384.032	28441.7	TRUE		GMP	C00144	.H/Na-H(+)	0.697522		384.032	0.000260333	127	656	384.032	TRUE	3790	3862	7359	6364	7317	5466	4528	4122	7692	5630	8135	7338	6644	7054	3374	3724	3672	3776	4777	4413	5857	3945	4090	3734	4140	3800	4640	4163	5568	4016	4457	4554		3672
657	386.016	18217.9	TRUE		dCDP	C00705	-H(+)	0.691949		386.016	0.000590777	98	657	386.016	TRUE	2254	1920	4367	3867	3994	2969	2699	2610	3738	2941	4657	3136	3101	2623	2056	2051	1848	1949	3232	2316	3283	3240	2292	1350	2266	1781	1865	2086	2789	2075	2408	1774		1848
658	387.018	6248.84	TRUE		dCDP	C00705	[+1]-H(+)	0.773387		387.018	0.000781056	87	658	387.018	TRUE	3188	2964	3379	2707	2550	2996	3237	3040	2876	2742	3214	2725	3007	2892	3987	3047	3004	2651	3164	2475	2180	2356	2346	2617	1692	2810	2725	2594	3370	2767	2097	2403		3004
659	388.942	2186.04	TRUE		PRPP	C00119	-H(+)	0.60699		388.942	0.00202002	4	659	388.942	TRUE	4387	3251	2489	2377	2234	2462	3379	2824	3228	3044	2262	3217	2425	2605	2942	2617	2595	2055	3903	3834	2328	2135	2687	2520	2146	2074	2544	2607	2662	2575	2644	2312		2595
660	388.999	4818.59	TRUE		Orotidylic acid	C01103	.H/Na-H(+)	0.360022		388.999	0.00090282	109	660	388.999	TRUE	3501	3659	1292	3129	1620	2426	3442	3679	2558	3627	2939	3464	2368	3658	3441	3810	3340	2884	3029	2819	2842	2868	3830	3384	2790	3031	3199	2987	2501	3112	2919	2982		3340
661	390.979	4153.81	TRUE		Sedoheptulose 1,7-bisphosphate	C00447	.H/Na-H(+)	0.584879		390.979	0.00312956	66	661	390.979	TRUE	3196	3132	3332	3932	3647	3119	3137	3416	2988	3332	2490	2896	2972	2444	3311	2939	2827	3624	4009	3632	3287	2388	3504	3409	2912	2619	3165	2887	2823	3391	3460	3218		2827
662	391.285	576342	TRUE		Chenodiol	C02528	-H(+)	0.929505		391.285	0.000784415	162	662	391.285	TRUE	34109	31138	37199	33771	36598	33071	38296	34282	27936	27854	27084	23068	38761	34408	23781	22121	31337	28877	50482	44752	32599	33856	33063	29474	25712	23395	28896	26337	44502	38808	61594	62555		31337
663	392.046	5698.12	TRUE		6-Methylthioguanosine monophosphate	C16620	-H(+)	0.890061		392.046	0.00246767	17	663	392.046	TRUE	1904	2273	3242	2968	2738	2596	2566	2469	1877	2050	2775	2450	2488	2428	1603	1954	2521	2439	2495	2902	2639	2380	2164	2255	1465	1708	2836	2372	3092	2561	1705	2268		2521
664	392.198	9700.21	TRUE		Tamoxifen	C07108	.H/Na-H(+)	0.676883		392.198	0.000584031	15	664	392.198	TRUE	1776	1908	1798	1324	1894	2198	4626	4777	3703	3482	1748	1047	9457	6562	3893	3063	1477	1621	1678	1229	2111	1464	998	1076	1299	1845	1897	1673	1340	1235	3629	3209		1477
665	392.288	140282	TRUE		Chenodiol	C02528	[+1]-H(+)	0.894686		392.288	0.000658648	145	665	392.288	TRUE	9160	8016	9550	8592	9699	9065	9858	9059	7611	7960	6878	6919	10474	9840	7349	6286	9568	8146	12905	11044	9638	8589	8849	7635	6676	6808	8032	8260	11261	9892	15225	17071		9568
666	393.14	12745.7	TRUE		Rotenone	C07593	-H(+)	0.954103		393.14	0.00262287	43	666	393.139	TRUE	4931	5230	3381	3194	4378	3856	10091	8435	6680	5620	4019	2974	14638	12212	5615	6067	3204	3110	3096	2633	3411	2858	2200	2354	3909	3069	3323	2628	2319	3016	5465	4468		3204
667	393.155	13191.5	TRUE		Biocytin	C05552	.H/Na-H(+)	0.848446		393.155	0.00143129	75	667	393.155	TRUE	4774	5501	3305	2589	3881	4462	13943	12913	7835	7998	3780	3244	26096	20333	9084	7933	3264	3257	3699	3695	4157	3418	1708	2531	3938	3382	3835	3017	2304	2298	7665	7571		3264
668	395.191	16376.9	TRUE		Pregnenolone sulfate	C18044	-H(+)	0.897516		395.191	0.000915011	158	668	395.191	TRUE	6175	6689	4401	3999	5044	4651	12813	12716	7566	7210	4295	4350	22843	18464	7383	6507	3619	3335	4197	4448	4246	4182	4538	4039	4314	3781	4261	3879	3092	3346	7764	6015		3619
669	395.329	2741.36	TRUE		Ergosterol	C01694	-H(+)	0.886753		395.329	0.00145136	50	669	395.329	TRUE	1838	1757	1619	1378	1759	1428	1661	1933	1632	1363	1762	2000	2015	1578	1202	1516	1583	1202	1740	1705	1971	1639	1326	1729	1774	1451	1638	1484	1996	1431	2009	1653		1583
670	397.113	16413.7	TRUE		Riboflavin	C00255	.H/Na-H(+)	0.897348		397.113	0.000941226	132	670	397.113	TRUE	3195	3389	2664	2382	2680	2805	5875	5656	4176	3657	2416	2093	8849	7297	4131	3357	1989	2277	2325	2494	2583	2278	2876	2944	1883	2021	2258	2749	2368	2075	4511	3315		1989
671	399.131	12616.1	TRUE		Reduced riboflavin	C01007	.H/Na-H(+)	0.953948		399.131	0.00116091	68	671	399.131	TRUE	4382	4252	2881	2962	1994	1849	6038	5992	3389	3447	3473	2089	10581	9024	3581	3393	2597	1743	2638	2694	2435	2366	2734	1936	1415	1618	2454	2244	2457	1744	3920	3296		2597
672	399.326	9615.6	TRUE		Calcidiol	C01561	-H(+)	0.89147		399.326	0.000794945	150	672	399.326	TRUE	8008	7293	6143	6047	7047	5652	6168	5323	6497	5012	10313	8729	6863	6626	7492	6042	8731	7383	6638	6112	8630	7092	9171	8164	7308	6587	8272	5977	8101	7099	8694	8841		8731
673	400.177	16074.1	TRUE		E-4031	C13776	-H(+)	0.853838		400.177	0.00237998	185	673	400.177	TRUE	7052	6750	5339	3873	4677	4770	10358	9959	6656	6264	5074	4693	16199	14802	6980	6717	3664	3425	4643	4106	4468	4704	4322	3359	3943	3612	4288	4052	3058	3820	5473	5511		3664
674	400.217	32777.1	TRUE		S1P	C06124	.H/Na-H(+)	0.929792		400.217	0.00225599	180	674	400.217	TRUE	8647	8466	4805	4040	6680	6363	19714	21953	14146	12800	3473	2985	32842	29581	13430	13145	3298	2783	4964	4351	4503	4042	2066	1933	5516	5179	4576	3356	2231	2043	8553	8360		3298
675	400.988	2167.51	TRUE		6-Thioxanthine 5'-monophosphate	C16618	.H/Na-H(+)	0.48934		400.988	0.00246505	23	675	400.988	TRUE	1445	1680	1572	1704	1808	1265	2109	2109	1792	1879	1535	1744	1723	1137	1913	1513	1988	1890	1769	2018	1850	1463	1368	1150	1185	1495	1382	1253	1383	1865	1221	1702		1988
676	401.015	3691.64	TRUE		dTDP	C00363	-H(+)	0.686586		401.015	0.0018306	72	676	401.015	TRUE	1344	1442	1451	1772	1516	1493	1658	1320	1734	1531	1235	1736	1888	1218	1245	1281	1168	904	1110	1325	1444	1362	792	1221	1211	1044	1229	1203	1265	994	984	834		1168
677	401.342	53292.7	TRUE		7alpha-Hydroxycholesterol	C03594	-H(+)	0.854458		401.342	0.00059242	216	677	401.342	TRUE	6612	6851	7823	7800	7878	6667	8352	6702	6976	6193	10052	8894	7799	7192	8447	6859	8986	7828	8002	7405	8768	7024	9708	8373	8821	8212	9325	9626	8685	7904	11121	10319		8986
678	402.01	9328.55	TRUE		CDP	C00112	-H(+)	0.610579		402.01	0.000464992	120	678	402.01	TRUE	3555	3634	4506	4096	4404	3049	3319	4068	4903	4066	3571	3305	3678	3877	3626	3174	3191	3046	3595	3203	2901	3100	2332	3224	3612	2526	2971	3071	3427	3138	3088	3039		3191
679	402.345	15421.1	TRUE		7alpha-Hydroxycholesterol	C03594	[+1]-H(+)	0.848956		402.345	0.000919529	125	679	402.345	TRUE	2086	1998	2515	2074	2786	2443	2918	2912	2754	2559	3633	2521	3395	2672	2397	2103	2790	2024	3219	2614	2607	3240	3371	2852	2233	2144	3264	2917	2140	2415	3543	3074		2790
680	402.994	36398.6	TRUE		UDP	C00015	-H(+)	0.801258		402.994	0.000345294	122	680	402.994	TRUE	7400	4923	16402	10620	14040	9712	9226	8126	14822	12229	14545	10992	12248	9908	9588	8721	5716	4956	8394	7165	9018	7860	8615	7810	10683	9092	8312	6783	8855	6952	8146	8109		5716
681	403.358	419040	TRUE		5beta-Cholestane-3alpha,7alpha-diol	C05452	-H(+)	0.854727		403.358	0.000634627	224	681	403.358	TRUE	12596	11452	15706	13730	12119	10851	17413	15480	13160	11843	15866	13413	14801	13124	15640	12874	12023	11743	12156	9654	12630	10733	13979	12964	11319	11302	12040	11636	11935	9776	13489	13210		12023
682	404.361	113665	TRUE		5beta-Cholestane-3alpha,7alpha-diol	C05452	[+1]-H(+)	0.796912		404.361	0.000527203	190	682	404.361	TRUE	4280	3431	3978	4005	3773	3481	5506	4993	3704	3836	4394	4408	4413	3983	3806	3797	3946	3419	3647	2599	3802	3521	4482	3592	4298	3505	3774	2815	3074	3539	4040	3966		3946
683	406.126	12649.2	TRUE		NNAL-O-glucuronide	C19605	.H/Na-H(+)	0.871492		406.126	0.00248175	141	683	406.126	TRUE	3610	3509	3405	3620	2749	2779	6216	5891	5613	4471	3223	3053	10318	9290	4755	3762	4341	4452	5785	6069	4285	3924	3361	3265	5043	4651	4042	4146	5739	6131	7922	9316		4341
684	407.279	884058	TRUE		Cholate	C00695	-H(+)	0.903775		407.279	0.00174573	219	684	407.279	TRUE	242658	245252	36280	35317	56426	55074	57940	59270	27536	26329	74576	75539	78150	73844	33520	30345	34628	31401	68938	64632	45163	43740	29461	26439	16746	14720	43093	42898	71758	70304	127035	141029		34628
685	408.282	231916	TRUE		Cholate	C00695	[+1]-H(+)	0.855865		408.282	0.00123387	205	685	408.282	TRUE	68668	65696	10584	9438	15422	14065	18522	18065	7895	8158	22718	19460	23972	21929	9285	8986	8957	8518	19623	18647	13053	12530	8124	7784	3968	4541	10211	9779	19053	20023	36235	35101		8957
686	408.974	3069.09	TRUE		dUDP	C01346	.H/Na-H(+)	0.552835		408.974	0.00283471	35	686	408.974	TRUE	3331	2790	3752	2889	3935	2428	3154	2748	3921	2518	2939	2697	3089	2568	2642	2096	3989	3086	3276	3204	3959	3631	3482	3328	3102	2644	3032	2403	3663	3537	2699	2075		3989
687	413.267	14793.6	TRUE		Chenodiol	C02528	.H/Na-H(+)	0.89201		413.267	0.00104551	148	687	413.267	TRUE	5604	5418	4726	4353	5354	4733	8905	7153	6738	6212	7130	5423	13300	11454	6495	5291	4793	4329	4881	3971	4790	4027	4555	4126	4414	4299	5306	4749	4268	4097	6422	6818		4793
688	415.321	12206.5	TRUE		Calcitriol	C01673	-H(+)	0.857384		415.321	0.00102278	191	688	415.321	TRUE	18600	16623	12879	11692	12252	10968	11346	10234	9824	8237	14559	12913	13149	12005	11863	11140	12093	10656	10613	9390	10666	9601	11687	10295	10764	9347	11578	10410	11600	9908	11216	10726		12093
689	415.358	21967.8	TRUE		gamma-Tocopherol	C02483	-H(+)	0.755976		415.358	0.00047439	135	689	415.358	TRUE	2169	2345	2788	1779	2101	2251	2356	1939	2577	1723	2515	2359	2429	2084	1964	2269	2422	2290	2104	1943	2309	2133	2669	2104	2407	2238	2924	2235	1921	1916	2495	2346		2422
690	416.026	2916.35	TRUE		2'-Deoxy-5-hydroxymethylcytidine-5'-diphosphate	C11038	-H(+)	0.575748		416.026	0.000728755	61	690	416.026	TRUE	2145	1555	1481	2028	1224	1646	1567	1625	1210	1136	847	1239	1258	1623	937	1426	1136	1023	1406	1152	718	1219	1205	1009	638	867	1090	1205	1180	1414	775	946		1136
691	416.325	3982.19	TRUE		Calcitriol	C01673	[+1]-H(+)	0.837085		416.325	0.000904542	121	691	416.325	TRUE	5353	5406	3760	3946	4003	3816	3861	3076	3106	3285	4116	4133	4691	4170	4176	3280	3467	3022	3443	3315	3796	3135	4088	3068	3516	3471	3572	3558	3455	3100	3640	3489		3467
692	416.361	6530.41	TRUE		gamma-Tocopherol	C02483	[+1]-H(+)	0.898719		416.361	0.000608755	49	692	416.361	TRUE	1219	586	882	820	499	1029	485	789	1043	624	1130	1228	887	1118	588	776	686	542	289	886	835	1137	726	459	887	538	827	678	775	908	777	712		686
693	417.174	25993.7	TRUE		Pregnenolone sulfate	C18044	.H/Na-H(+)	0.9523		417.174	0.00167705	92	693	417.175	TRUE	10963	9438	11397	10166	8104	8304	18771	16704	13197	12497	10374	8753	25836	22157	10731	9981	8055	7545	8126	7418	8346	7260	8302	7685	10726	8334	9005	8072	7531	6859	10784	10646		8055
694	417.337	69968.2	TRUE		3alpha,7alpha-Dihydroxy-5beta-cholestan-26-al	C05445	-H(+)	0.545455		417.337	0.000240834	211	694	417.337	TRUE	153060	143865	155467	142217	145681	136373	144491	131927	163044	148075	169729	155422	151088	142800	148371	139895	133079	129557	120671	116976	145949	135427	135962	134984	145778	143948	123243	114984	132423	122535	140627	138061		133079
695	418.34	20976.9	TRUE		3alpha,7alpha-Dihydroxy-5beta-cholestan-26-al	C05445	[+1]-H(+)	0.532782		418.34	0.000471646	174	695	418.34	TRUE	44438	40571	46472	41407	43822	38974	40203	39694	48088	43292	52486	47284	46589	42225	42876	38755	37413	36891	35205	33533	41823	40683	41839	41259	41875	41019	38115	35930	37840	36237	41359	41461		37413
696	419.352	10947.9	TRUE		5beta-Cholestane-3alpha,7alpha,26-triol	C05444	-H(+)	0.801327		419.352	0.00104595	116	696	419.352	TRUE	8393	7063	10131	8846	8040	6118	6841	8390	8123	6997	9213	7587	10709	8740	7223	6431	7243	6995	9174	7977	6956	6619	11866	10117	8658	8060	9954	9634	11109	11006	8313	7114		7243
697	420.356	3302.97	TRUE		5beta-Cholestane-3alpha,7alpha,26-triol	C05444	[+1]-H(+)	0.865055		420.356	0.000601968	68	697	420.356	TRUE	2115	1952	2379	2519	2358	1780	1944	1966	1696	2115	2433	2692	2434	2217	2370	1866	2304	2164	2597	2692	2135	1834	3636	2849	2456	2164	2615	2458	3545	3031	2076	1995		2304
698	421.273	15231.1	TRUE		Volicitin	C16345	-H(+)	0.767195		421.273	0.00246256	119	698	421.274	TRUE	6643	6925	4144	4775	4654	4687	9739	8326	8087	7340	5190	4719	14731	13518	6456	6828	3967	3767	4484	4223	5401	4545	3780	3914	5036	4707	4340	4341	3613	3334	6249	6441		3967
699	422.147	36503.3	TRUE		E-4031	C13776	.H/Na-H(+)	0.813189		422.147	0.00326642	147	699	422.147	TRUE	65169	62814	33846	31510	55152	52065	60734	56589	87691	79872	87835	80479	75860	70147	56841	58296	82373	75335	61442	56011	93362	92360	68346	57906	110843	111476	74266	75961	36374	36193	70618	70578		82373
700	422.277	4829.92	TRUE		Volicitin	C16345	[+1]-H(+)	0.699124		422.277	0.00141763	57	700	422.277	TRUE	2303	1607	1419	1095	1171	1305	3061	2359	2289	2062	1713	1762	4323	4214	2202	1986	1606	1075	1228	1033	1797	1254	1502	1384	1527	1295	1723	1421	1060	1148	1958	1817		1606
701	422.985	2939.02	TRUE		dTDP	C00363	.H/Na-H(+)	0.658003		422.985	0.00447549	40	701	422.985	TRUE	2019	1785	1628	1584	1771	1328	1337	1748	1635	1499	1811	1304	1323	1635	1803	1570	1594	1684	1722	1567	1639	957	934	1128	1296	1552	1575	1416	1331	1661	1467	1190		1594
702	423.326	8017.1	TRUE		7alpha-Hydroxycholesterol	C03594	.H/Na-H(+)	0.862625		423.326	0.00063038	107	702	423.326	TRUE	3810	3701	2766	3203	2683	3080	3005	2773	3910	3406	3972	4208	6020	5213	3319	3174	3924	3284	3011	2838	4125	3722	2834	3289	3865	3858	4542	3121	2798	3084	4517	4869		3924
703	424.976	14353.8	TRUE		UDP	C00015	.H/Na-H(+)	0.431544		424.976	0.000432995	99	703	424.976	TRUE	6331	5048	10248	8538	9593	8249	7490	7134	11257	9288	11309	9888	10345	8587	7762	6626	4691	4669	8827	7867	7849	5953	6722	6373	8361	7100	5947	6950	7945	7072	7447	7158		4691
704	425.342	8536.25	TRUE		5beta-Cholestane-3alpha,7alpha-diol	C05452	.H/Na-H(+)	0.846968		425.342	0.00104013	142	704	425.342	TRUE	5879	5830	5663	4766	5998	4632	5446	5041	5275	4578	7156	6285	5656	5464	4548	4520	5718	4472	5297	5167	5986	4719	5805	5487	6024	5901	5979	5843	6770	4918	6740	6303		5718
705	426.022	274694	TRUE		ADP	C00008	-H(+)	0.934573		426.022	0.000317912	63	705	426.022	TRUE	26626	26031	113844	80961	99634	73289	55896	47785	102537	81166	117093	98093	111095	99430	68457	63396	24279	19281	58263	50489	60633	48042	55621	46614	74492	70998	53527	54621	68711	53988	71022	68552		24279
706	427.024	34709.2	TRUE		ADP	C00008	[+1]-H(+)	0.650868		427.024	0.000460412	114	706	427.024	TRUE	4619	4288	14676	10858	13376	9363	7938	8166	14674	10341	14821	13775	13719	13419	9450	8412	3823	3658	8425	7383	8777	7270	6951	7154	10255	9214	7789	7435	9153	7853	10079	9877		3823
707	429.253	21410.9	TRUE		Cholate	C00695	.H/Na-H(+)	0.868091		429.253	0.00384581	93	707	429.253	TRUE	8080	8913	5298	4508	6458	6346	21732	20860	16178	14277	4488	5130	27856	23355	17645	16353	4290	4198	4943	5152	5692	5214	3721	3830	4290	5067	5144	4517	3398	3357	14120	14464		4290
708	429.373	164480	TRUE		Vitamin E	C02477	-H(+)	0.669388		429.373	0.000450951	227	708	429.373	TRUE	117924	114492	81311	74900	96871	97435	90510	86658	101006	99634	115697	109493	89018	82783	103834	99464	107127	103987	71068	68217	106007	107133	85191	80682	113121	112169	94595	94501	75264	70325	96330	101670		107127
709	430.377	50461.4	TRUE		Vitamin E	C02477	[+1]-H(+)	0.647821		430.377	0.000617523	215	709	430.377	TRUE	36799	39190	26762	24559	32238	29824	29244	28655	32856	30917	36332	34003	28562	27134	31837	32684	34306	32589	24543	22246	34214	32010	26644	26180	34267	35875	29854	31137	23278	22851	31529	31445		34306
710	433.332	17615.7	TRUE		3alpha,7alpha,12alpha-Trihydroxy-5beta-cholestan-26-al	C01301	-H(+)	0.857686		433.332	0.00114146	215	710	433.332	TRUE	17569	16472	15240	13162	12758	11484	13396	11043	14366	12169	16465	13227	14824	12917	12677	12121	15527	13550	13555	12108	15702	14962	15266	12929	15234	13000	15457	14499	14336	13718	16164	14310		15527
711	434.335	5983.91	TRUE		3alpha,7alpha,12alpha-Trihydroxy-5beta-cholestan-26-al	C01301	[+1]-H(+)	0.8037		434.335	0.0008513	132	711	434.335	TRUE	6354	6088	5711	5571	4283	4990	4887	5128	5407	4395	5517	3871	5567	4604	4988	3754	5360	4905	4677	4151	6409	5670	4662	4018	5146	5159	4684	4364	4797	4762	5045	4745		5360
712	435.125	23588.3	TRUE		Phlorizin	C01604	-H(+)	0.935388		435.125	0.00559965	110	712	435.125	TRUE	3694	3784	3098	3189	2147	3388	6399	5940	4076	4189	3622	3897	9353	8254	4387	4101	2280	2554	2023	2409	3464	2388	1768	2115	3548	2393	2553	2409	2437	1800	3875	4033		2280
713	435.326	6133.86	TRUE		Demethylphylloquinone	C13309	-H(+)	0.937887		435.326	0.00120791	41	713	435.326	TRUE	6856	6593	6639	6057	6036	5353	6935	5991	7201	6088	7441	6583	7477	6929	5718	4999	6656	5040	4665	5379	6650	7063	6548	5382	5968	4905	5820	4780	6165	5511	4839	4846		6656
714	435.347	8924.76	TRUE		5beta-Cholestane-3alpha,7alpha,12alpha,26-tetrol	C05446	-H(+)	0.867624		435.347	0.000429316	151	714	435.347	TRUE	9730	9458	9687	8244	9274	7528	7011	7384	8280	7478	9271	8846	8722	6974	8717	7089	10348	10101	9333	8550	9337	11207	10042	9308	9984	8951	10870	9252	9651	8543	10212	8861		10348
715	436.196	14549.1	TRUE		FMLP	C11596	-H(+)	0.861401		436.196	0.00231787	92	715	436.196	TRUE	2803	2596	1816	1788	2770	2751	7852	6392	4512	4817	1468	1120	15686	12658	5138	4564	1573	1221	2120	1795	1732	1970	1750	1317	2083	1894	2056	1440	1467	1277	3865	3306		1573
716	436.329	2510.26	TRUE		Demethylphylloquinone	C13309	[+1]-H(+)	0.943377		436.329	0.00224814	9	716	436.329	TRUE	2160	2091	2289	2111	1951	1987	2435	2519	2587	1738	2587	2489	2943	2147	1894	1590	2240	1784	1669	1971	2495	2390	1987	2168	1978	1688	1971	1720	1791	1524	2389	2159		2240
717	436.35	3163.44	TRUE		5beta-Cholestane-3alpha,7alpha,12alpha,26-tetrol	C05446	[+1]-H(+)	0.799646		436.35	0.00109457	67	717	436.351	TRUE	3501	2922	3207	2949	2876	3288	2894	2839	2759	2763	2835	2614	4111	2892	3247	3102	2916	3121	3419	3238	4181	2936	3529	2614	2900	3414	3423	2533	3633	3153	3455	3047		2916
718	438.008	1947.18	TRUE		2'-Deoxy-5-hydroxymethylcytidine-5'-diphosphate	C11038	.H/Na-H(+)	0.538561		438.008	0.00246573	16	718	438.008	TRUE	1700	1977	2617	2575	1448	2091	1825	2184	1765	1915	2162	2191	1570	1530	1475	1370	1864	1644	1576	1475	2118	1816	2127	1785	1401	1399	1664	1709	943	945	1145	1377		1864
719	439.321	6954.38	TRUE		3alpha,7alpha-Dihydroxy-5beta-cholestan-26-al	C05445	.H/Na-H(+)	0.935938		439.321	0.00135424	58	719	439.321	TRUE	2280	3053	2027	1928	3014	2279	3931	3943	3111	2647	2266	2832	4948	4590	3131	2648	2229	2804	2352	1902	2834	2228	2029	2189	1769	2308	2300	2757	2307	1931	2733	3550		2229
720	441.336	14412.5	TRUE		4alpha-Methylzymosterol-4-carboxylate	C15808	-H(+)	0.863447		441.336	0.000621458	97	720	441.336	TRUE	4314	3348	3452	2622	3660	3239	3691	3670	3637	3293	3863	3555	5109	4746	3224	2846	3204	2823	2750	2669	2909	2673	3169	2397	2252	2665	3053	2695	2952	2538	3497	3108		3204
721	442.015	15004.3	TRUE		GDP	C00035	-H(+)	0.686881		442.015	0.000864189	85	721	442.015	TRUE	5445	5348	8903	6630	7862	6402	6690	6302	8312	7151	6966	6541	8301	8955	6904	5911	5361	4280	4753	4978	6066	4068	4806	4931	6145	5868	4663	5034	4985	3707	5095	4783		5361
722	442.34	4714.31	TRUE		4alpha-Methylzymosterol-4-carboxylate	C15808	[+1]-H(+)	0.919582		442.34	0.000755811	41	722	442.34	TRUE	1956	1269	1728	1099	1520	773	1435	1532	1316	1619	1270	1367	2429	1794	1307	778	996	811	1350	571	1293	1121	1373	1178	964	677	1149	1053	878	741	1292	1244		996
723	443.352	42284.9	TRUE		3beta-Hydroxy-4beta-methyl-5alpha-cholest-7-ene-4alpha-carboxylate	C04840	-H(+)	0.819579		443.352	0.000525399	173	723	443.353	TRUE	5143	4727	9695	9727	5731	5120	6063	5423	4816	5002	7227	7133	10443	7872	5406	5676	7485	6592	10151	8863	5673	4572	14490	12439	8562	7362	9800	10136	11601	12241	6161	5423		7485
724	444.356	12983.7	TRUE		3beta-Hydroxy-4beta-methyl-5alpha-cholest-7-ene-4alpha-carboxylate	C04840	[+1]-H(+)	0.801459		444.356	0.00049538	94	724	444.356	TRUE	2266	1903	3672	3162	2034	1599	1881	2161	1969	1658	2711	2691	2966	3151	2403	1757	1787	2064	2619	2812	1956	1957	4847	4840	2818	2633	3579	3279	4254	4430	2070	2328		1787
725	445.052	28106	TRUE		CDP-ethanolamine	C00570	-H(+)	0.930088		445.052	0.000371836	67	725	445.052	TRUE	1564	1806	1767	1716	2413	1698	2530	1497	2098	1463	2874	1531	2548	2000	1562	1465	1410	1074	909	1346	1955	1644	1174	1351	1183	1256	1435	1444	1106	1174	970	1177		1410
726	446.055	5981.31	TRUE		CDP-ethanolamine	C00570	[+1]-H(+)	0.875659		446.055	0.000488727	66	726	446.055	TRUE	1268	1481	1343	1916	1424	1307	1393	1614	1427	1393	1816	1407	1971	1398	1099	773	1119	1003	957	963	1197	1035	974	1361	843	1111	820	1119	864	828	857	1071		1119
727	447.059	6820.15	TRUE		S-Glutathionyl-L-cysteine	C05526	.H/Na-H(+)	0.850814		447.059	0.00132136	72	727	447.06	TRUE	1297	1244	689	1372	840	933	1380	1465	1279	1210	1336	1175	1693	1830	1458	1006	769	1073	569	1023	847	939	1318	882	577	1022	584	986	775	569	788	544		769
728	448.004	102644	TRUE		ADP	C00008	.H/Na-H(+)	0.728671		448.004	0.00029511	64	728	448.004	TRUE	19306	18421	62521	54069	59955	50288	40305	38531	64977	58999	65266	63502	69394	74238	46357	44946	15780	14265	41800	39886	42369	38227	39660	37068	51340	54439	35396	37817	44529	41216	50634	50661		15780
729	448.065	4065.53	TRUE		Glucobrassicin	C05837	[+1]-H(+)	0.887078		448.065	0.00299066	5	729	448.065	TRUE	1406	1743	1834	1293	1396	1673	1543	1222	1002	1044	1316	985	1594	2095	1179	1023	1002	755	1290	1150	923	1524	791	1489	572	1058	1239	1021	1075	880	812	1147		1002
730	449.326	13643.4	TRUE		3alpha,7alpha,12alpha-Trihydroxy-5beta-cholestanate	C04722	-H(+)	0.861692		449.326	0.000647354	176	730	449.326	TRUE	10926	11184	8002	7129	7680	7309	10761	9574	9417	7894	7942	7470	13672	11678	8916	8716	7838	8463	8195	7863	9470	7746	7198	7588	7460	8487	7770	7034	6437	6501	9871	8970		7838
731	450.33	4672.13	TRUE		3alpha,7alpha,12alpha-Trihydroxy-5beta-cholestanate	C04722	[+1]-H(+)	0.865114		450.33	0.000639792	63	731	450.33	TRUE	3591	3053	2789	2278	2543	2649	3322	2509	3406	3265	2966	2523	5176	3697	3085	3091	3140	2442	2815	2269	3186	3208	2746	2172	2631	1907	2799	2313	2378	2545	3095	3427		3140
732	451.04	4503.62	TRUE		CMPciliatine	C05673	.H/Na-H(+)	0.825168		451.04	0.000453554	50	732	451.04	TRUE	1712	1210	1684	1589	1400	1353	1601	1700	1454	1434	1384	1447	2416	1604	1299	1397	1113	1843	1388	1367	1447	1162	1083	1350	933	1019	1102	991	1327	1067	1061	1136		1113
733	451.358	5237.38	TRUE		Phytonadiol	C03313	-H(+)	0.87518		451.358	0.000773176	73	733	451.358	TRUE	7291	6808	6684	5416	5448	5497	6426	5535	6272	4118	8718	6607	6295	5053	6373	5777	8772	7936	8116	6616	8012	7169	9006	8848	7671	6495	7794	6886	7850	7210	9705	7597		8772
734	452.361	1953.57	TRUE		Phytonadiol	C03313	[+1]-H(+)	0.833845		452.361	0.000432436	46	734	452.361	TRUE	2986	2654	2126	2537	2435	2633	3008	2062	1788	1755	3149	2771	2372	2498	3045	2477	2613	2547	2400	2582	3706	2684	2928	3132	3448	2997	2589	2764	2764	2838	3378	2783		2613
735	455.317	117693	TRUE		3alpha,7alpha,12alpha-Trihydroxy-5beta-cholestan-26-al	C01301	.H/Na-H(+)	0.882952		455.317	0.000787863	181	735	455.317	TRUE	50633	50420	33991	33569	22090	21429	24230	22181	13769	11491	43402	39409	20048	18217	17474	17160	11355	10198	12939	12055	9743	8914	11261	11320	9718	10044	10989	10228	13425	12524	14866	15113		11355
736	457.332	43204.4	TRUE		5beta-Cholestane-3alpha,7alpha,12alpha,26-tetrol	C05446	.H/Na-H(+)	0.839053		457.332	0.000670977	145	736	457.332	TRUE	44338	44434	23537	22100	17922	14814	19765	18328	10974	9207	37750	35213	13632	12150	13564	11267	10809	9912	9969	9497	6786	7386	14986	11508	8076	7223	8634	7449	9350	9429	15016	15242		10809
737	462.065	6902.25	TRUE		Adenylosuccinate	C03794	-H(+)	0.830213		462.065	0.0010957	105	737	462.065	TRUE	5301	3102	5175	2221	1874	1671	4128	2558	5764	1701	6109	2569	7678	3484	3254	1823	2571	1735	3069	2257	3652	2908	3679	3043	1859	1253	2581	2048	2245	2329	3589	1907		2571
738	463.067	4082.47	TRUE		Adenylosuccinate	C03794	[+1]-H(+)	0.806129		463.067	0.00210927	49	738	463.067	TRUE	2224	1216	1785	1487	975	730	1992	1308	2089	1113	1718	953	2980	2401	1859	1254	1694	1054	1466	1039	1632	884	1753	1298	1040	816	1135	785	957	982	1262	1361		1694
739	463.997	16186.1	TRUE		GDP	C00035	.H/Na-H(+)	0.234634		463.997	0.00185551	43	739	463.997	TRUE	5027	5081	7769	5993	7199	6598	5810	5069	7125	6889	7532	5976	6972	6388	5109	4818	4267	3747	5043	5311	5466	3957	5046	4086	4769	4674	4418	4452	4246	3915	4658	4496		4267
740	465.305	4.19952e+06	TRUE		Cholesterol sulfate	C18043	-H(+)	0.908111		465.305	0.000380929	222	740	465.305	TRUE	423826	410410	619337	540448	562022	501647	411913	402439	556090	476484	677116	564528	558593	507533	419235	397599	627305	594199	545718	524090	613688	588979	634178	585074	483750	498296	442567	470768	556084	561796	382051	399602		627305
741	466.307	1.35793e+06	TRUE		Cholesterol sulfate	C18043	[+1]-H(+)	0.899034		466.307	0.000236023	217	741	466.307	TRUE	129240	127726	166714	149123	169678	152156	124800	116680	168183	142019	197240	171954	165781	153411	123402	119628	187047	181486	163284	158947	186904	176501	182206	176276	147816	147623	134540	134257	171213	171753	120406	130890		187047
742	472.158	16601.6	TRUE		10-Formyl-THF	C00234	-H(+)	0.946504		472.158	0.000712009	73	742	472.158	TRUE	1554	1568	1186	1469	1264	824	3306	3217	2704	1876	1120	924	5494	4882	2130	1898	1170	741	1038	1499	1007	1074	971	779	1114	1070	1496	1234	732	1079	2120	2523		1170
743	476.22	12241.8	TRUE		Retinoyl glucuronide	C11061	[+1]-H(+)	0.913897		476.22	0.0378358	589	743	476.22	TRUE	5243	5131	4756	4948	4075	4356	9339	9027	7826	6145	4718	4477	15577	12548	6796	6168	4927	5046	5969	5206	4994	4561	3781	4161	6153	5131	5958	5708	4723	4277	8611	7324		4927
744	477.14	15592.8	TRUE		5,10-Methenyltetrahydrofolate	C00445	.H/Na-H(+)	0.934005		477.14	0.00219495	100	744	477.14	TRUE	2536	3027	2760	2466	2753	2628	4644	4541	3701	3291	2251	2581	7344	6086	3749	2798	2063	2182	2178	1636	2460	2235	1639	1162	1731	1537	1983	1855	1524	1770	2718	2956		2063
745	477.199	13898.9	TRUE		Rhodamine 6G	C11177	-H(+)	0.782723		477.199	0.00283655	137	745	477.199	TRUE	8753	7083	7006	7225	6797	7889	16806	15282	10736	10626	8864	8207	23807	21213	12687	9805	11737	10636	10264	9900	11014	11169	9573	9769	10195	10802	10093	10645	8204	8159	11778	12969		11737
746	478.026	2263.19	TRUE		3,4-Dihydro-3-hydroxy-4-S-glutathionyl bromobenzene	C14847	-H(+)	0.697851		478.026	0.0010363	30	746	478.026	TRUE	1259	1240	1683	1235	1224	1506	1108	1154	995	1229	1257	1186	993	1280	1044	992	1058	960	981	1188	1368	1506	1048	1152	696	480	1061	809	1004	614	976	610		1058
747	482.961	11534.6	TRUE		UTP	C00075	-H(+)	0.663277		482.961	0.00070269	91	747	482.961	TRUE	2508	3304	4530	3611	5862	3533	3033	2936	4767	3877	5333	2951	5104	3709	3479	2490	2745	2480	3774	3276	4070	2944	3474	2582	3358	2409	3298	2240	3485	2747	3845	3045		2745
748	484.047	6244.68	TRUE		Adenylosuccinate	C03794	.H/Na-H(+)	0.863592		484.047	0.00163797	66	748	484.047	TRUE	3665	2115	3352	2288	1724	1405	2006	2079	1875	1431	3931	1855	2730	1815	1884	1288	1364	1302	1941	1885	1611	935	1398	1702	1185	988	1145	1200	1801	1396	2007	1707		1364
749	487.099	9560.59	TRUE		Citicoline	C00307	-H(+)	0.797236		487.099	0.000768971	82	749	487.099	TRUE	1143	1526	1495	1526	1938	1159	2473	2090	1302	1105	1742	1361	3834	2613	1767	1578	1153	1162	895	1230	1337	1279	1231	1056	1021	755	715	775	1289	968	1202	1357		1153
750	487.972	4316.11	TRUE		dCTP	C00458	.H/Na-H(+)	0.401732		487.972	0.00339079	41	750	487.972	TRUE	2668	1937	2546	2616	2263	2005	2481	2595	2196	1725	2401	1919	2024	2129	2931	2441	1507	1761	2497	1623	2532	2170	1837	1747	1493	1297	1659	1979	1764	1976	1765	1656		1507
751	488.102	4174.95	TRUE		Citicoline	C00307	[+1]-H(+)	0.77737		488.102	0.00154389	60	751	488.102	TRUE	970	632	468	751	472	860	1299	1379	786	722	748	573	2096	1439	669	821	554	584	469	717	878	531	377	308	383	389	500	414	571	660	998	925		554
752	489.991	16178.6	TRUE		dATP	C00131	-H(+)	0.0549723		489.991	0.00105422	9	752	489.991	TRUE	7279	7311	17212	16103	14985	13346	13211	12036	16407	15968	17081	18751	18145	20738	14125	13774	6076	5302	11248	12140	10558	10917	10680	12437	13586	14797	12038	12382	12010	14240	13815	15177		6076
753	491.285	21218.3	TRUE		Glutathionylspermine	C16562	[+1]-H(+)	0.907717		491.285	0.00089249	192	753	491.285	TRUE	16959	16133	14890	12951	16445	14452	16951	15153	14081	12878	17522	14581	23435	20271	17804	14598	14085	12837	12097	10289	12979	12133	12234	11402	17283	15278	13177	13361	12128	11625	13547	13274		14085
754	495.992	2026.32	TRUE		2'-Deoxy-5-hydroxymethylcytidine-5'-triphosphate	C11039	-H(+)	0.448898		495.992	0.00236853	6	754	495.993	TRUE	1962	2204	1502	1749	1741	1488	2824	1743	1551	1750	1884	1126	1999	1585	2224	1617	1217	1324	1559	2048	2058	1612	2010	1822	1620	2011	1411	1638	1415	1685	1501	1382		1217
755	500.285	97266.9	TRUE		Fexofenadine	C06999	-H(+)	0.962067		500.285	0.00241827	70	755	500.285	TRUE	24235	25632	37170	35102	39054	35504	39104	34944	48693	41917	38831	36057	56950	50101	23989	24349	63257	51457	77154	74821	86737	84964	106835	82316	96422	86552	67514	67464	63340	68219	66031	65290		63257
756	501.284	47886	TRUE		Fexofenadine	C06999	[+1]-H(+)	0.908503		501.284	0.000971565	164	756	501.284	TRUE	18710	17891	22609	20094	21066	19658	28703	24536	27696	24852	22013	18243	46429	41121	21979	19477	39883	35647	29763	31405	37701	36808	39762	33439	35384	35273	29875	28912	28442	27509	35550	32512		39883
757	503.162	3.07786e+06	TRUE		Melitose	C00492	-H(+)	0.81782		503.162	0.000563589	175	757	503.162	TRUE	4465	4488	3369	3207	5337	4612	6055	5633	4955	4897	2690	2666	8597	7896	4243	3867	2319	2724	3075	2477	5189	4204	2106	2400	2199	2491	2401	2387	2677	2367	4292	3965		2319
758	504.164	677056	TRUE		Melitose	C00492	[+1]-H(+)	0.9007		504.164	0.000664868	153	758	504.164	TRUE	1986	1628	2003	1608	1737	1859	3795	2989	2143	3272	1742	1472	6156	5838	2546	2496	1235	1081	839	1377	1611	1820	1084	1339	925	1548	1489	1184	1195	1336	2411	2161		1235
759	504.943	7514.22	TRUE		UTP	C00075	.H/Na-H(+)	0.658577		504.943	0.000510007	87	759	504.943	TRUE	1369	1624	3941	2715	4180	2967	2087	2278	4587	3454	3417	3435	3576	2513	2109	2292	1314	1599	3044	2383	2909	2331	2804	1949	3629	2357	1991	1979	3221	2420	2707	2766		1314
760	506.992	12741.3	TRUE		ATP	C00002	[+1]-H(+)	0.548967		506.992	0.00228791	89	760	506.992	TRUE	1777	1050	4538	2230	3652	3283	2837	2274	4782	3908	4417	2612	4993	4265	2997	2460	1456	1227	2635	2603	2816	1827	2747	1743	3141	2564	2423	1852	2645	1752	3032	2064		1456
761	509.08	7330.31	TRUE		Citicoline	C00307	.H/Na-H(+)	0.617913		509.08	0.000932187	72	761	509.08	TRUE	789	1166	39	1222	218	364	1170	1559	598	868	395	459	1795	1295	430	476	796	133	649	569	259	611	203	632	439	1	384	597	453	182	544	481		796
762	511.973	8659.44	TRUE		dATP	C00131	.H/Na-H(+)	0.0716738		511.973	0.00129134	15	762	511.973	TRUE	5073	4828	9689	10164	9726	9179	7860	7932	8896	10148	10050	11148	9986	12712	8823	8601	3597	4030	8519	8589	6938	7044	7299	9000	8818	9484	7867	7868	8634	8828	9306	10028		3597
763	512.263	1.59267e+06	TRUE		Glutathionylspermine	C16562	.H/Na-H(+)	0.91845		512.263	0.00165988	203	763	512.263	TRUE	32087	27858	10335	10354	35628	25773	21765	20813	15813	15344	12342	13165	25375	24982	14600	14124	10799	10317	15073	15365	27724	21774	9823	10623	13252	14498	10326	11624	10472	8411	15226	13977		10799
764	520.242	13919.4	TRUE		Taurochenodeoxycholate	C05465	.H/Na-H(+)	0.910867		520.242	0.0633496	786	764	520.242	TRUE	2023	2369	1128	1557	2059	1707	6234	5211	3650	3767	1625	1309	11973	9755	3570	3760	1965	1617	1673	1959	2240	2218	1721	1640	1612	1359	2147	1790	1472	1618	3199	3202		1965
765	520.255	13637.2	TRUE		Taurochenodeoxycholate	C05465	.H/Na-H(+)	0.936594		520.255	0.00618496	29	765	520.255	TRUE	2600	3002	1558	1667	2152	1775	7606	5586	3948	3559	1670	1334	12550	12161	4704	3501	1898	1732	2175	1707	2281	1650	1665	1588	1652	1540	2144	1986	1201	1404	3860	3618		1898
766	521.982	5128.15	TRUE		GTP	C00044	-H(+)	0.665691		521.982	0.000639274	80	766	521.982	TRUE	2303	1977	2943	2742	3826	2254	3015	3019	2986	2508	2889	2160	3312	2699	2497	1618	2141	2321	2390	2017	2493	1773	2407	1960	2087	1745	1712	1775	2032	1639	2323	1465		2141
767	522.982	2598.32	TRUE		GTP	C00044	[+1]-H(+)	0.683713		522.982	0.00295752	23	767	522.982	TRUE	1380	1577	1206	1689	1608	1687	2063	2101	1430	1369	1077	1386	2147	2164	1845	1918	1858	1962	2773	1610	1364	2037	1401	1760	1045	1312	2195	2175	1787	2012	1216	1779		1858
768	525.143	258739	TRUE		Melitose	C00492	.H/Na-H(+)	0.682347		525.143	0.000460918	187	768	525.143	TRUE	5181	4816	3044	4630	3741	4249	5250	5169	3341	4602	3262	4204	6471	6206	4456	4415	3407	2831	2776	2984	3809	4081	2803	2815	2596	3568	2767	3254	2824	2748	3430	3960		3407
769	527.969	49587.1	TRUE		ATP	C00002	.H/Na-H(+)	0.844827		527.969	0.000452494	62	769	527.969	TRUE	7764	7172	24411	16979	26191	18694	15291	13535	25315	19343	26361	21436	26815	22623	17539	14701	6431	5220	13852	12586	14710	9768	13877	11937	18878	16642	14731	12713	17369	12057	18390	14528		6431
770	530.062	1742.92	TRUE		CDP-4-dehydro-3,6-dideoxy-D-glucose	C04297	-H(+)	0.665599		530.062	0.0015243	39	770	530.062	TRUE	148	230	72	111	1	1	273	93	0	1	1	1	1	370	1	175	1	1	1	1	47	1	1	137	66	1	1	105	1	177	1	1		1
771	531.063	2763.06	TRUE		CDP-4-dehydro-3,6-dideoxy-D-glucose	C04297	[+1]-H(+)	0.816366		531.063	0.00118154	46	771	531.063	TRUE	697	970	685	628	711	224	690	764	730	657	354	799	770	562	581	168	11	1	439	242	507	508	164	901	331	400	219	155	237	706	406	484		11
772	531.275	72843.6	TRUE		Taurocholate	C05122	[+1]-H(+)	0.947103		531.275	0.00320539	128	772	531.275	TRUE	8660	6695	6026	5284	7003	5681	12212	10157	8867	8771	5650	6025	19837	18650	10305	8386	7249	6759	6202	6144	7162	5873	6296	25877	5142	5745	7234	5786	5517	5589	9219	8287		7249
773	531.302	107659	TRUE		5beta-Cyprinolsulfate	C05468	-H(+)	0.843556		531.302	0.00318515	146	773	531.303	TRUE	147945	130151	209909	181996	191875	179127	162948	143942	167745	143378	179332	161254	156270	134826	158509	140833	229772	211717	211654	176347	221682	198562	208793	183277	164549	163432	184060	171973	202238	175580	177491	164900		229772
774	535.038	5316.53	TRUE		UDP-xylose	C00190	-H(+)	0.844377		535.038	0.00119811	58	774	535.038	TRUE	979	784	622	274	317	650	1272	605	231	287	505	616	833	897	639	832	202	54	337	94	459	794	313	51	1	133	436	379	214	455	49	211		202
775	536.044	1928.97	TRUE		UDP-xylose	C00190	[+1]-H(+)	0.744032		536.044	0.00256215	44	775	536.044	TRUE	963	1104	597	720	239	492	1119	782	509	296	750	803	670	633	891	670	358	486	789	746	336	354	265	361	233	279	368	459	479	264	497	207		358
776	536.067	2172.02	TRUE		CDP-ribitol	C00789	-H(+)	0.835982		536.067	0.00116186	42	776	536.067	TRUE	531	711	70	617	1	1	857	426	211	47	342	311	862	964	825	505	172	135	254	275	411	160	1	516	337	73	79	115	178	262	1	1		172
777	537.067	3785.74	TRUE		CDP-ribitol	C00789	[+1]-H(+)	0.662568		537.067	0.00257369	56	777	537.067	TRUE	793	445	159	402	356	260	1203	1370	315	393	181	252	276	1633	270	378	234	318	451	103	1	152	342	476	195	527	171	127	146	314	222	695		234
778	545.058	3286.83	TRUE		dTDP-4-oxo-6-deoxy-D-glucose	C11907	-H(+)	0.796888		545.058	0.00161303	64	778	545.058	TRUE	865	800	707	791	113	681	1284	665	715	346	204	893	801	765	592	597	525	605	570	604	135	237	545	1102	290	376	455	141	472	157	466	511		525
779	546.063	1820.65	TRUE		dTDP-4-oxo-6-deoxy-D-glucose	C11907	[+1]-H(+)	0.70559		546.063	0.00299347	12	779	546.063	TRUE	379	725	41	57	1	147	726	781	356	1	1	340	579	343	190	1	333	379	187	158	1	23	297	284	1	1	1	1	173	227	171	209		333
780	547.032	2146.44	TRUE		UDP-4-oxo-6-deoxy-D-glucose	C04089	-H(+)	0.723297		547.032	0.00260475	15	780	547.032	TRUE	1394	1458	1008	1092	1133	1118	1526	801	941	1305	994	874	1846	1396	1108	1069	1360	1458	1056	1154	1169	1168	1007	1088	782	519	742	600	669	890	786	893		1360
781	552.044	1711.06	TRUE		CDP-4-dehydro-3,6-dideoxy-D-glucose	C04297	.H/Na-H(+)	0.792306		552.044	0.00175097	36	781	552.044	TRUE	633	595	270	198	76	61	226	705	375	186	1	1	496	183	8	542	12	41	106	229	99	44	2	201	1	142	30	1	1	1	1	1		12
782	557.022	3866.77	TRUE		UDP-xylose	C00190	.H/Na-H(+)	0.561521		557.022	0.00108812	80	782	557.022	TRUE	2664	2734	1993	1567	709	1757	2083	2000	1435	2008	1443	1794	2449	2579	2190	2473	1577	1655	1827	1995	826	1185	528	693	1027	1241	807	1149	352	715	599	975		1577
783	558.063	35090.7	TRUE		ADP-ribose	C00301	-H(+)	0.90369		558.063	0.000390107	75	783	558.063	TRUE	774	338	991	446	1	775	550	377	735	340	1032	363	761	417	233	1	229	131	120	443	48	89	247	13	470	1	414	7	375	433	1	129		229
784	560.27	13271.5	TRUE		Geldanamycin	C11222	[+1]-H(+)	0.841194		560.27	0.00106052	79	784	560.27	TRUE	2790	2481	2447	1636	2996	2376	5881	5347	4211	3333	2340	1734	12842	10600	3820	3391	1999	2264	2777	2047	3033	2913	1774	1571	1875	2710	2810	2108	2006	2164	4891	3648		1999
785	561.396	3745.76	TRUE		3-Hexaprenyl-4,5-dihydroxybenzoate	C05200	-H(+)	0.900673		561.396	0.00193895	22	785	561.396	TRUE	1271	1387	1837	1634	1302	1016	2282	1957	1368	1592	1834	2014	2453	1728	1673	1837	2689	2251	2647	2255	2468	2376	2170	2057	2203	2779	2227	2450	2601	2149	2726	2540		2689
786	562.257	11119.5	TRUE		Protoporphyrin	C02191	[+1]-H(+)	0.735659		562.257	0.00249937	70	786	562.257	TRUE	2870	2930	4340	3431	3662	4033	6650	6082	4935	4069	4383	3842	11919	9649	6351	5631	6395	6283	4284	3212	7419	6846	6587	6873	6312	6842	5466	4669	3846	3260	6638	5865		6395
787	563.068	6577.02	TRUE		dTDP-glucose	C00842	-H(+)	0.831541		563.068	0.0005725	61	787	563.068	TRUE	888	1074	1	289	147	1	728	232	160	195	48	384	1085	935	333	28	267	93	100	170	31	197	10	13	29	1	230	161	56	103	451	75		267
788	564.071	2321.96	TRUE		dTDP-glucose	C00842	[+1]-H(+)	0.835778		564.071	0.00156958	44	788	564.071	TRUE	1	1	1	1	1	1	1	1	1	1	1	1	1	1	1	1	1	1	1	1	1	1	1	1	1	18	1	1	1	1	1	1		1
789	565.047	48388.4	TRUE		UDPglucose	C00029	-H(+)	0.844651		565.047	0.000624923	68	789	565.047	TRUE	620	676	860	550	1330	793	1137	1321	854	774	775	425	1606	899	886	788	482	470	730	884	384	741	524	908	347	372	875	951	641	1112	335	724		482
790	575.41	19091.9	TRUE		3-Hexaprenyl-4-hydroxy-5-methoxybenzoate	C05313	-H(+)	0.881372		575.41	0.000753153	123	790	575.41	TRUE	5688	5714	5787	5098	6355	5305	7350	6203	6762	5739	6734	6611	6867	5162	7185	5447	8013	6691	7586	6607	7545	6953	8328	7649	7612	5721	6699	6207	7003	7430	6872	5961		8013
791	576.076	1404.93	TRUE		Phosphoribosyl-formimino-AICAR-phosphate	C04896	-H(+)	0.761281		576.076	0.00287596	10	791	576.076	TRUE	1	158	117	1	1	73	4	336	1	1	1	1	1	1	1	1	19	1	1	1	174	94	1	1	1	1	278	1	1	1	1	1		19
792	576.414	8175.81	TRUE		3-Hexaprenyl-4-hydroxy-5-methoxybenzoate	C05313	[+1]-H(+)	0.842089		576.414	0.000988622	97	792	576.414	TRUE	2773	2674	2764	2538	1894	2790	2879	3001	2934	3009	3053	2516	2969	2404	3146	2500	3837	3465	3769	3423	3468	3580	3751	4189	3721	3254	4219	3109	3174	3706	4514	3363		3837
793	579.025	11871.4	TRUE		UDPglucuronate	C00167	-H(+)	0.834743		579.025	0.000663517	60	793	579.025	TRUE	125	280	142	1	527	144	594	11	480	1	622	64	174	312	1	95	246	1	1	471	148	1	1	1	98	1	88	1	1	1	287	1		246
794	580.028	3786.86	TRUE		UDPglucuronate	C00167	[+1]-H(+)	0.816295		580.028	0.00203048	8	794	580.028	TRUE	438	538	1	1	1	1	492	94	1	76	154	1	1	1	63	70	333	1	50	1	1	1	506	295	1	1	27	76	362	1	1	1		333
795	583.255	17790.4	TRUE		Bilirubin	C00486	-H(+)	0.910989		583.255	0.00134977	153	795	583.255	TRUE	23106	20333	4676	4926	18364	16851	19800	20008	20810	17629	9998	8984	15836	13610	16972	15945	20667	18427	7071	6068	20156	18323	7059	5664	12749	11888	9113	8897	5375	5785	19794	19371		20667
796	585.051	3095.13	TRUE		dTDP-glucose	C00842	.H/Na-H(+)	0.690698		585.051	0.00079942	58	796	585.051	TRUE	298	14	1	1	1	1	590	60	80	1	168	1	1072	763	473	102	1	1	234	99	1	60	1	1	1	1	1	8	1	1	84	1		1
797	586.324	17211.1	TRUE		all-trans-Hexaprenyl diphosphate	C01230	[+1]-H(+)	0.385049		586.324	0.00498285	116	797	586.324	TRUE	14541	13391	20355	18926	20710	21071	21981	20421	19290	18419	25121	25478	23787	22770	24764	24534	39022	37712	23569	21297	19430	21125	21587	24013	22735	22465	37079	35103	26604	23491	32638	32255		39022
798	587.029	17315.7	TRUE		UDPglucose	C00029	.H/Na-H(+)	0.818228		587.029	0.000773537	68	798	587.029	TRUE	1016	1124	569	934	928	902	2027	1492	1660	939	1037	627	2035	2130	932	581	702	453	728	766	428	1059	287	292	29	220	526	219	486	710	810	749		702
799	589.077	3090.86	TRUE		GDP-L-fucose	C00325	[+1]-H(+)	0.840646		589.077	0.000886183	54	799	589.077	TRUE	1	1	1	1	1	1	1	1	1	1	1	1	1	1	128	1	1	1	1	1	1	1	1	1	1	1	1	1	1	1	1	1		1
800	589.301	22917.3	TRUE		D-Urobilinogen	C05791	-H(+)	0.891227		589.301	0.00069907	125	800	589.302	TRUE	10560	8978	2888	2865	5585	5594	33852	29330	18672	18129	3075	2605	61167	51438	16977	15702	3283	3167	6652	4838	7982	6911	2953	2562	8018	8408	4720	4197	2722	2354	9094	8911		3283
801	589.427	17121.1	TRUE		Coenzyme Q6	C17568	-H(+)	0.825308		589.427	0.000602651	106	801	589.427	TRUE	1443	2041	2860	2383	3604	3532	3330	3061	3562	2916	1948	2886	3681	3221	2832	3138	5757	6275	9059	7112	9082	8236	4948	6598	6064	5647	5652	4710	6785	6301	7442	6955		5757
802	590.304	13162.7	TRUE		D-Urobilinogen	C05791	[+1]-H(+)	0.882684		590.304	0.00173992	87	802	590.304	TRUE	6130	5836	4700	4379	5919	5225	13818	13409	10134	8944	4646	3430	24992	21137	9303	8309	5574	4902	7332	6749	7499	6101	4858	4597	7645	6019	5591	5218	4434	5491	9299	8140		5574
803	590.429	8068.28	TRUE		Coenzyme Q6	C17568	[+1]-H(+)	0.832311		590.429	0.000927595	53	803	590.429	TRUE	658	688	2465	1923	2608	2269	1434	1838	1561	1652	1596	1755	2044	1893	2425	1838	3986	6547	5395	4971	5719	5386	3379	4051	3461	3557	4569	4597	3725	3847	7392	5238		3986
804	592.321	24696.3	TRUE		Urobilinogen	C05790	[+1]-H(+)	0.965568		592.321	0.000926104	30	804	592.321	TRUE	8012	7125	8568	8558	9566	8532	11653	11202	10572	9815	9112	6568	15473	15049	12371	10367	11224	9993	11180	11092	11142	10560	10177	9250	11063	8150	9576	7745	9769	9009	10045	8950		11224
805	593.333	39128.4	TRUE		L-Urobilin	C05793	-H(+)	0.938997		593.333	0.000346387	78	805	593.333	TRUE	3867	4025	1798	2164	2884	3382	8278	6283	5335	4325	2139	1893	13161	10846	5943	6234	2890	2799	3050	3846	3030	3655	2347	3571	2925	2302	3498	3553	3004	2976	4825	4985		2890
806	594.336	16707.3	TRUE		L-Urobilin	C05793	[+1]-H(+)	0.92112		594.336	0.000775923	61	806	594.336	TRUE	4190	3246	3330	3156	4714	3534	6328	6329	4186	4059	3010	3347	9346	7777	4783	4041	4376	4294	4381	3823	4215	3915	3720	4222	4397	3634	5029	5115	5531	4980	5295	5102		4376
807	596.145	7328.03	TRUE		4,5-Dihydro-4-hydroxy-5-S-glutathionyl-benzo[a]pyrene	C14855	.H/Na-H(+)	0.928799		596.145	0.0019398	12	807	596.145	TRUE	38	101	74	148	47	1	508	177	1	474	1	54	460	736	319	118	149	235	277	23	1	67	1	1	266	113	1	396	131	62	57	176		149
808	598.055	1217.61	TRUE		Phosphoribosyl-formimino-AICAR-phosphate	C04896	.H/Na-H(+)	0.775917		598.055	0.00348805	4	808	598.055	TRUE	343	427	163	154	52	1	345	208	1	594	1	1	20	293	63	68	1	271	240	15	1	168	1	1	1	23	1	1	1	1	255	2		1
809	601.008	4545.4	TRUE		UDPglucuronate	C00167	.H/Na-H(+)	0.812844		601.008	0.000893115	58	809	601.008	TRUE	310	1	506	317	747	665	892	475	497	369	504	330	893	516	262	306	351	964	333	457	171	394	345	389	74	322	277	68	246	531	447	388		351
810	605.241	10095.3	TRUE		Bilirubin	C00486	.H/Na-H(+)	0.854759		605.241	0.0018703	139	810	605.241	TRUE	5440	5157	4983	2808	4893	4681	7767	7035	7792	6340	4619	3204	9567	8450	5280	4993	3377	3674	3282	2930	4768	4130	2615	1917	3562	2935	2778	2192	3000	3021	5387	5123		3377
811	605.26	9846.63	TRUE		Ouabain	C01443	.H/Na-H(+)	0.930435		605.26	0.00135325	49	811	605.26	TRUE	2372	2672	2598	1151	2249	1592	6181	5550	4048	2967	2058	1629	11424	8632	3634	2989	2165	1721	1635	1753	2581	1976	1358	1668	1969	1566	2092	1069	1490	879	3608	2792		2165
812	606.073	101941	TRUE		UDP-N-acetylglucosamine	C00043	-H(+)	0.832147		606.073	0.000868939	65	812	606.073	TRUE	1	1	445	308	221	188	88	83	831	139	1051	110	550	143	385	1	1	1	1	1	255	1	1	1	1	1	1	1	184	1	1	1		1
813	607.076	20711.1	TRUE		UDP-N-acetylglucosamine	C00043	[+1]-H(+)	0.838878		607.076	0.000604167	58	813	607.076	TRUE	433	608	245	219	156	181	206	303	921	285	506	246	637	684	225	1	453	1	1	1	220	1	1	302	346	387	1	1	63	1	174	639		453
814	610.055	3749.36	TRUE		GDP-L-fucose	C00325	.H/Na-H(+)	0.802574		610.055	0.00190878	44	814	610.055	TRUE	1	1	1	1	1	1	1	1	20	1	1	1	1	1	1	1	1	1	1	1	6	1	1	1	1	1	1	1	1	1	1	1		1
815	611.142	29938.3	TRUE		GSSG	C00127	-H(+)	0.825766		611.142	0.000991312	121	815	611.142	TRUE	994	862	2153	1158	1531	981	1261	1069	2219	1714	2644	1413	2499	1568	1084	951	408	257	1464	525	1706	721	914	807	1097	436	951	397	1530	527	1083	1435		408
816	611.282	9610.21	TRUE		D-Urobilinogen	C05791	.H/Na-H(+)	0.927385		611.282	0.00248443	44	816	611.282	TRUE	1924	2153	1380	1606	2030	1631	6219	5070	3419	3164	1343	777	12341	9114	4590	3578	1702	2154	1739	1848	1900	2027	1397	766	1805	1496	1722	1538	1791	730	4254	3628		1702
817	611.406	20812.3	TRUE		Coenzyme Q6	C17568	.H/Na-H(+)	0.813351		611.406	0.00253782	187	817	611.406	TRUE	7304	6345	9402	9296	9263	8746	9320	9021	9380	7626	7927	8323	9810	8759	8897	8070	8372	7773	7420	5989	8931	8795	7775	7246	7607	7401	6858	7361	7575	7339	7842	7512		8372
818	612.145	9241.79	TRUE		GSSG	C00127	[+1]-H(+)	0.803556		612.145	0.00132562	70	818	612.145	TRUE	203	241	471	181	280	183	541	180	390	533	565	198	766	987	261	364	336	1	50	241	524	365	217	114	315	178	332	67	202	200	75	223		336
819	613.139	10294	TRUE		CMP-N-acetylneuraminate	C00128	-H(+)	0.858013		613.139	0.000689235	65	819	613.139	TRUE	757	432	1663	1075	1326	1308	1322	791	1732	854	1501	348	1104	1369	775	693	776	207	589	515	1599	917	958	645	849	690	1170	947	1023	651	1175	581		776
820	613.227	8053.89	TRUE		Chlorophyllide	C02139	-H(+)	0.937239		613.227	0.00230325	53	820	613.227	TRUE	2199	1604	1168	1282	982	1410	3243	3298	2650	2330	1112	1256	7373	5842	3301	2251	2005	2102	1612	1197	1651	1225	1889	3046	1746	1291	2018	1749	1824	1596	3407	2804		2005
821	614.143	3964.76	TRUE		CMP-N-acetylneuraminate	C00128	[+1]-H(+)	0.835941		614.143	0.00136032	51	821	614.143	TRUE	43	189	1	1	1	1	322	262	146	338	1	37	315	1	70	1	196	1	1	1	115	1	140	1	219	1	44	1	465	1	1	404		196
822	615.171	8249.58	TRUE		Heme	C00032	-H(+)	0.895448		615.171	0.00232495	28	822	615.171	TRUE	1376	1374	1328	1791	1625	1816	2097	1639	1932	2353	1434	2125	2125	2520	1581	1583	1700	1388	1537	1053	1691	1815	1471	1990	1532	1480	1276	1356	1395	1725	2052	1927		1700
823	615.312	11995.5	TRUE		L-Urobilin	C05793	.H/Na-H(+)	0.811622		615.312	0.00254186	100	823	615.312	TRUE	3777	3848	3363	3670	3960	4008	8669	7821	5311	5700	3586	3429	16959	13964	5766	5562	3667	2898	4519	4267	3334	4014	2993	3428	3648	3938	3624	3560	3530	3502	5413	5657		3667
824	618.041	1789.9	TRUE		UDP-3-keto-GlcNAcA	C20395	-H(+)	0.805955		618.041	0.00205703	42	824	618.041	TRUE	80	1	1	1	1	1	1	1	70	1	1	1	1	1	1	174	21	1	7	1	1	90	1	126	1	1	1	1	1	1	1	1		21
825	619.077	3260.6	TRUE		UDP-2-acetamido-3-amino-2,3-dideoxy-alpha-D-glucuronate	C20359	-H(+)	0.649425		619.077	0.00357964	46	825	619.077	TRUE	418	1	760	84	108	1	103	351	78	1	52	1	245	1	54	218	1	1	1	1	1	1	13	1	1	1	1	1	1	1	1	1		1
826	620.08	1540.49	TRUE		UDP-2-acetamido-3-amino-2,3-dideoxy-alpha-D-glucuronate	C20359	[+1]-H(+)	0.662458		620.08	0.00407447	30	826	620.08	TRUE	1	1	1	1	1	1	1	1	1	1	1	1	1	1	1	1	1	1	1	1	1	1	1	1	1	1	1	1	1	1	1	1		1
827	635.123	4964.1	TRUE		CMP-N-acetylneuraminate	C00128	.H/Na-H(+)	0.79461		635.123	0.00134478	60	827	635.123	TRUE	1349	2393	1631	1624	1600	2060	1411	1813	1753	1629	1692	1746	1840	1544	1116	1407	1814	1414	1636	1417	2069	1942	1469	1550	1047	1145	1526	1158	1796	1024	1155	968		1814
828	637.538	11589	TRUE		2-Octaprenylphenol	C05810	-H(+)	0.467254		637.538	0.00189721	8	828	637.538	TRUE	2854	2515	5253	4479	4886	4215	2665	3148	5415	4799	7756	6309	5210	5431	2481	3291	4075	4311	3596	3064	5717	4778	5843	4701	5152	4531	4019	3753	3753	3241	4634	4338		4075
829	640.022	2017.55	TRUE		UDP-3-keto-GlcNAcA	C20395	.H/Na-H(+)	0.786343		640.022	0.00147247	28	829	640.022	TRUE	341	1	1	121	1	1	160	22	1	1	1	1	1	1	1	1	1	1	1	1	1	1	1	1	1	1	24	1	1	1	1	1		1
830	641.05	2531.45	TRUE		UDP-2-acetamido-3-amino-2,3-dideoxy-alpha-D-glucuronate	C20359	.H/Na-H(+)	0.749897		641.05	0.000971712	36	830	641.05	TRUE	1517	1890	1012	1853	593	1097	986	1125	739	1470	632	890	616	1243	784	494	377	666	351	608	612	1050	640	747	163	370	438	628	591	519	795	753		377
831	653.082	1764.42	TRUE		UDP-2,4-diacetamido-2,4,6-trideoxy-beta-L-altrose	C19971	.H/Na-H(+)	0.710947		653.082	0.00391118	16	831	653.082	TRUE	296	338	529	1	432	545	1	196	1	796	611	46	1	358	502	913	368	1	1	307	58	385	43	1	1	1	1	1	102	1	270	210		368
832	659.308	7814.41	TRUE		Coproporphyrinogen III	C03263	-H(+)	0.929881		659.308	0.00358488	66	832	659.308	TRUE	2146	3315	716	2041	2612	2201	5886	6067	3700	3433	1649	1684	10953	10488	4445	4517	2624	2003	2329	2793	1967	2800	1860	1829	2426	2083	2967	2250	2129	2140	3826	4056		2624
833	664.116	24979.9	TRUE		NADH	C00004	-H(+)	0.905636		664.116	0.000781245	55	833	664.116	TRUE	425	122	240	1	550	1	55	1	1	503	582	456	1	33	1	105	1	472	1	1	113	38	215	1	1	1	1	1	366	1	1	1		1
834	665.214	2.35074e+06	TRUE		Stachyose	C01613	-H(+)	0.815371		665.214	0.000946315	147	834	665.214	TRUE	2943	2371	3267	2173	4583	3037	3309	3233	2830	2888	2916	2253	3636	4461	3072	2592	3056	2178	2196	2248	4002	3486	2089	1684	2148	2369	2120	2383	2366	2199	2992	2624		3056
835	666.217	655451	TRUE		Stachyose	C01613	[+1]-H(+)	0.791646		666.217	0.00104743	142	835	666.217	TRUE	1466	2391	2432	2792	2538	1893	1849	2244	1980	1997	2160	2223	2853	2116	2376	2003	1467	1351	1955	2201	2246	2326	1228	1381	1731	2189	1576	1708	1964	2137	1966	3007		1467
836	678.093	1471.28	TRUE		UDP-MurNAc	C01050	-H(+)	0.804432		678.093	0.000949134	37	836	678.093	TRUE	206	1	1	29	1	1	333	1	181	38	181	303	48	292	271	120	318	1	241	1	299	1	37	111	1	106	1	1	1	1	1	1		318
837	680.841	2719.31	TRUE		Phytate	C01204	.H/Na-H(+)	0.0800985		680.841	0.0024343	29	837	680.841	TRUE	5210	7412	3573	4963	2990	5418	5958	6642	3230	5223	3516	6307	2950	5807	6273	6078	6472	7177	5844	7258	4421	5830	6345	7531	4888	5360	4995	6752	5077	7368	3750	5958		6472
838	681.28	8295.38	TRUE		Coproporphyrinogen III	C03263	.H/Na-H(+)	0.879704		681.28	0.00396126	55	838	681.28	TRUE	2215	2148	3582	3189	3996	3931	4703	5183	5721	4638	4169	4008	8371	7188	4314	3325	3245	2418	4439	3287	3289	3008	2460	2503	3054	2388	3093	2970	3047	3213	4612	4287		3245
839	681.525	4518.78	TRUE		3-Octaprenyl-4-hydroxybenzoate	C05809	-H(+)	0.570513		681.525	0.00225375	13	839	681.524	TRUE	3523	4429	2754	2810	2994	3226	3421	3591	4033	4094	3521	3295	3045	3392	3818	3983	4647	4403	3424	3986	3363	3992	5061	5655	2952	4023	3386	3797	3211	4728	3686	4618		4647
840	681.915	1331.51	TRUE		Guanosine 3'-diphosphate 5'-triphosphate	C04494	-H(+)	0.664647		681.915	0.00166792	37	840	681.915	TRUE	1	253	236	754	85	358	1	245	1	130	260	55	1	395	12	267	62	588	51	305	1	124	213	541	50	281	155	1	383	396	10	79		62
841	686.097	12051.2	TRUE		NADH	C00004	.H/Na-H(+)	0.785905		686.097	0.00159466	57	841	686.097	TRUE	208	859	1485	480	484	155	145	369	450	474	939	543	1	574	534	140	482	248	214	1	302	359	95	97	1	641	58	1	299	195	312	52		482
842	686.139	9217.46	TRUE		Dephospho-CoA	C00882	-H(+)	0.851946		686.139	0.0014383	73	842	686.139	TRUE	659	621	614	923	669	585	647	493	1	514	524	761	800	399	783	837	1194	1731	379	818	935	1195	938	1273	433	1185	433	739	687	958	584	1169		1194
843	687.146	5271.55	TRUE		Dephospho-CoA	C00882	[+1]-H(+)	0.864517		687.146	0.00331532	32	843	687.146	TRUE	418	1777	1823	1794	1291	1477	1795	2084	1452	989	1039	1777	1713	1657	1616	1880	2201	2936	2360	2400	1940	2565	2765	2942	1982	2153	2116	2426	1530	2825	1785	2782		2201
844	687.195	176752	TRUE		Stachyose	C01613	.H/Na-H(+)	0.641232		687.195	0.000596383	118	844	687.195	TRUE	845	387	2373	1441	1809	2155	915	759	3204	1238	2448	1302	3024	1344	1425	974	1166	1275	1187	1380	2949	1782	1263	1423	2207	1331	1585	1009	1659	1419	1651	1827		1166
845	695.547	1805.04	TRUE		2-Octaprenyl-3-methyl-6-methoxy-1,4-benzoquinone	C05814	-H(+)	0.621612		695.547	0.00307285	6	845	695.547	TRUE	1428	1192	1804	1700	2045	1899	1187	1508	2612	1942	1976	1753	1133	1506	1146	1591	1937	1808	1053	1529	1598	1808	1701	1743	1662	1615	1109	1540	1253	2103	1689	1934		1937
846	709.177	25148.7	TRUE		Anatibant	C20010	-H(+)	0.636617		709.177	0.000534515	169	846	709.177	TRUE	8861	7562	7760	7443	6654	7324	8143	8107	6995	6434	6409	7205	5124	5070	9898	10373	14054	12451	10688	9656	9775	10777	11477	10540	7932	8889	9201	7131	10169	10764	8665	7822		14054
847	712.537	5005.22	TRUE		2-Octaprenyl-3-methyl-5-hydroxy-6-methoxy-1,4-benzoquinone	C05815	[+1]-H(+)	0.818401		712.537	0.00167137	48	847	712.537	TRUE	2440	2545	2842	2270	3262	3342	2820	2644	2804	2506	2861	2623	2620	2283	1893	2190	3270	3399	4057	3356	3755	4072	3987	7404	3506	3914	3575	3253	4264	4654	3207	3253		3270
848	716.261	4279.14	TRUE		5-Methyltetrahydropteroyltri-L-glutamate	C04489	-H(+)	0.847138		716.261	0.00479047	21	848	716.261	TRUE	940	1316	2792	2247	2813	1997	2133	1980	2456	2048	2876	1984	3669	3025	1778	1906	2775	1480	1963	2016	2699	2401	1948	1671	2069	2065	1803	1466	2215	2285	2777	2455		2775
849	717.525	18906.5	TRUE		2-Octaprenyl-3-methyl-6-methoxy-1,4-benzoquinone	C05814	.H/Na-H(+)	0.663431		717.525	0.000659479	181	849	717.524	TRUE	11255	12883	13731	15728	15036	17270	15868	15415	15882	16557	16123	15012	17475	19527	14189	15922	24615	25128	24650	23061	28693	26803	30596	31324	24585	26928	24660	26407	32704	32001	28312	29860		24615
850	724.227	10328.6	TRUE		Tetrahydropteroyltri-L-glutamate	C04144	.H/Na-H(+)	0.845453		724.227	0.00255761	30	850	724.227	TRUE	13981	17512	7492	12721	7598	10935	17728	18657	7468	13337	8829	15968	7583	14278	18023	19456	13168	15141	11879	15316	10832	13098	12050	14483	11750	15896	14349	19221	11292	11282	13434	16031		13168
851	733.515	15135.8	TRUE		2-Octaprenyl-3-methyl-5-hydroxy-6-methoxy-1,4-benzoquinone	C05815	.H/Na-H(+)	0.918421		733.515	0.000825994	66	851	733.515	TRUE	4028	3712	2357	3131	4422	3572	3013	3880	3608	3535	3439	3839	3649	3352	3676	3649	4588	4509	4484	4353	5741	5455	4224	4480	5014	4378	4776	3677	4256	5111	4638	4778		4588
852	742.264	5963.34	TRUE		Oxidized trypanothione	C03170	.H/Na-H(+)	0.349353		742.264	0.00485928	100	852	742.264	TRUE	4741	4448	7775	7133	7859	6057	6125	5489	6729	6318	6482	6878	6553	6502	6294	5399	6471	6942	7497	7859	7538	7100	6997	6943	6450	6635	6725	7177	8735	7416	8548	7497		6471
853	743.077	3696.93	TRUE		TPN	C00006	-H(+)	0.851352		743.077	0.00103945	45	853	743.077	TRUE	887	1162	1029	958	1887	1391	1148	1183	782	932	1325	1718	1348	1274	1417	829	1148	1684	1359	1905	2297	1306	1882	2192	1067	1311	2004	2022	1613	1783	1102	1267		1148
854	744.081	1810.2	TRUE		TPNH	C00005	-H(+)	0.85415		744.081	0.00103945	15	854	744.081	TRUE	148	1	207	126	1	146	230	1	1	19	1	323	1	1	1	1	28	1	1	1	1	190	1	1	1	134	1	1	1	1	1	1		28
855	749.133	2155.58	TRUE		UDP-N-acetylmuramoyl-L-alanine	C01212	-H(+)	0.619645		749.133	0.00319674	30	855	749.133	TRUE	1718	1880	1295	1788	2505	3454	2259	3431	1863	2339	1633	2200	1316	1768	2462	2036	4699	4806	3300	4162	3660	4453	4450	4024	2925	3845	3456	3937	4313	3886	2573	2967		4699
856	760.801	1956.92	TRUE		5-PP-InsP5	C11526	.H/Na-H(+)	0.27626		760.801	0.00503438	12	856	760.801	TRUE	2586	3876	1743	3170	2506	3349	3342	5034	2196	3082	2234	3720	2495	3363	2862	3831	3696	4097	3319	4630	3622	4130	4517	4934	2937	3652	3111	3783	4006	4065	2904	3928		3696
857	765.055	2113.82	TRUE		TPN	C00006	.H/Na-H(+)	0.836768		765.055	0.0037734	46	857	765.055	TRUE	1	656	1	169	32	138	483	209	1	22	1	286	1	56	12	1	1	458	1	298	1	1	102	24	463	1	91	1	1	1	1	1		1
858	771.572	250290	TRUE		Nonaprenyl-4-hydroxybenzoate	C03885	.H/Na-H(+)	0.44766		771.572	0.000794775	177	858	771.572	TRUE	299422	303553	352912	348711	345095	374568	358674	357061	365263	360715	397500	387917	414652	417215	360656	365014	345544	328378	378718	381753	427204	399702	400779	402525	425570	424062	408813	410478	425442	418204	350268	358153		345544
859	773.242	4520.74	TRUE		7,8-Dihydromethanopterin	C05927	-H(+)	0.907757		773.242	0.00369923	49	859	773.242	TRUE	462	156	220	575	304	383	395	401	371	1	1	88	436	820	252	90	212	28	683	497	347	664	145	46	1	445	300	232	356	211	413	627		212
860	777.062	1290.47	TRUE		ApppA	C06197	.H/Na-H(+)	0.895568		777.062	0.00335919	27	860	777.062	TRUE	22	314	827	921	596	839	371	234	126	747	1159	730	351	1	181	558	271	304	293	411	287	370	110	358	807	230	188	1	548	48	1	66		271
861	781.386	8381.81	TRUE		Deltorphin B	C18095	-H(+)	0.941344		781.386	0.00117167	80	861	781.386	TRUE	308	297	994	573	1442	495	2043	2552	1482	940	929	891	4971	4208	1148	1239	230	734	1	503	507	418	475	1	279	330	591	64	152	741	950	768		230
862	784.181	2384.4	TRUE		Glucuronosyletoposide	C11245	.H/Na-H(+)	0.104181		784.181	0.00496495	8	862	784.181	TRUE	253	409	433	596	947	1101	721	566	296	735	1179	990	1319	730	764	1273	433	653	723	696	1077	696	956	1164	474	1204	156	740	894	737	804	774		433
863	787.17	3423.11	TRUE		FADH2	C01352	[+1]-H(+)	0.88805		787.17	0.00272128	17	863	787.17	TRUE	1	491	499	616	664	218	145	181	511	613	597	314	42	234	364	230	736	395	494	302	385	343	480	767	429	272	266	785	606	595	210	463		736
864	787.253	5501.71	TRUE		5,10-Methylenetetrahydromethanopterin	C04377	-H(+)	0.899867		787.253	0.00315499	52	864	787.253	TRUE	1198	457	1735	1309	1689	1340	1655	1038	1071	1283	1374	1149	2023	1383	987	1702	1897	1743	1929	1714	1497	1281	1293	1220	1144	1547	1341	1359	1175	1358	1743	1952		1897
865	797.231	3558.61	TRUE		H4MPT	C01217	.H/Na-H(+)	0.39211		797.231	0.00340825	4	865	797.231	TRUE	185	435	756	297	189	140	377	157	793	394	584	909	886	832	404	343	44	170	309	368	414	367	452	721	221	636	519	267	264	245	290	807		44
866	801.324	2811.77	TRUE		Bis(glutathionyl)spermine	C16563	.H/Na-H(+)	0.834947		801.324	0.00519057	7	866	801.324	TRUE	449	793	148	92	1	208	1059	455	604	411	134	24	2047	1380	378	36	155	403	676	9	505	611	70	1	625	359	232	412	673	187	660	159		155
867	801.408	9032.13	TRUE		Digoxin	C06956	.H/Na-H(+)	0.58214		801.408	0.0025805	128	867	801.408	TRUE	13569	16201	8584	16634	8714	17119	16308	17369	10420	18949	7274	15732	11897	19002	16964	17214	19471	21831	18416	20677	13979	22673	19320	23372	17996	23493	16756	19811	16792	22372	15551	18311		19471
868	803.37	3901.74	TRUE		Deltorphin B	C18095	.H/Na-H(+)	0.914431		803.37	0.00350238	47	868	803.37	TRUE	815	886	1497	408	629	570	2319	2367	2376	1270	865	1099	4282	3551	1982	1153	563	823	368	997	783	1239	807	722	437	720	632	462	326	438	1078	1180		563
869	808.154	2752.99	TRUE		FADH2	C01352	.H/Na-H(+)	0.575231		808.154	0.00242414	42	869	808.154	TRUE	53	260	1321	585	834	863	315	1	1655	537	1946	624	530	694	369	145	770	228	1032	632	1163	837	483	422	1223	878	318	386	762	829	684	405		770
870	813.134	1789.41	TRUE		Luteolin 7-O-[beta-D-glucuronosyl-(1->2)-beta-D-glucuronide]-4'-O-beta-D-glucuronide	C04900	-H(+)	0.698769		813.134	0.00203382	24	870	813.135	TRUE	1713	1465	1796	2313	1619	1872	2229	2337	1399	1235	1344	2181	971	1554	2810	2714	5002	5301	3579	4010	3494	4344	4202	3628	3056	2745	3657	3671	3865	3065	2693	3558		5002
871	822.144	1224.71	TRUE		Propanoyl-CoA	C00100	-H(+)	0.272702		822.144	0.00318754	4	871	822.144	TRUE	1	648	629	714	1583	481	560	902	402	755	1569	157	172	1	436	890	1239	1265	1029	304	418	467	751	526	146	484	663	286	428	204	598	379		1239
872	827.266	162847	TRUE		Cellopentaose	C06218	-H(+)	0.717922		827.266	0.00113937	103	872	827.266	TRUE	3258	2703	2279	2462	2215	1825	2721	2839	2297	2833	2042	2171	1947	2496	2271	3057	2852	2154	2375	2331	1353	1939	924	2344	1941	2382	2609	2230	2005	2924	3058	2495		2852
873	828.269	52384.4	TRUE		Cellopentaose	C06218	[+1]-H(+)	0.793923		828.269	0.00124093	86	873	828.269	TRUE	1736	2395	2218	1875	2133	1436	1687	1976	1391	1617	1991	2661	1259	1386	1949	2714	2749	1548	1856	1898	1634	1724	2070	2190	2096	2382	1960	1710	2548	2479	2395	2817		2749
874	830.098	2852.18	TRUE		Acetyl-CoA	C00024	.H/Na-H(+)	0.839546		830.098	0.00126655	49	874	830.098	TRUE	462	1059	1649	1181	1275	1167	892	820	1747	943	1028	964	732	777	948	659	1833	1941	1141	1513	1752	1805	1362	1365	1276	1735	1286	581	1765	1451	1664	1179		1833
875	831.388	8412.77	TRUE		Vinblastine	C07201	.H/Na-H(+)	0.517189		831.388	0.00260031	107	875	831.388	TRUE	17353	16488	9267	15737	8065	15993	15448	18517	10736	18646	8698	16895	9825	17149	16182	19979	19664	25528	17595	21558	13773	24372	20059	27110	15517	20493	17854	20584	17952	23971	16663	20256		19664
876	834.134	1991.28	TRUE		Crotonyl-CoA	C00877	-H(+)	0.618243		834.134	0.00129607	45	876	834.134	TRUE	2595	2815	3137	3240	2076	3121	2659	3016	3108	2795	2451	3166	1838	1225	3105	3537	5289	6225	4183	4530	3941	4984	5478	5770	4591	4439	4238	4485	5898	5579	3799	4389		5289
877	837.145	1397.23	TRUE		beta-Alanyl-CoA	C02335	-H(+)	0.733509		837.145	0.00333652	12	877	837.145	TRUE	811	749	392	962	368	645	885	1208	795	545	716	1178	1	217	920	845	1661	1563	1623	1517	1002	1101	1967	1798	1287	1239	1859	1249	1703	1296	1321	1385		1661
878	837.377	4568.02	TRUE		Heme O	C15672	-H(+)	0.566237		837.377	0.00357401	88	878	837.377	TRUE	4598	6005	8548	10265	5963	10292	5593	5440	6729	8209	7366	11455	7854	9618	5473	4780	5569	6286	6506	5826	9396	10620	7672	7700	6787	7802	6507	6270	7719	9273	6847	7812		5569
879	844.128	1021.3	TRUE		Propanoyl-CoA	C00100	.H/Na-H(+)	0.826106		844.128	0.00422378	15	879	844.129	TRUE	838	472	316	1	268	305	223	283	523	552	813	53	1	28	337	172	682	585	647	832	175	204	613	436	305	167	337	330	1092	253	440	633		682
880	848.139	1282.16	TRUE		3-Methylcrotonyl-CoA	C03069	-H(+)	0.348289		848.139	0.00599425	5	880	848.139	TRUE	863	1515	2624	1970	1494	1584	1708	1416	1570	1678	3079	2746	1277	483	2298	1813	4144	3076	2468	1881	2259	2084	3232	2385	1961	2054	2543	2415	2320	2472	2190	1818		4144
881	848.158	891.945	TRUE		3-Methylcrotonyl-CoA	C03069	-H(+)	0.436084		848.158	0.00297692	2	881	848.158	TRUE	227	372	375	35	777	669	97	1	506	1	1444	834	191	317	741	89	812	608	745	409	557	1	647	198	505	561	462	755	724	632	502	340		812
882	850.156	1184.87	TRUE		Pentanoyl-CoA	C00888	-H(+)	0.30211		850.156	0.00616323	4	882	850.156	TRUE	514	770	468	777	1542	696	379	1014	712	305	1499	1047	384	1	590	858	1339	951	1116	1160	191	383	411	749	1003	562	702	652	558	1322	571	464		1339
883	851.355	3471.01	TRUE		Heme A	C15670	-H(+)	0.601873		851.355	0.00428609	25	883	851.355	TRUE	1319	1468	5065	4886	5581	4790	2534	2026	5524	3497	4185	5310	6323	6244	1613	1746	1777	2057	2790	2446	4730	5284	2846	3200	2936	2734	2020	2139	3466	2910	2838	2589		1777
884	852.329	2337.07	TRUE		Paclitaxel	C07394	-H(+)	0.671266		852.329	0.00347697	5	884	852.329	TRUE	346	259	3344	1228	3204	1463	574	964	1908	1075	3342	677	3558	1410	389	433	719	633	1508	1499	3150	1187	512	1634	823	260	853	1155	655	449	825	793		719
885	852.357	3771.12	TRUE		Heme A	C15670	[+1]-H(+)	0.586889		852.357	0.00551747	7	885	852.357	TRUE	4813	4509	6371	6397	8028	9819	3430	4755	4887	4725	5323	5586	5894	5682	6246	5656	8024	8681	7053	6734	8057	7371	5485	5894	3411	3316	7747	6630	6349	6812	3481	3984		8024
886	856.123	1778.96	TRUE		Crotonyl-CoA	C00877	.H/Na-H(+)	0.374957		856.123	0.00321329	13	886	856.123	TRUE	1352	710	1302	1346	1122	1239	523	938	967	1684	1119	892	647	1	1177	909	1359	1273	937	1464	1618	1307	1528	1416	1299	1253	943	941	1212	849	1019	1212		1359
887	860.07	1718.74	TRUE		Oxalyl-CoA	C00313	.H/Na-H(+)	0.828644		860.07	0.00395082	48	887	860.07	TRUE	961	129	3491	2844	2585	1782	744	1150	3499	1570	3310	2519	2087	1529	1367	702	1515	1484	2727	1127	2958	2656	1798	1748	1768	2025	1885	1201	1383	1470	1609	1058		1515
888	864.154	671.145	TRUE		2-Methylacetoacetyl-CoA	C03344	-H(+)	0.44455		864.154	0.00387538	4	888	864.154	TRUE	1	65	720	67	583	99	1	1	33	1	1	1	1	193	57	185	180	46	1	1	1	308	1	1	1	1	1	1	153	1	231	1		180
889	865.152	8567.53	TRUE		2-Methylacetoacetyl-CoA	C03344	[+1]-H(+)	0.274459		865.152	0.00323855	2	889	865.152	TRUE	1	1	1	1	1	1	1	80	1	1	1	1	1	1	1	1	1	1	1	1	1	1	1	1	1	200	1	1	1	96	41	1		1
890	866.154	6156.17	TRUE		(S)-3-Hydroxy-2-methylbutyryl-CoA	C04405	-H(+)	0.645536		866.154	0.00319612	23	890	866.154	TRUE	958	1273	2116	2471	2073	1732	845	802	1316	1336	1877	2954	1424	1746	355	704	1075	318	1143	1122	1228	1382	1198	1131	828	1387	1312	1496	1081	1312	1167	1715		1075
891	874.097	1243.56	TRUE		Malonyl-CoA	C00083	.H/Na-H(+)	0.590818		874.097	0.00360416	9	891	874.097	TRUE	1246	839	1272	1080	884	1347	1253	1693	1314	1716	1279	1516	577	664	1262	1958	3926	4373	2378	2113	1667	2317	3022	3064	1837	2855	2779	2583	2027	2146	2250	2112		3926
892	878.167	645.491	TRUE		3-Oxohexanoyl-CoA	C05269	-H(+)	0.28955		878.167	0.00433055	3	892	878.167	TRUE	1	1	581	240	182	530	1	1	398	134	374	1	427	1	185	1	1	1	570	317	753	1	50	1	484	1	209	78	1	1	398	148		1
893	879.411	2668.64	TRUE		Hydrogenobyrinate	C06399	-H(+)	0.809887		879.411	0.00521469	9	893	879.411	TRUE	2195	2021	1496	1477	1627	1554	2557	3209	1924	1447	1466	2103	3188	2947	2892	2072	2037	2341	1713	2065	2603	1902	2375	2652	2084	2208	2222	2884	1676	2746	2912	2864		2037
894	884.145	856.355	TRUE		Phenylacetyl-CoA	C00582	-H(+)	0.742538		884.145	0.00326683	6	894	884.145	TRUE	1	1	76	1	36	1	1	412	1	1	61	203	251	1	1	1	1	165	175	1	1	1	1	1	1	1	8	1	1	1	1	1		1
895	886.158	1050.71	TRUE		Hexanoyl-CoA	C05270	.H/Na-H(+)	0.877455		886.158	0.00300364	5	895	886.158	TRUE	359	804	446	135	1170	312	294	194	575	1274	675	654	250	573	360	447	822	876	200	467	1127	537	236	446	1296	641	634	566	878	601	734	703		822
896	901.377	2220.93	TRUE		Hydrogenobyrinate	C06399	.H/Na-H(+)	0.752212		901.377	0.00554686	10	896	901.377	TRUE	1316	814	1540	1217	1576	1201	1542	1171	1364	1326	1337	1059	1996	2001	1159	1399	1189	1700	1269	1406	1870	1792	1673	1454	952	1545	866	2025	1234	1078	1400	1661		1189
897	904.102	654.102	TRUE		Malyl-CoA	C04348	.H/Na-H(+)	0.376299		904.102	0.0024265	3	897	904.102	TRUE	212	336	108	857	1	141	443	209	1	1	1417	292	1	1	622	1	718	1267	559	797	292	559	535	832	656	286	538	404	391	145	535	517		718
898	906.127	603.833	TRUE		Phenylacetyl-CoA	C00582	.H/Na-H(+)	0.566552		906.127	0.0042611	7	898	906.127	TRUE	425	1	1	1	328	265	1	1	1	1	495	1	48	50	2	481	267	54	1	1	1	1	1	1	1	3	1	1	1	1	1	1		267
899	908.147	1039.8	TRUE		3-Oxoadipyl-CoA	C02232	-H(+)	0.270307		908.147	0.00513778	7	899	908.147	TRUE	848	130	652	642	1709	1508	611	796	920	875	1477	1361	1164	938	728	811	495	317	619	1009	1084	696	333	700	754	1056	404	597	1310	207	769	769		495
900	910.155	613.174	TRUE		HMG-CoA	C00356	-H(+)	0.266811		910.155	0.00260851	3	900	910.155	TRUE	104	1	264	130	359	125	7	1	1	80	1	489	308	33	1	1	1	1	1	33	242	1	1	29	2	245	1	1	1	330	278	484		1
901	912.132	610.056	TRUE		5-Methyl-3-oxo-4-hexenoyl-CoA	C16471	.H/Na-H(+)	0.649146		912.132	0.00371795	5	901	912.132	TRUE	63	58	31	181	457	1	1	1	98	1	926	39	1	1	164	330	206	257	469	75	1	321	1	169	1	1	123	18	162	1	1	398		206
902	918.119	859.668	TRUE		2-Hydroxyglutaryl-CoA	C03058	.H/Na-H(+)	0.770268		918.119	0.00657052	6	902	918.119	TRUE	102	103	545	284	1	705	1	158	788	512	745	679	144	179	200	344	717	794	383	496	764	727	956	778	582	628	446	68	383	522	91	753		717
903	919.432	2430.17	TRUE		Angiotensin (1-7)	C15850	.H/Na-H(+)	0.605935		919.432	0.00476625	19	903	919.432	TRUE	1839	1514	2233	1643	1997	2172	2215	2582	2660	1685	1855	1775	3044	2995	2049	1814	2004	1671	2341	1689	2019	2497	1763	2939	2327	2034	2791	2649	2514	1303	2463	1754		2004
904	940.219	1531.85	TRUE		(2E)-Decenoyl-CoA	C05275	.H/Na-H(+)	0.139781		940.219	0.0051989	4	904	940.219	TRUE	1926	1695	829	1442	898	1076	1916	1720	650	1503	921	1608	1016	1371	942	2007	2987	3426	2791	2414	1509	2526	2885	2451	2009	2638	2669	2973	2422	2823	2306	2382		2987
905	948.273	3672.71	TRUE		Lauroyl-CoA	C01832	-H(+)	0.639159		948.273	0.00232118	34	905	948.273	TRUE	1028	1005	5532	3330	4152	4557	705	700	3563	3079	3867	3181	3086	3089	1058	561	1095	1879	1801	2048	3885	3948	1713	1563	1430	1291	1780	1688	1969	1587	1386	1363		1095
906	949.275	3218.76	TRUE		Lauroyl-CoA	C01832	[+1]-H(+)	0.880823		949.275	0.00343806	23	906	949.275	TRUE	1	1188	2050	1048	2181	2115	227	268	1434	1186	1753	1577	1240	802	633	215	1132	522	1024	1118	1718	1687	928	879	379	620	684	1357	1051	1144	569	1063		1132
907	959.313	2956.82	TRUE		Cobyrinate	C05773	.H/Na-H(+)	0.803209		959.313	0.0037419	31	907	959.312	TRUE	426	230	347	1369	473	1256	446	624	419	960	438	446	797	848	378	470	421	390	570	637	888	1340	1121	741	533	1170	450	908	691	835	648	457		421
908	962.253	1777.83	TRUE		3-Oxododecanoyl-CoA	C05263	-H(+)	0.444811		962.253	0.0036452	28	908	962.253	TRUE	1642	1415	4502	3400	3927	2862	1274	2296	3361	2889	3481	2848	2916	2133	1087	2308	2168	2748	2736	2997	2852	3052	2044	2317	1606	1697	2014	2487	2183	2201	1781	1680		2168
909	970.258	1607.76	TRUE		Lauroyl-CoA	C01832	.H/Na-H(+)	0.34347		970.258	0.00314351	12	909	970.258	TRUE	971	1285	1387	692	1557	1929	1340	1158	454	1753	707	1077	1208	1754	1178	1237	1664	1944	1788	1908	2262	1891	1701	2149	1100	1318	1501	1741	1798	2126	1142	1409		1664
910	975.394	2314.52	TRUE		Deltorphin A	C18010	.H/Na-H(+)	0.530595		975.394	0.00473615	4	910	975.394	TRUE	1352	2012	1088	1859	1721	2251	1736	2100	1842	2333	2232	1866	1920	1934	1956	2210	1975	2654	2124	2298	2139	1990	1983	2890	2473	1956	2028	2171	2245	2918	1723	1680		1975
911	989.318	48245.7	TRUE		Cellohexaose	C06217	-H(+)	0.785703		989.318	0.0014173	76	911	989.318	TRUE	2235	2350	1912	1914	1719	2275	1260	2467	1670	2133	2138	2345	1839	1619	1278	1477	1558	1637	1691	2336	2043	2091	1841	1546	1741	2610	1391	1676	779	1268	1680	1616		1558
912	990.321	20148.4	TRUE		Cellohexaose	C06217	[+1]-H(+)	0.748		990.321	0.00137759	80	912	990.321	TRUE	1469	1247	1807	1296	1692	2167	1313	1791	1263	1828	2111	1401	1113	1575	950	1182	918	1208	1146	761	1487	1459	2058	1883	1190	1739	1029	1035	1625	1736	789	1020		918
913	996.276	2411.69	TRUE		(2E)-Tetradecenoyl-CoA	C05273	.H/Na-H(+)	0.493828		996.276	0.00174052	39	913	996.276	TRUE	3858	5706	2056	3213	1586	3700	3783	5404	2308	3562	1812	3285	1560	2003	3741	6153	5664	7877	4371	6715	3141	5005	4805	7254	2730	5728	3603	5557	3627	5807	3240	6016		5664
[truncated: 31 more columns]

## Sheet: mean1
ion	mz	active		110 / JEJ COLD	111 / JEJ COLD	112 / JEJ COLD	113 / JEJ COLD	190 / JEJ COLD	191 / JEJ COLD	94 / JEJ COLD	95 / JEJ COLD	174 / JEJ COLD	175 / JEJ COLD		136 / JEJ RT	137 / JEJ RT	146 / JEJ RT	147 / JEJ RT	198 / JEJ RT	199 / JEJ RT	72 / JEJ RT	73 / JEJ RT	78 / JEJ RT	79 / JEJ RT
1	55.0192	TRUE		5191	4192	5090	4177	3696	4267	4051	5338	3817	4425		5168	4979	6051	4604	4535	4923	3838	5146	4399	6224
2	57.0347	TRUE		10759	11183	12061	14828	9098	11226	11228	11745	10457	10739		12850	12656	16970	17797	14809	11704	13503	14471	14439	12534
3	57.9756	TRUE		3793	2294	1990	3225	2054	1365	1524	1019	2286	2340		784	2080	5530	5253	1034	1964	1768	871	1996	1897
4	58.03	TRUE		1504	1746	1148	1197	2172	1794	1824	1908	1195	1108		3360	2226	2808	1015	1518	1503	1606	2466	1552	2383
5	59.0139	TRUE		56050	51084	56807	59812	37532	41530	48733	47691	47701	49466		48676	52752	62220	62888	57116	56196	78696	74046	62301	61103
6	59.0205	TRUE		10265	14606	6827	7624	12542	11091	5769	5441	18059	14352		5695	5360	7989	7185	6806	6483	14835	11770	7366	7685
7	60.0171	TRUE		2151	1792	2905	1672	1506	1219	1933	1979	1838	1566		1699	2104	2177	1829	1906	1356	2740	2714	2058	3448
8	61.9885	TRUE		18554	15890	17201	10913	14649	12121	13600	12451	12417	10969		10214	9951	16827	14888	16869	18764	7204	6226	14939	16125
9	61.996	TRUE		4380	4187	6660	3350	2658	1862	3281	2613	4836	1975		2969	2945	3170	3152	3200	5414	2066	1808	3880	5461
10	62.9902	TRUE		935	971	1712	1527	1788	1564	751	1500	1708	1144		2369	2449	1962	1968	1701	1208	1412	2769	2116	1830
11	67.0191	TRUE		1471	1747	2896	1783	1795	1789	2397	3165	1609	1516		3458	1637	2510	3055	2830	2793	2552	1504	1218	1650
12	69.0348	TRUE		1411	3231	3132	4457	8730	3414	2290	3214	3526	2882		4414	2849	1430	2340	2593	3771	4860	4155	2595	3172
13	71.014	TRUE		43399	38959	59259	55026	33643	34803	49898	51497	42359	45633		47031	51959	58981	63501	45239	50284	67006	62037	54774	54295
14	71.0501	TRUE		1049	1570	5088	2679	2401	1178	1137	3253	1217	2249		1912	1146	657	6979	2276	3064	1994	6186	1559	3129
15	72.0096	TRUE		4289	1872	2153	2053	2550	3171	3324	2622	1840	2952		2378	1935	2832	1437	1739	1887	2465	1348	4058	2091
16	72.0177	TRUE		5918	3407	3912	3304	3120	4366	4561	3350	2757	4397		4709	3380	5112	2956	3515	3407	3755	2986	5464	3952
17	72.0454	TRUE		2992	846	1981	1949	2082	2720	2364	1450	1360	2327		2667	1160	2055	557	2040	1282	1997	981	2220	1154
18	72.9934	TRUE		6269	6035	6150	7437	4471	7493	7636	6550	6085	6410		6042	6142	9491	9420	4903	5932	8322	7591	6684	8070
19	73.0297	TRUE		15899	13984	15551	17527	10754	11507	17982	15311	14820	14322		14184	17032	21489	19817	13146	13551	19853	16611	17716	15381
20	74.025	TRUE		39874	45378	50265	63150	27383	35265	41251	45649	38260	47105		41534	53336	50888	58772	31337	35059	54343	62362	39233	44720
21	75.0091	TRUE		2490	2752	2651	3795	1947	2165	2390	2140	1981	2945		2070	3689	5041	4103	2294	3028	4435	4604	4426	3153
22	78.919	TRUE		165	41	978	357	295	243	290	756	1430	1209		736	566	1497	614	751	1496	925	621	426	599
23	79.9576	TRUE		36224	33725	38483	39725	19315	22763	33723	30179	31152	32670		36504	37323	47917	45616	28620	29106	42891	36591	37050	38547
24	80.9651	TRUE		6444	7914	5751	5018	5585	6355	5907	7592	7706	7410		5317	6071	4456	4565	7162	5955	6532	6179	4916	7245
25	83.0141	TRUE		10916	8669	10275	8038	7377	6537	8248	8946	9345	8708		8017	9460	13087	11500	8789	9931	9632	8338	10076	9063
26	83.0245	TRUE		1616	1753	2475	1412	2053	1465	1956	2116	1960	1453		1975	1848	2781	2364	1505	2042	1907	1909	2504	2186
27	84.0457	TRUE		3406	3343	8040	7832	3348	1994	3327	3404	2930	2174		3910	3199	2894	4192	2759	2780	4435	2652	3768	3682
28	85.0297	TRUE		36581	32018	40311	38423	29405	30075	45864	37572	33484	33026		39614	40566	48670	41937	35913	33313	45317	37993	39401	40222
29	86.025	TRUE		9592	8179	9761	7294	7951	7924	8567	9730	8017	7442		6724	8653	8506	9050	8242	8817	8686	8716	10936	10070
30	86.0332	TRUE		4554	2742	5269	3028	3206	3119	3812	4680	3622	3283		3603	3941	3745	3651	4006	3356	4160	3672	5624	3892
31	87.009	TRUE		713688	618480	674227	683155	509689	542059	628869	609174	578020	612548		603141	627942	824297	695006	656295	668496	1088464	888275	764272	765404
32	87.0455	TRUE		5584	5334	5448	5558	6419	5606	6233	5688	5230	5342		5242	5928	6076	5330	5112	6024	6017	6680	5857	5735
33	88.0407	TRUE		670635	651193	733072	726322	528098	548483	615034	617839	594309	630312		579981	613979	751864	729172	539072	542874	680718	655752	630526	642475
34	88.9883	TRUE		1420	731	1483	661	957	652	887	1140	1322	1252		893	654	1917	1059	614	628	708	995	2042	1337
35	89.0247	TRUE		2048920	1922690	3069538	3102050	2286077	2417873	2605365	2617047	2187933	2302386		2085702	2318147	5758643	5538077	2237469	2272641	4085856	3689626	3116500	3184168
36	90.0281	TRUE		72183	66182	108806	106249	71129	82445	102215	98201	81638	79918		77247	81662	196474	197932	84653	81235	148246	130431	106660	107203
37	91.0403	TRUE		2679	2571	2554	2665	2892	2259	3431	3535	2664	2905		2472	2906	4767	4561	2335	2253	4403	4013	2904	3077
38	92.996	TRUE		2931	3176	3201	3454	2754	3148	2625	3817	2793	2292		3125	2912	2756	1769	3063	3500	2951	1941	3448	2699
39	93.0348	TRUE		28601	27227	35701	37291	28738	31391	36922	35006	30482	30006		34113	35414	36766	37821	32700	33304	35211	31938	29720	30246
40	94.0381	TRUE		3130	3735	3961	4051	3137	3487	3847	4079	3224	3192		3630	3703	5070	3482	4178	4212	4235	3137	3575	4095
41	95.014	TRUE		12932	12185	14540	12199	13813	14775	13705	13175	12747	12755		12881	13664	13611	11786	14335	14295	14189	12532	16061	13098
42	96.9603	TRUE		508149	464627	660630	613895	555634	528083	621417	583624	547162	529533		572683	552804	643476	585247	675930	634278	619100	528494	612219	579969
43	96.9694	TRUE		673921	650496	791436	779184	570605	622151	781664	779264	694888	744494		711824	743114	802669	769813	693762	744416	851840	788346	868232	918955
44	98.0614	TRUE		1058	1019	1057	1868	1582	1559	1630	1256	423	1092		630	1068	1451	946	2071	1132	1265	1208	1057	964
45	100.041	TRUE		4475	3617	4564	4689	3687	3451	4747	5134	5176	4534		4161	4581	4317	5796	3047	2901	4558	5212	4218	4847
46	100.077	TRUE		835	720	1163	1060	490	686	797	602	692	754		565	723	968	532	739	606	1110	897	657	884
47	101.025	TRUE		42378	39741	42153	37423	49484	44960	43328	36389	41637	41056		38335	41302	46220	43655	50769	47019	41813	39591	40205	35942
48	101.061	TRUE		5672	5584	6566	5122	4778	4849	5058	4941	5556	6235		4208	4259	4665	4211	4791	5034	5470	5673	5332	5007
49	102.028	TRUE		1126	1761	1875	1392	1388	1212	1602	1239	1388	1844		1639	1767	2300	2179	1715	1494	1570	2255	1515	972
50	102.056	TRUE		231551	214180	266187	256412	176115	180903	327042	312543	208974	217315		357554	359387	228382	218854	230066	227029	319000	288866	231046	226318
51	103.04	TRUE		30261	28481	41465	41206	33997	34320	49936	44354	31590	34244		28475	28663	50753	53920	29438	28803	36956	36651	40851	42092
52	103.059	TRUE		11560	11090	13621	14563	9228	8629	15762	15583	11952	12111		17970	18945	12155	12760	12710	11732	14191	14386	12281	12797
53	104.036	TRUE		26069	28873	32511	34442	21386	25730	31226	36166	24867	26156		27305	28662	31631	30384	17489	20302	32466	32584	26479	29028
54	105.02	TRUE		8971	8405	9563	9271	5974	5093	8937	7242	12670	13372		4827	6859	11330	9775	6277	6700	9151	8525	6548	8511
55	106.023	TRUE		626	629	635	693	143	1	284	704	520	353		251	329	537	574	277	467	323	432	358	196
56	107.05	TRUE		5643	6302	7040	7267	7001	6908	7093	8901	6069	6959		6075	5154	6228	6979	9537	11066	5962	6219	7247	8439
57	108.013	TRUE		5024	6448	6577	8538	4455	3876	5795	4859	5231	5073		7483	7722	8152	9302	3849	4775	6451	8441	5853	5146
58	108.046	TRUE		5281	5509	7274	6559	6446	7465	7244	6707	6786	6944		5791	6204	6800	7480	5953	6324	5352	6661	6819	5863
59	109.03	TRUE		5200	5316	6366	5368	5004	5476	4467	5090	6059	5745		4374	5715	4640	5244	4794	5477	5003	6034	6014	6736
60	110.025	TRUE		8108	9169	9374	9772	8552	8226	8985	9682	9318	9609		11097	10386	8737	9481	8368	7842	9020	9800	10114	8366
61	110.036	TRUE		2595	2526	3659	3327	2270	2717	2614	2876	2733	2592		2488	2561	3613	2849	2785	2418	2741	2532	2676	2502
62	110.073	TRUE		8771	14210	14862	21504	5450	7216	9112	12741	10046	12678		10472	15198	16729	22075	4764	4987	16718	25738	6148	7542
63	111.02	TRUE		125193	120403	156374	159178	148940	144856	171318	171639	127585	128846		144475	150387	203560	194727	103241	102621	149216	148262	167900	173486
64	112.023	TRUE		5142	4833	7993	8031	6224	6192	9075	8330	5811	6338		8145	7248	10354	8238	5560	5292	7477	8523	8950	9276
65	112.041	TRUE		5111	5112	4617	4980	4149	5456	6257	5344	3907	4263		5087	5043	6487	6099	3315	4453	5175	6077	4353	4398
66	112.052	TRUE		83349	87834	81159	84306	102255	100991	73392	70305	85491	91194		69702	71974	98048	103005	101638	97932	70988	78183	60660	64186
67	113.025	TRUE		43436	42970	42969	44881	43119	41866	44157	40577	42246	44086		38239	40144	48574	45344	41499	40585	68599	60228	44219	45842
68	113.036	TRUE		19822	19352	20637	20777	15352	17323	20620	21075	17100	17573		15137	17325	20362	21008	14753	15330	23116	21773	17266	16038
69	113.055	TRUE		4713	4884	5163	5234	5117	5202	3416	4284	6037	5231		5031	4493	4989	5574	3751	4425	3590	4069	3644	3515
70	113.061	TRUE		2205	2249	3012	2897	2592	1978	2301	2319	2787	2899		2165	2184	2563	2180	2576	2830	1885	1936	2043	1770
71	114.02	TRUE		10804	11549	13077	13589	9235	9659	13950	14304	11889	13477		13525	12690	13939	13365	9156	8639	12559	11939	11477	11850
72	114.038	TRUE		2057	1705	2420	2155	1988	1880	2015	2491	1606	2370		2366	2241	2507	2188	1578	1758	2078	2917	2579	1961
73	114.056	TRUE		106216	99589	137073	130766	108222	106069	137993	131038	99645	103889		134799	142717	185052	171390	108664	111611	137129	141248	152045	157232
74	115.004	TRUE		464787	447565	481541	473563	400828	403758	440735	421599	515433	499723		444712	460690	544881	483141	429073	424727	706562	664830	495930	514645
75	115.04	TRUE		7386	8033	9710	8119	11925	10975	13540	12044	8988	8706		6806	6146	7022	6719	15954	14980	8272	6932	8688	8448
76	115.06	TRUE		7533	8505	8168	8343	8992	7590	9003	8899	6646	6435		7963	7939	11200	9229	8403	8158	9065	9458	10065	9795
77	116.007	TRUE		22811	20315	20092	20803	19594	16323	18576	19516	20175	21580		16751	18720	23487	22246	19526	20169	31300	26753	21787	24171
78	116.036	TRUE		5058	5733	7510	7774	4750	5033	6593	6668	5981	7065		3956	4476	7219	8422	4169	4952	4788	5487	5149	6010
79	116.072	TRUE		118183	117680	133668	135691	123375	122698	186135	181762	141256	134851		109913	110934	116982	108540	91459	92178	99255	104832	97088	100259
80	117.019	TRUE		224031	222638	260414	256628	169865	164464	258210	239461	269420	271704		250600	262721	377642	358733	190788	196578	321169	306559	272624	270053
81	117.075	TRUE		7287	7540	8653	7650	7555	7713	10824	11280	9581	9020		6707	6907	7346	6375	5245	6517	6454	5676	5789	6215
82	118.023	TRUE		10643	10845	13004	12878	7371	6390	13592	12328	12083	12777		11193	12387	16420	15979	10163	8970	14518	15610	12430	11882
83	118.051	TRUE		29883	36981	48594	53372	27085	30346	41746	45244	34874	42247		34364	40678	47859	52047	13347	14930	55105	60521	29141	33774
84	118.942	TRUE		22492	23101	25496	25807	25259	25917	24771	25574	27319	28325		21143	26541	26575	27268	29412	29325	33257	29944	30617	32878
85	118.981	TRUE		6222	11079	8424	10921	6560	8763	5468	9173	4957	7711		5815	9055	10222	18236	7263	8470	13257	19603	5470	6755
86	119.05	TRUE		17268	17205	17272	16983	19943	18265	15829	12806	14442	13743		11675	12094	20420	18282	17015	16140	10722	9430	16966	17086
87	120.013	TRUE		1900	1977	1877	1946	685	656	923	1322	2367	2884		845	1091	2405	2009	913	853	1667	2277	1455	1907
88	120.039	TRUE		371	359	966	470	564	598	457	580	657	908		887	928	772	1143	909	789	1292	752	578	818
89	120.054	TRUE		1978	1985	1860	2184	1835	2810	1955	1727	1733	2024		1502	1593	2871	2329	2282	2247	1450	1866	1942	1699
90	120.996	TRUE		2112	1217	2558	1572	2108	1404	1802	1686	1896	2357		1647	1579	2255	2513	1756	2431	1865	1744	1676	1411
91	121.03	TRUE		31483	31082	88407	91437	34729	37771	33434	32643	49753	49432		35325	35549	36842	35496	35805	38360	38389	38784	40628	39121
92	121.04	TRUE		18598	19275	32453	32867	16351	18532	26357	25126	19365	20366		22052	22490	22388	24019	22223	24264	22822	24014	27509	26614
93	122.025	TRUE		4460	5121	5883	4741	5191	4854	6362	7921	4492	4157		5974	5268	3946	4960	4912	4755	5506	6686	5394	5065
94	122.034	TRUE		2703	3267	7871	7540	3423	3413	3561	4087	4226	5387		4077	3159	3832	3633	3311	4183	3730	4013	4357	4607
95	124.008	TRUE		19022798	18812778	19754542	19821418	16168119	16242105	17440986	17355126	18870114	19019128		18508528	18853922	22728790	22462674	15559876	15903146	22235716	22588660	18650212	19268468
96	124.991	TRUE		25072	22173	26623	24738	21346	20253	22734	20705	36962	37401		27004	27033	34739	30081	23422	20949	29742	27404	26815	25754
97	125.011	TRUE		541487	524341	561010	561662	423286	427470	448720	450681	511614	513808		496942	511870	691410	650458	386987	389598	646461	636468	528624	542379
98	125.025	TRUE		64966	63909	71121	68182	55697	55051	54837	57698	69150	68504		74593	70762	83733	76510	49750	50686	73607	70626	70370	70905
99	125.036	TRUE		17239	17761	21359	21931	20645	20672	22181	22946	19222	18501		22660	22170	25249	21820	17441	17291	28282	27543	22720	21537
100	125.995	TRUE		5842	6815	5323	4859	3091	4265	3365	4032	4022	5389		4553	3707	5844	6705	2933	3255	4483	5359	4700	4860
101	126.039	TRUE		6624	6406	7220	7309	6117	5611	6654	6408	6507	6618		6905	5873	8710	7881	4899	4901	10093	9654	7620	7089
102	126.056	TRUE		5302	4932	4595	4219	4661	4227	4268	3291	4721	4012		4238	3741	4314	4695	4069	3029	6100	6245	3895	4174
103	126.905	TRUE		1877	2119	3101	3239	2138	1835	2221	1948	2392	2829		1327	1530	2759	3257	1772	2327	1910	2654	2065	1775
104	127.052	TRUE		60965	65009	76711	78790	42825	45162	60370	65136	41421	44029		52585	59693	62568	63909	40548	43429	64633	64700	48370	53573
105	128.018	TRUE		1736	1567	2117	1459	1531	2004	1531	1470	1398	1573		1969	1130	1985	2077	1342	1803	2543	1958	1720	2238
106	128.036	TRUE		323778	303596	356662	353236	262458	258317	395553	397994	341602	321437		431570	432390	355774	342981	295068	301422	410428	388257	336489	342137
107	128.072	TRUE		4912	4619	5479	6500	4954	4829	8801	7879	5409	5434		8354	7618	6628	6890	5116	6286	7543	6736	5863	4903
108	129.019	TRUE		73509	67602	61118	62059	69891	68357	66707	63426	67780	64603		66356	64031	95675	83505	66981	63150	79622	73077	59607	62442
109	129.039	TRUE		22796	21109	20925	18588	18056	17374	24404	23658	19937	19025		24710	23946	21248	19198	19964	18683	24407	25477	17334	19831
110	129.056	TRUE		12974	13101	14207	15719	12729	12571	17088	16612	14216	13165		9369	10310	12895	12026	13438	13392	13976	13804	12407	13203
111	129.103	TRUE		1419	1642	1765	1949	1580	1537	1792	1921	1412	1616		1582	1681	1376	1442	1109	1248	1285	2188	2142	2110
112	130.023	TRUE		4688	4298	4647	4085	4403	4140	5443	3988	5183	4460		4297	4436	5009	6896	4901	5344	5224	5305	3277	3934
113	130.051	TRUE		18008	20094	23854	27063	18836	17476	25003	24762	22103	23066		35455	36775	29920	29210	23769	23135	34627	31967	29353	27653
114	130.062	TRUE		111324	141987	118976	143888	95379	112105	79192	97331	111589	135763		77877	91768	146113	171460	81049	99800	142022	174606	96376	111855
115	130.088	TRUE		334911	316779	351118	347548	321845	322708	541071	521123	340604	344247		280932	281283	326656	306890	266274	263841	225857	221717	277753	284891
116	131	TRUE		3498	2554	4406	3592	5433	4259	4501	4369	3069	3265		3795	3055	6628	6072	3763	4308	6143	5040	6102	5314
117	131.024	TRUE		2027	1674	2734	1942	2528	2538	2038	2027	2344	1809		1794	2083	2830	3296	1875	1806	3147	2935	2458	2780
118	131.035	TRUE		15588	16561	14969	15405	15652	17600	15693	16643	13777	16960		11646	13600	15472	14129	12896	13573	16230	17181	12795	13297
119	131.046	TRUE		34467	41386	42462	49148	32698	34599	45835	54493	34796	36917		36052	39166	48450	50988	24464	25294	41915	42278	32922	35987
120	131.071	TRUE		10140	9177	10695	10856	8574	9312	9283	9552	9221	8753		8215	8079	11786	10745	9987	8696	10783	11127	9240	9046
121	131.083	TRUE		162129	177096	218103	224654	129458	131865	172620	180459	200536	216387		191241	210305	212455	227174	120499	131897	248219	246452	148740	148293
122	131.091	TRUE		42095	43955	51900	49468	33562	35143	54753	54802	46474	50381		43721	44754	45815	47481	30762	31249	40396	43414	35595	37039
123	132.013	TRUE		1574	1473	5329	5882	7015	7905	5358	5780	1475	1403		5409	5407	1732	1763	2409	2496	3798	2804	10281	11108
124	132.03	TRUE		385988	373856	477978	451741	296506	294508	535303	504413	500866	481257		566954	580653	529644	514091	364959	363392	427901	404600	434347	437006
125	132.067	TRUE		4072	4936	7089	7163	4187	3812	5489	5508	5413	6011		5205	5737	4574	5662	3423	3223	5616	6153	4667	3880
126	132.075	TRUE		1670	1360	1907	1890	919	1334	2106	1822	1610	1812		2106	1595	1879	1959	1086	1204	1563	2094	1613	1766
127	132.086	TRUE		10372	10473	14262	13741	8155	8217	12394	10503	13672	13088		13729	13333	13274	13629	7809	7866	14831	15675	9175	9706
128	133.014	TRUE		734145	689029	855601	790047	681772	645404	796815	736663	853030	797818		799517	775082	773649	655607	653154	630575	801565	679567	790073	754632
129	133.051	TRUE		6806	6382	8803	8747	5675	5804	7806	7738	9089	7921		9183	8327	8256	7832	4859	5211	7413	7089	7311	7767
130	134.018	TRUE		35192	34371	37766	36749	32626	28740	36758	36942	39964	37094		38734	38582	36236	33537	32867	29387	38981	31107	37662	32300
131	134.047	TRUE		359594	424139	498978	600119	451528	518616	448680	504572	433109	518366		439548	553183	561533	694555	416114	468693	567599	717667	465017	514262
132	134.061	TRUE		36250	44302	41465	48145	43463	48969	42609	47366	35732	43843		37228	47717	44907	54827	39463	43055	51557	64523	39192	41641
133	135.031	TRUE		96222	104264	96771	97229	108243	115166	111127	116166	150832	159875		116407	128514	181114	166755	139618	146122	133270	126904	74478	81978
134	135.045	TRUE		43025	43071	55061	59588	63181	64497	51613	53757	52579	52686		50947	53365	58488	58549	57704	58650	43611	43846	45106	46044
135	136.001	TRUE		1019	1114	590	565	624	489	821	747	378	613		867	420	938	565	431	683	2783	2092	3295	3179
136	136.035	TRUE		6539	5367	5437	5158	6396	6224	6567	6635	8631	7770		6250	7617	9102	7772	8830	8636	7028	8025	4427	5093
137	136.041	TRUE		6540	6605	7764	8025	5623	6515	6619	8072	7152	8305		7782	7865	7281	8636	6637	7542	8738	8459	7966	7209
138	136.049	TRUE		5147	5108	7289	7728	6570	5787	5698	6396	6245	7488		6910	7240	7751	8919	6160	5765	6053	6343	5504	5392
139	136.077	TRUE		1295	1309	1451	1217	1723	2175	1486	2028	1700	1086		1177	1238	1141	1376	1754	1759	994	875	1114	1379
140	137.061	TRUE		9290	9187	12439	11287	11655	10985	14832	16403	11062	10413		9918	9317	10382	10149	26480	24299	8719	7144	11384	10475
141	138.02	TRUE		11452	11209	12867	13632	11404	11940	13331	14609	11297	11215		11720	11625	12548	11567	10568	11078	13377	12867	14076	13084
142	138.029	TRUE		45008	50659	51979	50245	53334	52991	50430	48829	46919	51130		49786	50275	51780	43147	53234	50919	48939	45200	57099	51228
143	138.056	TRUE		4644	5724	5829	5995	5791	5405	5120	6071	6555	6740		4919	5449	5530	5811	5111	5873	5760	5324	5730	6434
144	139.024	TRUE		1820223	1697698	1909058	1763575	1987461	1921531	1833498	1744694	1770204	1712459		1694788	1670800	1763081	1485512	2011850	1867599	1685857	1414183	2030302	1830117
145	139.976	TRUE		2333	2892	2359	3425	2416	2801	2380	3100	2752	3640		2400	3064	2507	2656	2694	2677	2468	2887	3264	3387
[truncated: 769 more rows]

## Sheet: annotation
id	name	formula	mz	mod	score	rank	mzDelta	ion idx	TIC correl	average int
[truncated: 1,866 more rows]
