# Supplementary material for: Dietary excess regulates absorption and surface of gut epithelium through intestinal PPARα
Source: Nat Commun. 2021 Dec 2;12:7031. doi: 10.1038/s41467-021-27133-7 (PMC8639731; doi:10.1038/s41467-021-27133-7)
Supplement: Supplementary file 5 — Source Data [file 41467_2021_27133_MOESM5_ESM.xlsx]

## Sheet: Fig1
Figure 1a			Figure 1b			Figure 1c			Figure 1d												Figure 1e			Figure 1f			Figure 1g
WT	ob/ob		C57BL6/J	ob/ob		C57BL6/J	ob/ob			ob/ob					WT						Small intestine length (cm)	Body weight (g)		Small intestine	Lean		C57BL6/J	ob/ob
36	43		5.546	6.92223		402	429.8		400	0	0	0	0		0	0	0	0	0		42	52.6		40.5	0.1854		3.85604	3.62318
37.5	40.5		4.78	7.31818		378	356.3		600	0	0	0	0		1.08696	4.72441	0	5.6	0		43	51.9		44	0.3052		3.79961	3.60371
34.5	44		4.97	6.54107		393	518.2		800	0	0	0	0		6.15942	14.1732	0.689655	9.6	0		41	52.4		41	0.28
33	46		4.626	8.41767		305	375.9		1000	2.58065	1.19761	0.757576	0		17.029	27.5591	3.44828	14.4	2.24719		41.5	48.6		43.3	0.304		C57BL6/J	ob/ob
34.5	41		4.877	5.77825		320	442.8		1200	10.9677	7.18563	0	2.32558		34.058	25.9842	9.65517	27.2	7.86517		40.5	52		43	0.298		1.26	2.22
33.5	43.3		4.412	7.0367		248	473.8		1400	21.2903	4.79042	8.33333	6.97674		21.3768	14.1732	22.069	14.4	28.0899		43	50		41.5	0.2436		1.22	2.88
	46		4.062			254			1600	26.4516	20.3593	31.0606	20.155		11.5942	10.2362	25.5172	13.6	30.3371		40.5	49		46	0.1754
						375.937			1800	27.0968	28.1437	29.5454	16.2791		5.7971	3.14961	23.4483	11.2	19.1011		44	54		44	0.296		C57BL6/J WT	ob/ob
						353.39			2000	10.3226	11.9761	12.1212	17.0543		1.08696	0	8.96552	4	6.74157		46	59.2		42	0.1618		10.858	11.55
						425.885			2200	1.29032	17.9641	11.3636	18.6046		1.81159	0	6.2069	0	5.61798		41	49.2		47.5	0.264		10.906	11.757
						404.576			2400	0	7.18563	2.27273	13.1783		0	0	0	0	0		43.3	51.2		44.5	0.244
									2600	0	1.19761	4.54545	5.42636		0	0	0	0	0		46	54.8		45.5	0.2392
									2800	0	0	0	0		0	0	0	0	0		43	51.7		42	0.118
																					41.5	53.5		43	0.1374
																					46	55.1		48	0.0824
Figure 1h																					44	54.9		41.5	0.1522
WT	WT CR	ob/ob	ob/ob CR	HFD	HF-HS	Cold	Cold CR	Energy reduced													42	50.2		40.5	0.3034
36	34.6	43	39.5	36.2	32.2	38	37	36.5													47.5	58.6		41	0.1738
37.5	33.5	40.5	37	30	32	38.5	36.5	37.2													44.5	52.7		41.5	0.1668
34.5	33.8	44	38	32.5	32.5	38.2	35	40													45.5	54.1		43.5	0.1474
33	33.9	46	40.4	35.5	31	37.9	37	37.5													43	50.4		40	0.1206
34.5	28	41	40	35.4	32	38.9		36.2													47	56.03		44.5	0.1678
33.5	32.5	43.3	42	33	32	41															43	51.82		43	0.1406
36	32	46			31.5	36.9															44	51.4		44	0.245
35	33.5				31.5	38.9															40	50.8		40.3	0.2275
34.5																					47	54.2		40.8	0.2445
35																					44	50		43.5	0.1714
35																					40.3	48.7		43	0.1442
36.5																					40.8	50.3		47	0.153
36.2			WTvsWTCR	0.00217844																	43.5	53.5		43	0.133
35			ob-vs-obCR	0.00480823																	39.5	46.2		44	0.1725
			WTvsER	0.00275743																	40	53.3		40	0.132
																								47	0.1144
Figure 1i										Figure 1j
WT	WT CR	ob/ob	ob/ob CR	HFD	HF-HS	Cold	Cold CR	Energy reduced			WT	WT CR	ob/ob	ob/ob CR	HFD	HF-HS	Cold	Cold CR	E.reduced
3.7	1.9	5.9	3.7	2.62889	2.3	6.3	5.15	6.4			42	26	67	42	56.2	44.4	71.6	58.504	49.3
3	1.96	6.1	3.8	2.42111	2.2	5.8	4.9	5.8625			34.1	26.9	69.3	43.2	51.7	42.5	65.9	55.664	45.1
3.7	1.86	5.6	3.6	2.7	2.8	7	5.6	6.3875			42	25.5	63.6	40.9	57.7	54	79.5	63.616	49.2
3.8	1.97	7.1			2.4	6.4					43.7	27	80.7			46.3	72.7
					2.4											46.3
					2.1											40.5	0.0185313
Figure 1k				Figure 1l												Figure 1m				Figure 1n
	Small len(cm)	Food intake (g)		WT	WT CR	ob/ob	ob/ob CR	HFD	HF-HS	Cold	Cold CR	Energy reduced					Villi length (μm)	Food amount (g/day)			Villi length (μm)	Food amount (g/day)
WT	36.8	3.7		375.937	305.8	429.8	464.613	405	420	478.4	373	385.941				WT	381	3.2		WT	381	3.2
WT	33.8	3.25		353.39	290	356.3	440.287	390	419.6	644.8	261	473.527				WT	378	3.47		WT	378	3.47
WT	34	3.6		404.576	285.8	518.2	485.581	336.1	401	549.6	325	420.982				WT	357.6	3.08		WT	357.6	3.08
				402	280.2	375.9	358.4	343.9	380	433.6		396.126
ob/ob	41.8	6.1		378	279.7	442.8	451.9	281.3		453.3		458.842				ob/ob	429.8	6.1		ob/ob	429.8	6.1
ob/ob	45	6.2		393	278.4	473.8	408.1	336.2		421.1						ob/ob	518.2	6.2		ob/ob	518.2	6.2
ob/ob	46	7.2		305	272.1					396.5						ob/ob	442.8	5.7		ob/ob	442.8	5.7
				320						463.4
ob/ob CR	39.4833	3.7		248												HFD	340	2.6		HFD	340	2.6
ob/ob CR	41.5	3.65		254												HFD	308.8	2.6		HFD	308.8	2.6
ob/ob CR	37	3.75		367.2												HFD	397.5	2.5		HFD	397.5	2.5
				347.6
HFD	32.9	2.6		322.8												HF-HS	420	2.5		HF-HS	420	2.5
HFD	34.6	2.4		392.8												HF-HS	419.6	2.4		HF-HS	419.6	2.4
HFD	35	2.02
																Cold	478.4	6.3		Cold	478.4	6.3
HF-HS	31.4	2.6														Cold	644.8	5.5		Cold	644.8	5.5
HF-HS	31.2	2.4														Cold	549.6	6.3		Cold	549.6	6.3
HF-HS	33	2.3
																Cold CR	373	5.2		ER	429.73	6.35
Cold	38.1	5.5														Cold CR	261	4.9		ER	420.98	5.9
Cold	40	6.3														Cold CR	325	5.6		ER	427.48	6.45
Cold	37.9	6.2
																ER	429.73	6.35
Cold CR	36.8	5.2														ER	420.98	5.9
Cold CR	35	4.9														ER	427.48	6.45
ER	36.65	6.35														ob/ob CR	452.5	3.5
ER	39.8	5.9														ob/ob CR	422	3.4
ER	36.75	6.5														ob/ob CR	430	3.6
WT CR	34.05	1.89														WT CR	297.9	1.89
WT CR	30.25	1.86														WT CR	283	1.86
WT CR	32.75	1.97														WT CR	275.25	1.97
Figure 1o	Microvilli
WT HFD	839	678	826	759	763	996	986	998	838	846	742	865	736	946
WT chow	1257.65	1016.94	1059.19	1135.64	1111.18	1115.38	1016.94	1078.68	1212.79	1346.75	1287.8	1146.28	1617.89	1283.47	1589.35
ob/ob chow	1607.67	1828.83	1830.25	1952.78
	Food intake
WT HFD	2.62889	2.42111
WT chow	3.7	3	3.7
ob/ob chow	5.9	6.1	5.6	7.1

## Sheet: Fig2
Figure 2a			Figure 2c			Figure 2d
Histidine-glutamate-glutamine metabolism	3.178			-log(p-values)		RT	Cold
Ubiquinone metabolism	3.009		HETE and HPETE biosynthesis and metabolism	7.13235		206270	357560
Oxidative phosphorylation	2.92		Leucine, isoleucine and valine metabolism	6.85097		344457	232254
Glycolysis and gluconeogenesis (short map)	2.454		Aldosterone biosynthesis and metabolism	5.85436		197440	257530
Development_Thrombopoetin signaling via JAK-STAT pathway	2.343		Galactose metabolism/ Rodent version	5.63645		209660	261368
Transport_RAB5A regulation pathway	2.183		Cortisone biosynthesis and metabolism	5.13415		192000	342879
			Galactose metabolism	4.71144
			Production and main functions of biologically active leukotrienes and Lipoxin A4	3.96579		229966
			Glycolysis and gluconeogenesis p. 1	3.02621
Figure 2b
	RT													Cold vs RT		ob/ob vs WT
	RT (control of Cold)			WT (ob control)			Cold			ob/ob				PValue	FDR (5%)	PValue	FDR (5%)
Slc5a1	1.218	0.84	0.942	1.01165	0.956659	1.03169	1.596	1.14	1.474	1.38817	1.58341	1.21445		0.00116343	0.0345981	1.51841e-05	0.000684214
Slc2a2	1.603	0.718	0.679	1.01941	1.03822	0.942363	1.998	1.189	1.795	1.47253	1.53791	1.24234		0.00303284	0.0632488	2.27279e-06	0.000143012
Sgk1	1.784	0.295	0.921	0.784756	0.749529	1.46572	3.872	2.64	2.048	3.39794	3.12441	2.10838		6.90218e-05	0.00452804	2.43285e-11	6.66363e-09
Hk2	0.757	1.231	1.012	1.09002	0.827348	1.08263	0.918	1.638	0.878	1.33014	1.24495	1.66219		0.348344	0.738732	0.000146481	0.00413372
Aldob	1.224	0.942	0.834	0.986949	1.01872	0.994326	1.553	1.175	1.522	1.45636	1.49829	1.34815		0.000724294	0.024949	3.71036e-08	3.98692e-06
Pkm	1.17	1.007	0.824	0.907464	1.02825	1.06429	1.495	1.205	1.49	1.3005	1.50975	1.32298		0.000380268	0.0159116	1.1039e-05	0.000526293
Pck1	2.14	0.22	0.64	0.943347	0.927064	1.12959	7.906	2.597	3.084	2.20688	2.3343	1.11943		3.74654e-05	0.00268742	8.09022e-06	0.000407986
Fbp1	1.184	1.11	0.706	1.01148	1.22061	0.767917	1.41	1.137	1.471	1.69992	1.69221	1.74248		0.00814056	0.118083	6.76156e-09	8.82731e-07
G6pc	1.87089	0.650473	0.478641	1.29959	0.996365	0.704041	2.21961	1.87291	3.16404	1.44965	1.96878	1.70135		0.00280049	0.0602003	1.04584e-05	0.000509037
Slc37a4	1.283	0.947	0.771	0.97	1.03	1	1.789	1.275	1.598	1.24	1.18	1.12		0.000327899	0.0142691	0.0104403	0.0897322
Glul	0.942443	0.979611	1.07795	0.94962	1.09874	0.95164	1.58447	1.88557	1.54318	0.889624	0.808917	0.92994		2.15294e-10	1.56148e-07	0.0621227	0.267424
Glud1	1.22041	0.74637	1.03322	0.864619	0.963151	1.17223	2.01199	1.152	1.5999	1.13423	1.13552	0.898285		0.00034482	0.0147594	0.545114	0.803069
Gpt	1.11567	0.928109	0.95622	0.99	0.97	1.03	1.58685	1.1564	1.38212	1.27	1.52	1.27		0.00074551	0.025545	1.83926e-05	0.000795438
Gpt2	0.965013	1.00659	1.0284	0.74	1.2	1.06	1.23056	1.37737	1.62753	1.52	1.49	1.2		0.00203747	0.0486274	0.00780877	0.0738821
Got1	1.17236	0.901854	0.925789	0.928311	0.971238	1.10045	1.71385	1.08944	1.51149	1.12619	1.366	1.22677		0.00141124	0.0386593	0.00395685	0.0462925
Ppara	1.39	0.73	0.88	0.78	1.19	1.03	1.49	1.15	1.38	1.25	1.58	1.04		0.0281821	0.249266	0.0219602	0.146077
Acox1	1.08	0.96	0.96	0.96	1.06	0.98	1.17	0.93	1.12	1.13	1.29	1.18		0.411986	0.781905	0.00728978	0.0702767
Acox2	1.42	0.85	0.73	0.98	1.11	0.9	2.3	0.88	1.7	1.88	2.23	1.76		0.0148424	0.171173	1.62543e-16	2.27056e-13
Pdk4	2.05	0.39	0.56	1.01855	1.05754	0.923913	5.87	3.87	3.98	2.3	2.51	1.5		5.76828e-08	1.47657e-05	6.66921e-11	1.60942e-08
Cpt1a	0.98	0.99	1.03	0.94	1.05	1.01	0.93	0.9	1.02	0.88	0.91	0.93		0.451057	0.804681	0.133477	0.404671
Acadl	0.99	1	1	0.9	1.11	0.99	0.75	0.7	0.81	1.01	1.2	1.08		0.000155618	0.00809398	0.204467	0.506198
Acadm	0.94	1.08	0.98	0.99	1.05	0.96	1.04	0.98	1.04	1.08	1.14	1.12		0.808259	0.949801	0.0998021	0.350462
Figure 2e	RT															Cold vs RT		ob/ob vs WT
	RT (control of Cold)			WT (ob control)			WT Cold			ob/ob RT				Expression (cpm)		PValue	FDR (5%)	PValue	FDR (5%)
Ppara	1.39	0.73	0.88	0.78	1.19	1.03	1.49	1.15	1.38	1.25	1.58	1.04		139.27		0.0281821	0.249266	0.0219602	0.146077
Ppard	0.92	1.12	0.97	0.96	1.1	0.94	1	1.22	1.25	0.82	0.85	0.91		104.58		0.0855249	0.436527	0.0301072	0.178111
Pparg	1.37	0.99	0.64	0.79	1.14	1.07	0.89	0.57	1.15	1.02	1.1	0.99		14.65		0.4203	0.787517	0.71973	0.899289
Rxra	1.01	1.02	0.97	0.979413	1.0135	1.00709	0.98	0.83	0.96	0.86	0.97	0.94		193.33		0.246093	0.657493	0.21303	0.517132
Nr1h4 (Fxr)	0.8	0.89	1.31	1.16	0.92	0.92	1.04	1.39	0.89	1.26	1.44	1.34		41.3		0.425035	0.78942	0.00016315	0.00451294
Prdm16	1.55	1.04	0.42	1.05	1.12	0.84	0.9	1.05	1.01	0.84	1.14	0.9		14.03		0.941944	0.986687	0.68241	0.878555
Figure 2f
Time (min)	Cold I-KO								Cold lox/lox									ttest
0	7.3	7.7	6.3	6.7	5	6.8	6.4	6.6	7.2	7.2	3.6	5.9	6.2	5.8	6.3	7.2		0.337766
7.5	9.4	14.4	11.3	11.1	10.6	11.2	16.5	11.2	20.2	20.5	8.6	11.2	14.3	15.6	16.7	17.9		0.0473956
15	23.4	15.7	9.7	11.6	17.3	20.3	15.3	12.8	22.2	15.8	20.8	18.9	17.9	19.7	18.7	22.9		0.0509107
30	5.7	9.4	5.1	6.5	8.3	12.2	8.8	5.8	12.3	5.3	19.3	16.3	8.5	10.7	9.1	12.8		0.0397906
60	4.9	7.3	5.3	6.4	7.1	7.5	5.9	6.4	8.7	6.6	6.8	10.2	8.1	7.8	6.3	6.7		0.0405221
105	4.2	6.1	4.7	5.4	5.4	6.6	5	5.1	6.4	5.3	4.1	6.4	6.6	5.4	5.7	5.9		0.312606
Figure 2g
Time (min)	Cold I-KO												Cold lox/lox
0	7.1	8.1	7.1	5.6	7	6.1	9.8	9.1	7.4	9.2			6.2	6.8	6.2	5.2	6.2	8.9	5.9	8.7	5.6	6.1	4.1		0.0457094
7.5	23.8	14.2	22.1	15.5	10.9	10	11.1	10.3	8.5	10.3			11.2	7.9	9.7	8.9	12.4	10.3	8.4	8.4	9.8	9.4	9.1		0.0232806
15	20.3	19.3	18.9	17.9	17.6	17.4	10.8	12.2	8.4	10.6			13.8	15.1	12.9	13.1	16.3	14.8	10.8	12.6	14.1	10.9	10.2		0.144917
30	7.4	12.2	10.2	11.7	14.4	6.1	9.8	15.1	7.7	10.6			8.1	11.6	8	11.7	13.7	17	10.6	13.2	16.2	10.8	13.7		0.194635
60	6.1	8.2	6.8	7.8	8.4	6.4	8.3	18.4	6.7	7.1			6.9	6.9	6.9	6.2	8.3	10.6	11.1	7.9	13.6	8.2	12.8		0.654414
105	4.8	6.4	5.5	5.5	6.3	5.6							5.7	5.6	5.9	5.1	7	5.5							0.750711
Figure 2h
Time (min)	Cold I-KO												Cold lox/lox
0	1	1	1	1	1	1	1	1	1	1			1	1	1	1	1	1	1	1					#DIV/0!
7.5	0.45	0.88	0.87	0.84	0.78	0.62	0.42	0.49	0.55	0.94			0.61	0.82	1.09	0.45	0.47	0.63	0.82	0.47					0.890417
15	0.43	0.93	0.74	0.74	0.39	0.54	0.41	0.48	0.5	1.05			0.44	0.89	1.06	0.42	0.47	0.49	0.75	0.36					0.925176
30	0.25	0.76	0.79	0.67	0.2	0.33	0.38	0.41	0.18	0.77			0.17	0.68	0.97	0.21	0.33	0.25	0.65	0.33					0.843158
60	0.31	0.81	0.81	0.67	0.32	0.39	0.44	0.37	0.17	0.91			0.2	0.88	0.73	0.29	0.27	0.37	0.66	0.29					0.635954
105	0.34	0.76	0.82	0.79	0.45	0.45	0.64	0.45	0.2	0.79			0.35		0.75	0.31	0.47	0.43	0.59	0.39					0.320757
Figure 2i
	Cold I-KO						Cold lox/lox								ttest
ingSAT	0.42	0.223	0.269	0.244	0.2806	0.2856	0.411	0.32	0.485	0.353	0.485	0.435			0.00908432
pgVAT	0.263	0.121	0.129	0.196	0.183	0.183	0.22	0.266	0.295	0.226	0.328	0.26			0.00911184
SAT+VAT	0.683	0.344	0.398	0.44	0.4636	0.4682	0.631	0.586	0.78	0.579	0.813	0.695			0.00632414
Figure 2j			Figure 2k			Figure 2l			Figure 2m
Cold I-KO	Cold lox/lox		Cold I-KO	Cold lox/lox		Cold lox/lox	Cold I-KO			Ppara lox/lox						Ppara I-KO							ttest
50	49		7.51	7.35		542.4	583.7		Ppara	0.617018	1.36711	1.02786	0.384481	1.13434	1.32924	0	0	0	0	0	0		0.000125161
51.7	49.5		6.67	6.81		664.6	488.2		Ppard	1.59207	0.382178	0.871663	0.909261	1.24483	0.476888	0.177217	1.3527	1.28162	0.682901	0.805814	0.707654		0.767477
50	52.8		8.04	7.66		649.6	421.2		Pparg	0.771578	0.832438	1.36448	0.693444	1.33806	0.696453	0.560112	0.966814	0.778434	1.00908	1.12144	1.08636		0.855672
50.5	51		7.71	6.81		662.6	610
50.5	54.5		7.08	5.9		659.1	439
42.5	52		7.37	6.43		745	553.7
	0.188106			0.108521			0.00763327
Figure 2n
Ppara	RT chow	Cold chow	HFD		RT chow	Cold chow	HFD		RT chow	Cold chow	HFD		RT chow	Cold chow	HFD
	0.39	1.66	1.75		0.56	1.66	0.72		2.17	4.01	1.87		1	2.61	1.45
	1.61	2.91	2.01		1.11	2.91	1.09		2.31	2.78	4.41		1	2.43	1.11
	1.09	2.25	1.35		0.44	1.91	0.37		0.63	3.89	2.67		0.97	1.97	1.6
	0.91	2.73	1.48		0.79	2.67	0.79		1.64		3.42		1.03	1.96	0.91
ttest
Ppard	RT chow	Cold chow	HFD		RT chow	Cold chow	HFD		RT chow	Cold chow	HFD		RT chow	Cold chow	HFD
	1.07	1.22	0.89		0.46	1.39	0.59		1.58	0.8	1.79		0.98	0.37	1.08
	0.93	1.04	0.74		2.06	1.81	0.75		1.57	1.02	1.91		1.02	0.35	0.96
	1.08	1.43	0.77		0.62	0.97	0.5		1.39	0.72	1.63		0.96	0.38	1.19
	0.92	1.12	0.64		1.8	1.4	0.66		1.3	0.87	1.78		1.05	1.21	0.65
Pdk4	RT chow	Cold chow	HFD		RT chow	Cold chow	HFD		RT chow	Cold chow	HFD		RT chow	Cold chow	HFD
	1.64	2.72	0.97		0.86	2.07	1.1		2.15	12.62	4.67		0.99	8.01	9.6
	0.94	2.15	1.02		2.42	2	1.37		2.29	15.32	5.15		1.01	8.26	8.91
	0.99	3.25	1.57		2.32	3.53	3.99		2.39	17.7	4.85		1.03	1.16	10.36
	1.01	2.64	1.44		4.19	2.95	4.64		2.47	18.82	4.77		0.98	3.65	2.5737

## Sheet: Fig3
Figure 3a
	Chow						HFD						HF-HS							Chow vs HFD	Chow vs HFHS
Ppara	0.895174	1.05788	0.940695	0.895582	1.08922	1.12145	1.99741	1.99251	2.98312	2.52813	3.73598	3.29491	3.34428	1.75603	2.10155	1.97844	3.70964	2.70656		0.000131378	0.000622278
Ppard	0.54	0.68	0.95	1.11	1.56	1.16	0.8	0.85	1.37	1.28	2.25	2.61	2.02	3.8	1.28	1.94	3.5	4.56		0.150708	0.00680788
Pparg	0.42	0.68	1.35	0.5	2.28	0.78	2.08	2.55	3.58	3.99	9.59	7.45	1.99	1.38	1.01	2.41	6.09	5.56		0.0114057	0.0521407
Prdm16	0.96	1.57	0.66	0.33	1.65	0.83	2.77	1.88	1.95	1.6	6.47	6.32	5.27	5.52	2.91	3.95	9.86	7.49		0.0256126	0.000948013
Plin2	0.47	0.61	1.02	0.84	1.78	1.27	10.33	8.88	11.08	17.67	28.12	14.83	5.03	4.78	7.15	6.48	17.03	19.58		0.000666101	0.00715506
Plin3	0.52	0.76	1.06	1.03	1.62	1.01	2.12	2.83	2.04	2.37	4.49	3.72	2.45	3.52	1.76	2.37	5.05	3.78		0.0011414	0.00179277
Acox1	0.02	0.48	0.62	0.72	1.47	2.68	1.96	1.97	1.9	4.12	6.29	5.39	4.07	4.43	2.25	4.14	7	6.79		0.0145668	0.00109057
Cd36	0.84	1.23	0.74	0.63	1.72	0.83	2.64	3.66	5.36	5	12.52	10.14	5.64	4.06	1.12	2.98	8.16	8.03		0.00600633	0.00626959
Cpt1a	0.873762	1.08805	0.811807	1.07217	0.989087	1.16513	1.8779	1.74956	1.81775	1.9342	2.41871	1.62023	1.20311	1.30354	2.35644	2.10525	2.30798	2.01518		2.87596e-05	0.00201171
Pdk4	1.26896	1.12536	0.702463	0.771161	0.818152	1.3139	7.86124	6.9097	5.81641	8.19468	9.07434	5.61687	13.7857	14.028	9.7529	7.27537	5.85856	2.15743		6.98675e-07	0.00212589
Figure 3b
Day of HF-HS	Ppara I-KO																	Ppara lox/lox
-2						27.6	24.9	25.7	24.2	26.1	24.03	24.3	24.96	24.31	22.7	20.75							23.53	23.56	28.4	26.7	24.5	26.7	26	25.07	26.41	24.57	25.57	24.4		0.175575
-1						27.1	24.7	26	24	25.8	23.97	24.42	25.06	24.89	23.33	21.1							24.75	25.25	27.1	25.6	24.9	26	24.9	25.08	25.12	24.44	25.86	24.73		0.160604
0		26.55	24.55	28.76	21.72	28.6	26	27.6	25.4	26.3	25.04	24.75	25.27	25.29	22.95	21.91		25.9	28.77	26.5	28.38	25.13	25.11	24.84	28.5	26.2	25.6	26.3	25.4	25.26	27.36	24.92	27.02	25.63		0.148021
1		25.73	25.42	30.03	22.7	28.7	24.8	27.2	25.1	26.6	26.64	24.51	26.67	24.95	24.91	21.58		27.31	31.55	29.82	31.32	28.03	26.04	26.39	28.1	27.7	26.1	25.5	24.5	25.84	29.72	25.76	26.91	25.29		0.0301369
2		26.02	25.21	31.47	23.4	28.3	25.1	27.6	25.3	27.6	26.97	25.19	27.8	24.96	25.86	21.93		28.55	32.2	30.4	31.25	27.23	25.9	26.34	28.5	26.8	25.5	26.1	24.9	26.08	29.61	25.91	27.33	25.33		0.0984453
3		26.3	25.24	32.28	23.4	28.4	26.4	29.3	25.9	28	27.89	26.34	28.21	24.94	26.99	22.65		29.31	32.68	31.98	31.93	26.93	27.13	27	30.8	27.5	25.9	27	25.8	26.57	29.71	26.76	28.1	26.71		0.0736195
4		26.73	25.62	32.2	23.51	29	26.5	29.2	26.3	28	28.32	26.55	28.77	25.21	27.05	22.45		29.25	32.68	32.43	32.32	27.03	26.93	27.12	31.3	27.9	26.5	27.3	26.2	27.45	30.61	26.75	28.53	26.61		0.0622599
5		27.3	26.13	33.38	24.04	29.4	26.4	29	25.9	28.6	28.55	26.27	28.96	25.3	27.28	22.75		29.84	33.66	32.85	33.74	26.87	27.91	28.46	30.5	29.4	26.3	27.9	27.3	28.29	31.44	26.95	29.62	28.21		0.0226735
6		27.32	27	34.4	24.97	29.4	26.2	28.3	25.8	28.9	28.68	27.52	30.79	26.16	27.3	23.5		30.95	34.09	32.8	34.78	27.25	27.85	29.34	30.7	29.3	27	28.5	26.6	29.1	32.03	27.18	29.41	29.64		0.0295225
7		28.79	27.42	35.87	24.99	29.4	26.2	29	26.3	29.1	29.8	28.08	31.21	26.7	27.96	23.45		30.93	34.62	33.23	35.91	27.02	30	31.14	31.3	29.7	27.7	29.3	26.5	30.5	32.48	28.09	30.06	29.75		0.0292758
8		29.61	27.25	37.17	24.87	30.1	27	30	27.5	30.2	30.81	28.53	31.46	26.93	29.19	24.12		32.01	36.21	33.73	37.22	28.22	30.71	32.92	32.4	30.3	29.4	30	27	30.45	33.28	28.66	31.53	31.71		0.0191276
Figure 3c
Day of HFD	Ppara lox/lox					Ppara I-KO
-2	4.97	4.37	4.16	4.3	4.3	4.6	4.39	4.5	3.91	4.54
-1	5.93	5.52	4.71	4.72	4.64	4.97	4.92	5.17	4.65	5.07
1			2.41	2.22	2.41		1.89	2.57	2.22	2.19
2	2.69	2.86	2.29	2.39	2.24	2.46	2.27	2.57	2.23	2.56
3	3.77	3.76	3.19	3.23	3.17	3	3.16	3.41	3.16	3.57
4	2.95	3.16	2.46	2.37	2.32	3.01	2.48	2.61	2.45	2.59
5	3.07	3.34	2.68	2.56	2.65	3.39	2.55	2.69	2.51	2.91
6	3.29	3.13	2.66	2.53	2.49	3.26	2.49	2.67	2.57	2.73
7	3.2	3.31	2.7	2.71	2.44	3.14	2.5	2.79	2.67	2.81
8	3.43	3.31	3.07	2.51	2.5	3.24	2.73	2.84	2.8	3
Figure 3d			Figure 3e			Figure 3f
Ppara lox/lox	Ppara I-KO		Ppara lox/lox	Ppara I-KO		Ppara lox/lox	Ppara I-KO
3.96	4.24		0.75	0.94		15.59	14.3
2.78	4.08		0.91	1.16		15.21	12.47
3.26	4.37		1.01	1.09		17.7	14.07
3.29	3.91		0.92	1.02		14.57	13.47
3.25			0.78			14.66
ttest	0.00820382			0.034947			0.0322886
Figure 3g
	Ppara lox/lox																Ppara I-KO
ingSAT	0.45	0.315	0.457	0.614	0.283	0.638	0.2989	0.3964	0.3072	1.007	0.612	0.789	0.608	0.723			0.297	0.368	0.444	0.364	0.278	0.345	0.308	0.3393	0.2913	0.552	0.298	0.624	0.805	0.392			0.0811446
pgVAT	0.5044	0.4197	0.398	0.7773	0.3123	1.0314	0.3643	0.5434	0.394	0.66	0.448	0.606	0.494	0.52			0.3609	0.4156	0.5293	0.4664	0.3176	0.5636	0.3456	0.425	0.4021	0.54	0.487	0.217	0.355	0.594	0.355		0.0638303
SAT+VAT	0.954	0.735	0.855	1.391	0.595	1.669	0.663	0.94	0.701	1.667	1.06	1.395	1.102	1.243			0.658	0.783	0.973	0.83	0.596	0.909	0.654	0.764	0.693	1.039	0.515	0.979	1.399	0.747			0.0398163
Figure 3h
	Ppara lox/lox								Ppara I-KO										ttest
ingSAT	1.669	1.1878	4.7278	2.9023	0.8311	1.602	0.969		0.3778	1.1451	0.358	0.2963	0.3662	2.5262	0.84	0.9774	0.581		0.0476914
pgVAT	2.249	0.4578	4.6333	3.694	0.8644	2.224	1.5067		0.3415	1.1963	0.4058	0.4259	3.2549	1.8052	0.7237	1.0882	0.6608		0.0840849
SAT+VAT	3.918	1.6456	9.3611	6.5963	1.696	3.826	2.476		0.7193	2.3414	0.7638	0.7222	3.6211	4.3314	1.564	2.066	1.242		0.0490455						Figure 3i
																									Ppara lox/lox	Ppara I-KO
																									4.7	1.4
Figure 3j																									1.7	1.5
	Ppara lox/lox										Ppara I-KO											ttest			3.5	1.1
Ppara	1.31	1.12	0.93	0.64							1.64	1.51	0.49	0.61	0.92	0.84						0.995155			6.23	1.6
Cpt1a	1.78	0.98	0.7	0.54	0.67	1.08	1.25				0.82	1.15	0.31	0.7	0.36	0.66	1.17	1.09	0.89			0.28726			3.29	1
Acadm	1.36	1.1	0.77	0.76	1.02	1.1	0.88				1.4	1.08	0.46	0.89	0.79	0.76	1.17	1.04	0.74			0.575691			1.15	2.1
Fasn	1.99	0.87	0.53	0.61	1.5	0.97	0.52				2.29	2.07	0.39	0.66	2.92	0.6	0.54	1.06				0.458986				1.78
Hmgcs2	1.3	0.98	1.01	0.71	0.75	1.24	1.02				0.75	0.68	0.2	0.56	0.51	0.81	1.19	1.21	1.06			0.145565				1.51
Slc27a2	0.69	0.91	1.43	0.97	1.24	0.64	0.76	1.59	0.76		0.89	0.61	0.67	0.53	0.49	1.1	0.9	1.23	1.04	1.05		0.301286
Slc27a4	1.2	0.72	1.18	0.9	0.69	1.29	0.77	1.23	1.03		0.67	0.36	0.38	0.53	0.6	0.53	0.57	1.16	0.96	0.94		0.0108355			ttest	0.013968
Cd36	1.75	1.09	0.36	0.8	0.53	0.75	2.18	1.1	0.44		0.31	0.5	0.19	0.35	0.28	0.36	0.37	0.47	0.44	0.24		0.00420455
Figure 3k				Figure 3l
LDL-C				Triglycerides		Free fatty acids
Ppara lox/lox	Ppara I-KO	ttest		Ppara lox/lox	Ppara I-KO	Ppara lox/lox	Ppara I-KO
0.52	0.33	0.016189		45.9	48.3	0.43	0.59
0.7	0.44			49.3	31.1	0.44	0.33
0.53	0.38			45.4	63.3	0.54	0.71
0.56	0.33			32.5	39	0.68	0.48
0.37	0.34			26.8	35	1.06	0.63
HDL-C		ttest		91.4	33.7	0.79	0.86
Ppara lox/lox	Ppara I-KO	0.0111606		22.8	24.1	0.84	1.17
3.24	2.24			29.2	63.2	0.72	0.76
3.28	2.88			52.8	24.4	0.9	1.74
2.93	2.34			60	50.2	0.72	0.51
2.9	2.24			49.4	50.6	0.59	1.47
2.51	2.19			60.7	34.8
Total cholesterol		ttest
Ppara lox/lox	Ppara I-KO	0.0100001
3.81	2.67
4.06	3.37
3.55	2.77
3.45	2.99
2.95	2.53
Figure 3m
Time (h)	Ppara lox/lox										Ppara I-KO
0	26.9	17.5	20	91.4	22.8	29.2	52.8	60	49.4	60.7	11.2	10.9	21	29.5	17.6	37.3	33.7	24.1	63.2	24.4	50.2	50.6	34.8
1	89.4	202.7	66.8	n.d.	85.8	43.2	75.8	117	201.8	299.4	42.5	39.8	87.7	148.7	61.3	126.8	n.d.	72.9	119.8	30.3	75.7	126.8	51.1
2	106.9	153.4	126.7	116.4	113.1	123.9	65	49.5	83.5	190.1	21.3	79.4	26.2	76.7	44.2	129.8	n.d.	118.9	41.6	41	55	69	53.4
4	35.8	51.8	21.8	37.1	46.2	25.1	34.3	n.d	52.2	41.2	35.7	44.9	42.7	63.7	31	63	22.7	38.5	21.8	25.3	39.1	26.3	36
Figure 3n			Figure 3o
Ppara lox/lox	Ppara I-KO		Ppara lox/lox	Ppara I-KO
299	115.8		496	438.3
493.4	209.3		430	407.5
288.7	180.2		424.5	415.2
361.3	342.2		413.4	420.3
313.1	167.4		430.5	335.5
268.8	403.2		463.7	312.6
234	112.8		407.1	361.1
171.8	301.8		488.391	418.015
404	235.6		458.196	346.984
656.1	129.3		410.506	410.611
	222.4		473.119	442.6
	281.9		362.186	372.953
	184.6
ttest	0.0149435		ttest	0.00870922

## Sheet: Fig4
Figure 4a			Figure 4b																Figure 4f			Figure 4g						Figure 4i									Figure 4j									Figure 4k
ob/+	ob/ob			ob/+			ob/ob			ttest									Vehicle	2uM NXT-629			Vehicle		2uM NXT-629				Ppara lox/lox			Ppara I-KO					ob/ob Vehicle		ob/ob NXT		ob/ob Etomoxir						ob/ob + Vehicle
4	7		0	33.871	22.4138	24.5283	17.0213	4.87805	17.0732	0.060249									7	5		0	0	0	0	5.71429		Veh	2	10	50	Veh	2	10	50				0	8	6	2				0	17.0213	4.87805
1	6		1	17.7419	27.5862	17.9245	17.0213	12.1951	18.2927	0.233687									2	3		1	0	5.88235	14.7059	2.85714											7	5	0	7	2	2	0	2		1	17.0213	12.1951
6	1		2	9.67742	20.6897	17.9245	17.0213	19.5122	15.8537	0.714784									2	4		2	10.5263	14.7059	23.5294	22.8571		0	1	5	4	8	3	0	3		6	2	0	3	4	5	0	2		2	17.0213	19.5122
0	0		3	12.9032	12.069	16.9811	23.4043	26.8293	23.1707	0.00550951									3	4		3	23.6842	29.4118	23.5294	25.7143		2	1	4	2		4	3	2		1	3	1	1	2	3	0	0		3	23.4043	26.8293
3	0		4	16.129	3.44828	6.60377	10.6383	14.6341	9.7561	0.511373									7	3		4	21.0526	26.4706	20.5882	17.1429		0	0	0	0	1	1	2	1		0	8	2	1	1	3	0	0		4	10.6383	14.6341
2	2		5	3.22581	8.62069	6.60377	6.38298	12.1951	8.53659	0.28007									5	2		5	21.0526	11.7647	11.7647	11.4286		3	4	2	2	2	2	2	1		0	1	1	6	3	3	0	2		5	6.38298	12.1951
0	2		6	6.45161	3.44828	5.66038	6.38298	2.43902	3.65854	0.523971									4	1		6	10.5263	11.7647	2.94118	8.57143		3	2	3	1	2	5	5	1		2	4	2	1	0	0	1	0		6	6.38298	2.43902
4	1		7	0	0	2.83019	2.12766	2.43902	1.21951	0.385295									6	2		7	10.5263	0	2.94118	0		0	5	5	3	3	4	1	2		2	4	0	3	0		2	1		7	2.12766	2.43902
4	3		8	0	1.72414	0.943396	0	4.87805	2.43902	0.35809									5	4		8	2.63158	0	0	5.71429		2	4	4	0	2	4	0	2		1	0	1	3	1	0	2	0		8	0	4.87805
0	4																		6	1								1	3	3		5	2	2	2		3	2	4	1	2	0	4	1
1	1		Figure 4c																7	2								5	3	3	3	1	1	3	2		4	5	3	1	1	0	1	1		Figure 4m
1	1		Ppara lox/lox	Ppara I-KO		Histogram													5	2								3	6	2	4	0	4	2	2		1		3	2	3		3	3		Ppara lox/lox	Ppara I-KO		Ppara lox/lox
3	3		3	0			Ppara lox/lox						Ppara IKO						5	6								2	2	0	1	3	2	3	6		1	4	2	2	2	3	0	1		257.6	159.5		45.9
3	1		0	1		0	18.3099	3.77358	0	0	0	5.12821	14.1176	27.2727	13.2075	5.26316	4.54545		3	4								1	2	1		0	3	2	2		3	2	1	2	1	1	2	0		249.1	186.7		45.5
2	5		1	1		1	28.169	26.4151	25.9259	9.30233	12.5	7.69231	43.5294	18.1818	30.1887	33.3333	20.4545		3	7								4	0	1	2	1	1	3	3		1	1	4	3	1	4	1	0		252.1	144.1		48.4
0	2		3	5		2	22.5352	30.1887	59.2593	37.2093	35.4167	41.0256	23.5294	22.7273	18.8679	24.5614	29.5455		5	2								2	1	3	2	2	1	4	4		5	5	3	2	1	0	0	1		192.169	118.1		38.9277
3	2		5	2		3	15.493	22.6415	14.8148	34.8837	35.4167	33.3333	9.41176	10.6061	24.5283	14.0351	38.6364		4	5								2	1	4	0	2	6	4	1		2	3	1	2	2	0	2	0		194.921	139		46.3822
1	3		1	3		4	2.8169	11.3208	0	13.9535	10.4167	10.2564	5.88235	7.57576	7.54717	10.5263	4.54545		5	1								5	1	2	0	5	3	2	2		2	5	1	2	1	1	2	0		117.742	154.3		28.1087
0	5		2	1		5	9.85915	3.77358	0	2.32558	4.16667	0	2.35294	9.09091	1.88679	8.77193	2.27273		3	4								2	2	5	1	6	2	3	1		3	0	4	1	2	3	1	0			148.5
0	0		1	2		6	1.40845	0	0	2.32558	2.08333	2.5641	1.17647	4.54545	3.77358	3.50877	0		6	4								0	0	4	1	5	0	1	3		5	2	0	3	3	4	2	0
	0		1	2		7	1.40845	1.88679	0	0	0	0	0	0	0	0	0		4	3								4	5	2	1	4	3	1	3		0		2	1		5	1	1
1			2	4															5	2								4	5	1	2	0	1	3	1		0	4	1	4	1	3	0	0
4	2		1	4															7	3								3	5	1	2	0	2	2	4			5		0	2	5				Figure 4o
0	0		1	0															6	5								0	1	3	0	2	1	2	1		2	8	3	0	1	1	0	2			Ppara lox/lox
0	3		2	5															4	2								3	3	2	0	1	3	5			0	7	3	2	0	2	0	1		- -	9.09	0	7.69
0	4		2	1															3	2								6	4	7	1	0		2	2		3	3	1	2	3	1	0	3		+ -	25	30.77	27.27
3	6		2	0															3	3								5	0	6	1	5	3	2	1		4	3	4	6	0	0	0	2		- +	0	0	0
1	3		7	1		Figure 4d													3	5								2	1	2	5	3	2	1	4		6	2	3		2	1	3	0		+ +	46.67	80	40.63
1	1		3	0		Ppara lox/lox + 5uM GW-6471				Ppara lox/lox									5	3								3	2	3	1	1	0	1	4		3	1	0	1	2		0	0
4	1		1	0		13.6364	13.6364	26.3158		5.88235	0	3.0303							4	1								4	3	1	2	2	2		0		1	3	1	6	0	9	1	1
0	6		1	5		40.9091	31.8182	42.1053		29.4118	21.875	15.1515							4	1								0	3	4	1	0	2	5	1		1	4	2	1	0	1	1	5
0	4		3	6		27.2727	31.8182	26.3158		14.7059	50	54.5455							8	3								4	0	3	1	1	1	1	0		6	6	4	5	1	1	1	1
2	2		5	6		4.54545	18.1818	5.26316		26.4706	18.75	21.2121							4	3								3	2	3	2	3	2	1	3		4	3	5	2		1	2	2
1	3		0	3		13.6364	4.54545	0		17.6471	6.25	3.0303							2	4								5	2	1	1	3	6	3	1		2	4	1	5	4	3	4	2
1	3		0	0		0	0	0		5.88235	0	3.0303							2	4								0	1	1	1	0	5	5	1		3	2	6	5	3	1	2	2
0	3		2	1		0	0	0		0	0	0							3	6								1	4	3	4	1	2	3	3		3	3	2	1	1	3	0	2
1	3		4	2		0	0	0		0	3.125	0							3	2								3	2	5	0	4	3	4	5				6	1	2	2	3	1
	2		3	0															4	3								2	3	3	4		2	3	3		3	2	0	0	3	3	2	0
3	2		2	0															5	3								5	1	3	1	1	0	2	2		3	1	3	3	2	0	1
2	3		2	0		Figure 4e													4	5								3	3	3	4	2	2	2	1		2	3	0	4	1		2	5
2	4		1	5		Ppara I-KO + 5uM GW-6471				Ppara I-KO									3	2								2	1	3	1	2	0	1	3		2	2	3	1	3		0	0
3	0		2	2		19.6721	0	7.14286		14.1176	27.2727	13.2075	5.26316	4.54545					4	3								3	1	1	1	0	0	1			3	1	3	5	1		0	1
4	0		1	3		39.3443	24.4444	7.14286		43.5294	18.1818	30.1887	33.3333	20.4545					3	6								4	2	2	1	6		3	1		4	3	4	1	1			4
0	1		2	2		21.3115	33.3333	39.2857		23.5294	22.7273	18.8679	24.5614	29.5455					6	3								3	2	3		2	4	2	3		0	3		0	1		1	5
0	4		2	1		6.55738	24.4444	39.2857		9.41176	10.6061	24.5283	14.0351	38.6364					3	2								2	1	1	1	2	3	1	1		0	3	3	0	3		2	0
0	5		3	2		8.19672	17.7778	7.14286		5.88235	7.57576	7.54717	10.5263	4.54545					4	2								0	1	1	2	2	3	4	1				2	2	2		0	2
2	0		5	0		4.91803	0	0		2.35294	9.09091	1.88679	8.77193	2.27273					2	1								0	4	2	1	1	0	0	3		1		0	1	3		1	1
0	3		0	2		0	0	0		1.17647	4.54545	3.77358	3.50877	0					2	0								3	2	2	2	4	0	3	3		4		4	2	1		6	2
0	5		1	3		0	0	0		0	0	0	0	0					2	3								2	3	2	1	3	1	3	0		5		0	3	3		0	4
4	2		0	6															4	2								3	4	4	2	1	1		1		0		1	5			1	4
1	3		1	1															4	3								2	4	0	1	2	1	0	3		3		0		1		1	0
3	8		1	0															6	5								2	2	2	1	3	2	3	3				6	1	2			0
5	1		4	0															1	2								1	2	4	1	1	3	2	3				4	2	2		3	3
5	4		6	2															4	0								2	3	3	0	3	1	3	2				1	3	0		2
0	4		1	4															4	4								1	4	1	3		3	3	2				2	2	0		6	0
6	0		3	3															3	4								0	3	2		0	1	1	4					1			3	2
6	2		5	0															3	4								1	3	1	1	0	1	1	2				4	0			2	1
4	5		2	3															5	3								1	3	6	3	0	2	1	2				1	0			0	0
0			1	1															5	4								5	3	3	1	6	1	3	1				0	0			1	5
0	4		1	5															2	8								1	8	2	2	2	3	2	2				0	1			0	0
4	2		3	0															6	2								3	2	1	0	6	2	3	2				6	4			0	1
4	1		3	5															2	3								2	0	3	1	2	3	1	2				6	3				2
0	5		5	1															4	6								4	3	3	4	1	1	4						4
6	3		5	3															3	4								5	6	3	0	1	2	4	2					2
2	5		3	2															3	2								3	4	0	3	1	4	4	3					4
1	0		0	2															3	8								2	2	2	1	5	0	4	0					3
2	2		2	2															3	5								4	2	2	2	2	5	4	1					0
2	4		1	4															3	3								3	6	3	2	1	4	1	2					5
5	5		1	2															1	5								1	3	2	0	0	0		2					2
1	8		0	1															5									4	4	1	2	0	2	4	1
1	7		0	0															4									1	2	2	1	2	0	1	1					4
1	3		0	0															6									5	1	2	2	1	2	0	2					0
0	3		1	2																								4	5	3	2	1	6	4	2					6
1	2		0	0																								3	3	3	3	5	0	2	1
2	1		0	4																								6	3	2		4	2	2	1
2	3		0	1																								3	5	4	3	2	5	1
5	4		5	0																								0	4	5	5	5	5	2
2	6		2	2																								2	4	4	2	2	3	2
0	3		1	4																								1	2	1	1	4		2	2
6	4		2	3																								1	5	0		1	1	3	4
2	2		3	4
2	3		2	1
0	2		0	3
3	1			3
0	3		2	1
1	2		3	4
1	1		4	1
0	3		3	3
4	3		3	1
3	3		5	0
3			4	2
0			4	1
0			1	3
0			1	3
0			3	3
2			1	3
1			1	0
5			1	1
1			0	1
3			1	1
0			0	0
0			3	0
1			3	3
6			1	2
2			5	3
3			1	1
1			2	6
3			3	3
3			4	2
2			3	5
8			3	1
4			1	2
2			4	2
1			2	1
1			1	2
1			2	1
0			2	0
0			4	3
1			3	4
1			7	1
5			2	1
5			2	1
			1	2
			2	1
			2	0
			2	2
			2	0
			1	2
			3	3
			2	6
			2	2
			3
			2	3
			1	1
			2	1
			2	1
			1	0
				2
			2	2
			1	1
			2	1
			2	1
			3	4
			2	6
			1	5
			1	2
			2	4
			1	0
			2	1
			2	4
			3	3
			3	1
			2	1
			2	3
			2	4
			2	1
			3	2
			2	3
			1	1
			1	2
			2	1
			2	1
			2	1
			2	1
			1	0
				2
			3	2
			1	2
			3	3
			2	2
			2	5
			1	4
			2	4
			2	3
			3	5
			2	5
			4	2
			3	1
			2	2
			3	3
			2	1
			2	2
			2	3
			4	5
			3	2
			4	1
			3	2
			4	1
			1	6
			2	3
			2	3
			4	2
			3	3
			3	3
			3	1
			3	1
			4	1
			3	3
			2	3
			2	3
			1	2
			6	3
			5	1
			3	3
			3	2
			2	2
			2	0
			2	2
			3	2
				3
			2	3
			6	1
			1	3
			4	3
			5	3
			2	2
			2	3
			4	1
			2	2
			4	4
			3	5
			3	2
			2	3
			2	1
			3	1
			2	3
			3	2
			2	1
			3	2
			3	0
			2	4
			5	2
			3	2
			1
			2
			2
			3
			3
			2
			3
			3
			3
			2
			4
			2
			1
			2
			3
			1
			3
			2
			3
			3
			1
			4
			2
			3
			1
			0
			4
			2
			3
			3
			2
			2
			2
			1
			0
			3
			2
			1
			6
			3
			2
			2
			2
			4
			2
			3
			2
			3
			3
			3
			2
			3
			3
			1
			3
			2
			2
			3
			4
			3
			2
			4
			2
			2
[truncated: 4 more columns]

## Sheet: Fig5
Figure 5b
Time (hour)	Vehicle										GW-6471
0.15			89.7	75.4	353	360	330	319			52	46.8	27.3	463	321	288	245		0.582042
1	120.9	195	184.6	145.6	554	473	459	562			288.6	202.8	157.3	488	449	565	425		0.736259
2	616.2	1131	642.2	560.3	957	900	1082	869			604.5	461.5	495.3	769	773	870	824		0.136483
4	1747.2	1682.2	1886.3	1726.4	1896	1874	1893	1845			1586	1667.9	1786.2	1501	1575	1769	1577		0.00306624
Figure 5c			Figure 5d							Figure 5e			Figure 5f			Figure 5g				Figure 5i
Vehicle	GW-6471		Input	Medium	Veh.	GW-6471	Veh.	GW-6471		Vehicle	GW-6471		168	210		Vehicle	GW-6471			Vehicle	NXT-629
117781			255.4	2.4	94.3	108.9	35.1	69.3		59.2	11.6		180	168	1	84.665	78.891		1	186.6	135.2
118811	124274		285.6	0	114	113.4	22.9	50.6		91.1	39.6		204	210	2	106.61	71.931		2	123.8	83.5
115106	118172				122.9	58	20.2	54.2		102.7	62.8		198	198	3	83.522	115.04		3	125.6	119.7
117821	135722				130.7	57.842	10.7	43.211		119.9	3.9		216	150	4	112.72	111.21		4	126.2	101.9
116481	111606				57.737	64.684	32.053	45.105		75.579	14.6316		210	168	5	106.63	118.2		5	177	117.8
115841	125651				58.158	79.526	31.526	50.053		47.1579	19.5789		186.6	174	6	125.9	95.543		6	149.1	80.1
110752	127017				49.947		24.895			44.1053	29.4737				7	138.32	84.346		7	122.8	87.1
115514	136690												ttest	0.293429	8	190.89	50.862		8	137.1	64.8
			ttest:		0.593708		0.000205391			ttest	0.00230005				9	160.37	60.111		9	97.9	71.5
ttest	0.0120294														10	191.89	87.492		10	165	176.2
															11	187.13	69.292		11	98.6	161.2
Figure 5k			Figure 5m					Figure 5n							12	160.07	98.579		12	99	98.3
Control	NXT-629		DMSO	Wy	Eto	Wy+Eto		DMSO	Wy	Eto	Wy+Eto				13	171.45	107.21		13	91.9	98.9
122.1	76.2		493	1384	348	851		3970	6040	5324	5124				14	103.57	102.01		14	89.5	55
107.1	76.2		661	1951	527	828		5033	5660	6022	5010				15	188.6	130.07		15	137.5	59.4
93.2	49.2		1178		371			4688	4784	5477	4346				16	134.23	88.546		16	77.3	61.8
98.8	90.5							5243	5095	5161	4548				17	120.59	109.37		17	76.9	48.6
86.1	96.8							5030	5718	4569	4952				18	128.36	113.51		18	100	72.6
94								4139	5224	5807	4783				19	124.39	102.36		19	108.9	80
															20	154.8	57.543		20	100.2	85.5
	0.04047							DMSO:Wy	0.0273312						21	181.17	88.536		21	74.7	70
								DMSO:Eto	0.0388013						22	107.36	120.97		22	190.8	80.2
								DMSO:WY+Eto	0.663189						23	104.28	85.865		23	149.4	79.2
Figure 5o								Eto:WY+Eto	0.0325608						24	182.23	139.54		24	96.5	39.8
DMSO	Wy	Eto	Wy+Eto					Ey:Wy+Eto	0.019402						25	93.718	102.15		25	96.8	68.6
98.971	112.44	107.58	124.23												26	127.17	186.25		26	96.7	52.9
100.09	144.43	121.8	132.46												27	71.294	161.39		27	88.8	96.9
98.41	105.52	111.32	105.52												28	87.386	109.52		28	167.8	97.8
104.02	112.82	107.76	136.95												29	72.072	185.56		29	88.5	89.4
95.603	107.39	108.14	103.27												30	121.79	144.96		30	90.8	114
101.59	110.01	115.62	166.14												31	120.32	96.178		31	137.2	71.3
															32	159.03	78.9282		32	98.5	67.5
															33	98.304	68.9737		33	112.5	88.7
															34	99.14	105.469		34	129.4	121.4
															35	137.075	97.1749		35	153.5	98.1
															36	156.511	109.762		36	66.3	82.7
															37	118.09	93.6099		37	85.7	66.7
															38	102.457	127.927		38	130.8	84.6
															39	103.203	119.997		39		157.9
															40	131.988	123.063		40		83.5
															41	175.565	76.3734		41		77.2
															42	149.353	114.702		42		68.2
															43	95.843	96.2056		43		100.2
															44	90.996	74.0248		44		106.3
															45	128.246	111.68		45		77.4
															46	130.788	126.852		46		140.6
															47	124.42	74.6607		47		123.4
															48	95.6653	126.964		48		96.8
															49	121.42	143.873		49		88.8
															50	110.457	94.3226		50		83.3
															51	125.315	111.716		51		106.7
															52	111.907	121.895		52		98.5
															53	116.188	105.592		53		70.5
															54	84.3495	101.473		54		152.4
															55	83.4513	65.4413		55		97.8
															56	81.7108	76.5516		56		111.7
															57	138.035	101.669		57		109.2
															58	150.195	107.957		58		84.7
															59	112.555	121.721		59		171
															60	88.3299	110.344		60		84.9
															61	97.641	58.6856		61		168.7
															62	84.3975	112.022		62		97.1
															63	78.9877	61.4286		63		126.4
															64	114.426			64		120.9
															65	132.316			65		108.7
															66	85.1715			66		76.6
															67	80.7582			67		121.5
															68	102.762			68		102.2
															69	110.606			69		118.4
															70	99.5318			70		63.1
															71	128.297
															72	103.598
															73	73.74
															74	78.2737
															75	71.2358
															76	141.137
															77	132.154
															78	79.3116
															79	74.3816
															80	154.593
															81	143.144
															82	158.228
															83	104.829
															84	89.7513
															85	113.866
															86	72.723
															87	87.7101
															88	156.85
																ttest	0.00275351			ttest	0.00107625
Figure 5p
	DMSO						Wy-14643						Etomoxir						Wy+Eto
PPARA	0.693393	0.930209	0.671325	1.04513	1.25861	1.40133	0.821151	0.845833	1.16303	1.11612	1.11516	0.946888	0.945253	0.935571	0.907955	1.06049	1.18664	0.925577	0.789303	0.8933	1.15162	1.28295	0.955492	0.952611
ACOX1	0.67	1.05	0.6	1.23	1.37	1.07	2.01	1.62	1.95	3.52	3.89	4.34	3.12	3.24	3.8	5.43	6.15	4.33	2.38	3.06	3.41	5.05	6.01	5.59
PDK4	0.79	0.98	0.59	1.04	1.32	1.28	1.11	0.97	1.42	1.17	1.37	1.7	1.32	1.49	1.7	1.82	1.88	1.61	1.1	1.23	1.6	1.64	1.42	1.88
PLIN2	0.88	0.8	0.47	1.4	1.4	1.05	1.12	1.2	1.44	2	2.54	3.33	2.23	1.62	3.23	4.21	2.91	2.4	1.95	1.94	2.01	2.69	2.86	3.23
SLC15A1	0.69	0.83	0.65	1.1	1.43	1.31	0.89	0.92	1.03	1.19	1.34	1.49	0.97	0.87	1	1.14	1.49	1.09	0.66	0.75	0.96	1.13	1.05	1.1
SLC27A4	0.61	1.18	0.74	0.99	1.31	1.18	0.96	0.92	1.44	1.48	1.56	1.43	1.12	1.09	1.16	1.26	1.64	1.22	0.93	1.1	1.54	1.64	1.41	1.38
Figure 5o
	Vehicle										GW-6471										ttest
PPARA	1.27	0.72	1.18	0.83											0.82	0.63	0.83	0.89			0.201111
ACOX1	0.69	1.05	1	1.26	1.32	0.71	0.97				0.35	0.23	0.28	0.31	0.25	0.16	0.24	0.26			1.29295e-06
PDK4	0.72	1.2	1.03	1.05	1.08	0.87	1.05				0.79	0.78	0.82	1.18	0.85	0.8	0.81	0.87			0.0877201
PLIN2	1.62	0.84	0.61	0.94	0.83	1.03	1.14				0.56	0.64	0.57	0.5	0.65	0.76	0.58	0.68			0.00587947
PLIN3	1.19	0.96	0.65	1.2	1.04	0.83	1.13				0.55	1.08	0.75	0.65	1.01	0.86	0.77	0.94			0.102939
SLC15A1	0.45	1.22	1.16	1.16	0.95	0.98	1.07				0.67	1.4	1.61	1.22	0.61	0.88	0.8	0.69			0.937531
SLC27A4	1.05	1.15	0.83	0.97	1.07	0.91	1.02				1.19	0.69	0.72	0.87	1.12	0.84	0.7	0.7			0.106248

## Sheet: Fig6
Figure 6c
Ppara lox/lox	Ppara I-KO
3.88	2.79		ttest
6.41	5.28		0.0156942
7.76	2.21
10.47	3.8
4.69	4.05
5.9	1.85
Figure 6d
	Ppara lox/lox						Ppara I-KO							ttest
25%	1.8585	1.762	1.593	1.593	1.738	1.7855	1.7135	1.7135	1.4	1.545	1.4725	1.5205		0.0403186
50%	3.499	3.1615	2.606	2.655	3.234	3.3785	2.944	2.9445	2.051	2.5825	2.341	2.558		0.0319673
75%	7.24	6.106	4.875	5.213	6.709	7.24	5.816	5.599	3.403	4.875	4.151	4.947		0.0273112
Figure 6e
	Ppara lox/lox								Ppara I-KO							ttest										ttest
[1-2]	6.9	9.9	12.9	11.8	7.8	6.5			9.3	10.1	23.1	13	19	12.5		0.0610861										0.924823
[2-5]	18.9	24.5	29.5	26.5	20.2	17			23.5	26.3	40.3	28.3	35.9	26.6		0.0496604										#DIV/0!
[5-10]	24.9	26.6	27.1	26.4	23.8	19.8			25.5	28.2	23.1	26.7	24	25.6		0.58791										#DIV/0!
[10-20]	28.5	20.3	20.7	22.1	26.8	22.5			23.5	21.9	10.4	21	14.6	19.6		0.0704469										#DIV/0!
[20+]	20.7	18	9.9	13.2	21.3	34.2			18.2	13.5	3.1	11	6.6	15.7		0.0762443										#DIV/0!
Figure 6f
	Ppara lox/lox							Ppara I-KO								ttest
Ppara	0.59	1.49	0.87	1.06	0.37	1.98	0.64	0	0.01	0	0	0	0	0		0.000536264
Ppard	1.2	0.81	0.84	0.91	1.08	0.95	1.21	1.34	1.12	0.87	0.8	0.97	0.77	1.61		0.615458
Pparg	0.98	1.41	0.77	1.36	0.72	1.12	0.65	0.68	0.81	1.24	0.88	0.68	0.84	0.48		0.196722
Prdm16	0.96	1.3	0.94	1.08	0.48	1.19	1.05	0.96	1.34	1.15	0.46	0.47	0.86	0.68		0.354574
Rxra	1.06	1.29	1.03	1.07	0.7	1.11	0.73	0.61	0.93	0.72	0.79	0.89	0.63	0.61		0.0181573
Slc27a2	1.15	1.51	1.06	0.85	0.65	1.06	0.74	0.7	0.65	0.61	0.64	0.37	0.39	0.24		0.00249755
Slc27a4	1.13	1.1	1.2	0.93	0.94	0.77	0.93	0.8	0.85	0.79	0.61	0.48	0.65	0.51		0.00129157
Cd36	0.76	1.83	0.82	1.27	0.29	1.53	0.51	0.45	0.53	0.31	0.75	0.29	0.44	0.1		0.0221251
Plin2	0.65	0.68	0.83	0.58	0.36	1.26	2.64	0.41	0.39	0.34	0.47	0.16	0.42	0.3		0.0496664
Plin3	1.09	0.93	1.1	0.81	0.92	0.97	1.19	1.03	0.92	0.79	0.96	0.66	0.74	0.83		0.0469732
Gk	1.1	0.96	0.91	1.1	0.97	1	0.95	0.86	1.14	0.92	0.93	1.05	0.69	0.71		0.17492
Apoa1	1.07	0.75	0.91	0.82	0.85	1.18	1.42	1.13	1.01	0.7	0.84	1.04	0.91	1.85		0.688566
Apoa4	0.91	1.49	0.99	0.93	0.56	1.39	0.74	0.73	0.93	0.78	1.45	0.59	0.85	0.35		0.311717
Apoab	1.06	1.2	0.96	0.65	0.72	1.23	1.17	0.73	0.88	0.69	0.46	0.46	0.67	0.45		0.0044894
Epcam	1.01	0.81	0.92	0.93	1.09	1.03	1.14	0.87	0.86	0.8	0.77	1.27	1.01	1.49		0.85998
Figure 6g
	Ppara lox/lox				Ppara I-KO
Plin2		1.02	0.9	1.08	0.97	0.68	0.68	0.63
Plin3		1.12	0.94	0.94	1.19	0.96	1.13	0.83
Figure 6h
Primary ab: guinea pig anti-Plin2 antibody (1:1000, MyBioSource MBS534652)								Primary ab: gamma-tubulin antibody (1:5000, Sigma Aldrich #T6557)
Figure 6i
WT Vehicle	WT + palmitate	WT + Wy	I-KO Veh.	I-KO + palmitate	I-KO + Wy		362642	261835		355196	256463
0.48	5.33	31.41	0.42	0.57	0.68		347751	251091
0.75	3.63	35.78	0.36	0.66	0.78		244870	255273		237332	243653
1.77	1.14	10.26	0.62	0.57	0.9		229794	232033
1.17		12.35	0.59	0.66			310900	305785		304441	301128
0.64			0.63				297982	296470
0.87			0.51				290836	251477		282217	244274
1.31			0.51				273598	237070
0.84							296058	302599		290910	292144
0.93							285763	281689
1.55							229302	232439		224876	225764
							220450	219088
0.00383033							290083	297567		284129	291752
0.000125168							278175	285938
0.00606958							237291	208628		236608	206192
0.121876							235925	203756
0.006006

## Sheet: SFig.1
Supplementary Figure 1a									Supplementary Figure 1b			Supplementary Figure 1c
WT (chow)	WT CR	ob/ob	ob/ob CR	HFD	HFHS	Cold	Energy reduced		db/db	db/+		C57BL6/J	ob/ob	ob/ob CR
0.8841	0.967	1.2794	1.8063	0.7663	1.004	1.118	1.225		32	33		5.546	6.92223	5.61136
0.9348	1.054	1.3406	1.0272	0.692	0.863	1.2324	1.2319		38.8	32.5		4.78	7.31818	5.75536
0.838	0.882	1.4229	1.9269	0.7012	1.0168	1.0709	1.1474		34	31.2		4.97	6.54107	5.63187
0.911	0.826	1.5208	1.7451	0.7767	0.8346	1.2717	1.0931		41.2	31.5		4.626	8.41767	5.7
0.924	0.774	1.3131	1.753	0.9064	0.8435	1.2025	1.3324		38	30.6		4.877	5.77825	5.4
0.975	0.815	1.3469	1.3222	0.6952	0.9412	1.234			39	32.7		4.412	7.0367	6.6
1.0222	0.918	1.5643	1.8345	0.7857	0.856	1.1638			36.5	33		4.062
0.913	0.967	1.4659		0.7099	0.901				42.8	33
1.048		1.9074							39.2
0.973		1.2984
1.078		1.839
1.1215		1.615
1.107		1.4212
0.9		1.4144
		1.4289
		1.725
		1.7909
		1.6915
Supplementary Figure 1d				Supplementary Figure 1e				Supplementary Figure 1f				Supplementary Figure 1g
Std. chow	HFD low fiber	HFD added fiber		RD	SAFE	SSNIFF		RD	SAFE	SSNIFF		RD	SAFE	SSNIFF
36.5	37	35.7		36	34	37.5		375.937	350.5	348.5		3.7	2.89	3.19
37.6	35	34		37.5	34.5	36.4		353.39	332.6	347.6		3	3.84	3.53
36.5	36	36		34.5	32.5	37		404.576	331.8	333.6		3.7	3.58	3.39
39	35	39		33	37.3	34.2		402	327.6	333.2		3.8	3.67	3.38
35	36	37.5		34.5	35.8	35.8		378	325.1	332.7
35	32.8	33		33.5	35	36		393	319.3	329
36.4	31	38		36	33.5	33.6		305	316.9	327.6
33	31	35		35	33.7	33.7		320	315.8	322.2
39	35.2	37.2
38.5	34.5	38.5
39	37.5	37
37.7	33	36.6
Supplementary Figure 1h			Supplementary Figure 1i
Chow	HFD		Chow	HFD
39	37.2		336.6	336.1
38.5	38.5		396.8	343.9
39	37		420.3	281.3
37.7	36.6		370.2	336.2

## Sheet: SFig.2
Supplementary Figure 2e
Villi	Crypts	Muscularis + submucosa
1.35	0.04	0.02
1.07	0.07	0.01
0.58	0.23	0.18
		0.01
Supplementary Figure 2f
Pck1	Pck2
290.14	20.9
285.65	18.56
345.69	19.23
Supplementary Figure 2g
lox/lox	I-KO
1.155	0.349
0.692	0.166
1.153	0.235
Primary antibody: PEPCK (1:1000, sc-74825, Santa Cruz), 70 kDa							Primary antibody: PCNA (1:500, origene, TA309795), 28 kDa

## Sheet: SFig.3
Supplementary figure 3e
Villi	Crypts	Muscularis + submucosa
1.11	1.08	1.15
0.87	1	0.56
1.02	0.59	1.69
Supplementary figure 3f					Supplementary figure 3g
Hk1	Hk2	Hk3	Gck		Hk1	Hk2	Hk3	Gck
15.8	43.4	3.57	0.71		17.58	27.45	5.33	0.64
11.17	33	2.7	0.71		20.33	19.6	5.96	0.69
12.85	42.89	2.98	0.42		21.26	21.73	6.64	0.51

## Sheet: SFig.4
Supplementary Figure 4c
	Glud1 I-KO				Glud1 lox/lox
Glud1 ex1	0.61	0.93	1.34	1.45	0.88	0.92	1.16	1.04
Glud1 ex7	0.01	0.01	0.02	0.01	0.42	1.72	0.26	1.6
Gls	0.79	0.89	1.65	1.8	0.85	0.82	1.23	1.1
Sgk1	0.64	0.73	2.23	2.22	0.65	1.22	1.08	1.04
Slc5a1	0.63	0.87	1.11	1.34	1.04	0.81	0.99	1.16
Slc2a2	0.62	0.85	1.2	1.46	0.68	0.94	0.86	1.53
Slc2a5	0.88	0.64	0.81	0.88	0.69	1.13	1.09	1.09
Slc27a4	2.01	0.5	1.03	0.44	2.2	0.51	0.8	0.49
Ppara	0.99	0.92	1.73	1.2	0.74	0.99	0.63	1.64
Supplementary Figure 4e
lox/lox	I-KO
1.28	0.13
0.72	0.31
	Primary antibodies:		GDH (1:1000, Cell Signalling), ~55 kDa
			GAPDH (1:1000, abcam), ~40 kDa

[truncated: 7 more sheets: SFig.5, SFig.6, SFig.7, SFig.8, SFig.9, SFig.10, SFig.11]
